# Supplementary material for: Selection and Characterisation of Minor Histocompatibility Antigen‐Specific Regulatory T Cells in Fully HLA‐Matched Setting for GVHD Therapy
Source: Eur J Immunol. 2025 Dec 18;55(12):e70096. doi: 10.1002/eji.70096 (PMC12712890; doi:10.1002/eji.70096)
Supplement: Supplementary file 2 — Supporting file 2: eji70096‐sup‐0002‐TableS2.xlsx [file EJI-55-e70096-s003.xlsx]

## Sheet: Supplemental Table S2
Supplemental Table S2: Differentially expressed genes in mTreg
	gene_name	Expression	Donor 1 Day 0	Donor 2 Day 0	Donor 3 Day 0	Donor 4 Day 0	Donor 1 Day 14	Donor 2 Day 14	Donor 3 Day 14	Donor 4 Day 14	baseMean	log2FoldChange	lfcSE	stat	pvalue	padj
ENSG00000173110	HSPA6	Down regulated	396.466	287.862	621.274	656.294	0	0	0	0.836885	245.342	-10.6935	1.09456	-9.76968	1.51928e-22	1.73907e-19
ENSG00000119917	IFIT3	Down regulated	28409.5	814.761	6795.01	1956.03	85.0555	18.3752	52.8014	15.9008	4768.43	-7.78799	1.11932	-6.95779	3.45652e-12	8.6325e-10
ENSG00000135114	OASL	Down regulated	19478.5	1669.19	15675.3	2884.94	77.8677	40.2505	48.6601	41.0074	4989.47	-7.58098	0.632267	-11.9902	4.00141e-33	1.37409e-29
ENSG00000185745	IFIT1	Down regulated	4233.82	409.924	3212.24	873.835	17.9695	10.5001	17.6005	12.5533	1098.56	-7.22519	0.61645	-11.7206	9.99116e-32	2.74477e-28
ENSG00000119866	BCL11A	Down regulated	2.18238	21.3608	32.0388	44.9768	0	0	0	0	12.5698	-7.12538	1.46082	-4.87767	1.07345e-06	4.24926e-05
ENSG00000057704	TMCC3	Down regulated	5.81969	19.3264	68.2566	0	0	0	0	0	11.6753	-7.01488	1.77296	-3.95658	7.60294e-05	0.00137776
ENSG00000137801	THBS1	Down regulated	49.4673	0	119.797	25.701	1.19796	0	1.03532	0	24.6499	-6.59558	1.49491	-4.41203	1.02406e-05	0.000274889
ENSG00000119922	IFIT2	Down regulated	29417.8	2167.61	15970.6	4784.98	138.964	156.627	151.157	96.2417	6610.5	-6.59116	0.607027	-10.8581	1.82502e-27	3.13357e-24
ENSG00000279024	ENSG00000279024	Down regulated	0.727461	8.13744	0	49.5663	0	0	0	0	7.3039	-6.3489	2.00031	-3.17396	0.00150372	0.0136645
ENSG00000166833	NAV2	Down regulated	0.727461	21.3608	0	24.7831	0	0	0	0	5.85892	-6.03023	2.00048	-3.01439	0.00257492	0.0202921
ENSG00000174600	CMKLR1	Down regulated	8.00207	0	22.2879	15.6042	0	0	0	0	5.73677	-5.99218	1.85038	-3.23835	0.00120225	0.011484
ENSG00000164683	HEY1	Down regulated	5.81969	8.13744	16.7159	11.9326	0	0	0	0	5.32571	-5.88134	1.51367	-3.88549	0.000102125	0.00173399
ENSG00000138646	HERC5	Down regulated	19326.5	1451.52	9214.63	2758.27	227.613	140.877	82.8257	113.816	4164.5	-5.85773	0.634454	-9.23271	2.63865e-20	2.4163e-17
ENSG00000197238	H4C11	Down regulated	13.8218	1.01718	13.9299	8.26105	0	0	0	0	4.62874	-5.68693	1.70111	-3.34306	0.0008286	0.00880933
ENSG00000104728	ARHGEF10	Down regulated	17.4591	2.03436	6.96495	9.17894	0	0	0	0	4.45467	-5.64119	1.66906	-3.37986	0.000725223	0.00791236
ENSG00000188596	CFAP54	Down regulated	215.328	24.4123	114.225	32.1263	1.19796	2.62503	2.07064	2.51065	49.3121	-5.49749	0.849187	-6.47382	9.55539e-11	1.5262e-08
ENSG00000169918	OTUD7A	Down regulated	9.45699	26.4467	47.3617	7.34316	1.19796	0	1.03532	0	11.6052	-5.49617	1.33365	-4.12115	3.76982e-05	0.000788163
ENSG00000134321	RSAD2	Down regulated	3122.26	54.9277	2042.12	332.278	69.4819	11.3751	27.9537	20.9221	710.166	-5.42263	1.11193	-4.87677	1.07837e-06	4.25645e-05
ENSG00000229816	DDX50P1	Down regulated	0.727461	14.2405	6.96495	26.6189	0	0.87501	0	0	6.17836	-5.35749	1.62589	-3.29511	0.00098383	0.00992938
ENSG00000246375	PPM1K-DT	Down regulated	17.4591	0	23.6808	3.67158	0	0	0	0.836885	5.70605	-5.23709	1.79726	-2.91393	0.00356907	0.0257348
ENSG00000137628	DDX60	Down regulated	9044.52	4624.1	7561.15	3527.47	179.695	231.003	155.298	104.611	3178.48	-5.20665	0.37424	-13.9126	5.31169e-44	7.29614e-40
ENSG00000260314	MRC1	Down regulated	51.6497	161.732	86.3654	3.67158	0	6.12507	1.03532	0.836885	38.927	-5.19583	1.05136	-4.94199	7.73285e-07	3.23837e-05
ENSG00000156738	MS4A1	Down regulated	12.3668	57.9793	36.2178	26.6189	0	2.62503	1.03532	0	17.1054	-5.1253	1.05591	-4.85391	1.21049e-06	4.68376e-05
ENSG00000137959	IFI44L	Down regulated	1148.66	22.378	324.567	120.244	35.9389	0	10.3532	0.836885	207.872	-5.10814	1.59182	-3.209	0.00133197	0.0124798
ENSG00000204388	HSPA1B	Down regulated	210.964	205.47	1204.94	849.052	25.1572	14.8752	23.8124	10.8795	318.143	-5.05536	0.588906	-8.58433	9.13644e-18	6.60516e-15
ENSG00000136542	GALNT5	Down regulated	4.36477	19.3264	0	59.6631	0	0	0	2.51065	10.7331	-4.9627	1.65926	-2.99091	0.00278148	0.0213802
ENSG00000182489	XKRX	Down regulated	21.8238	4.06872	0	10.0968	0	0	1.03532	0	4.62809	-4.93964	1.8205	-2.71334	0.00666089	0.0405918
ENSG00000204991	SPIRE2	Down regulated	26.9161	5.0859	105.867	51.4021	4.79186	0	0	1.67377	24.4671	-4.93812	1.10274	-4.47806	7.53239e-06	0.000215027
ENSG00000132872	SYT4	Down regulated	10.9119	16.2749	100.295	68.8421	1.19796	2.62503	1.03532	1.67377	25.357	-4.87558	0.948972	-5.13775	2.78051e-07	1.43583e-05
ENSG00000289214	ENSG00000289214	Down regulated	14.5492	2.03436	16.7159	0.917894	0	0.87501	0	0	4.38655	-4.8476	1.72936	-2.80311	0.0050612	0.0332794
ENSG00000146674	IGFBP3	Down regulated	183.32	15.2577	98.9023	15.6042	10.7817	0	0	0.836885	40.5879	-4.82137	1.1317	-4.2603	2.04156e-05	0.000477731
ENSG00000180730	SHISA2	Down regulated	476.487	24.4123	149.05	22.9474	4.79186	1.75002	8.28257	9.20573	87.1159	-4.80729	0.880467	-5.45992	4.76338e-08	3.1762e-06
ENSG00000132465	JCHAIN	Down regulated	8.72953	1.01718	44.5757	0	0	0	1.03532	0.836885	7.02433	-4.79328	1.79936	-2.66388	0.00772453	0.045074
ENSG00000291049	FAM86B3P	Down regulated	9.45699	3.05154	1.39299	37.6337	0	1.75002	0	0	6.66065	-4.75285	1.65402	-2.87351	0.00405935	0.0284196
ENSG00000286084	ENSG00000286084	Down regulated	2.18238	17.2921	16.7159	15.6042	0	0.87501	1.03532	0	6.71311	-4.71726	1.42063	-3.32054	0.000898422	0.00934903
ENSG00000186197	EDARADD	Down regulated	60.3793	27.4639	22.2879	33.9621	3.59389	0.87501	1.03532	0.836885	18.8043	-4.59828	0.859924	-5.34732	8.92682e-08	5.28529e-06
ENSG00000238061	ENSG00000238061	Down regulated	11.6394	15.2577	1.39299	38.5516	0	2.62503	0	0	8.68333	-4.59723	1.46285	-3.14265	0.00167424	0.0148274
ENSG00000163347	CLDN1	Down regulated	8.72953	54.9277	9.75094	40.3874	2.39593	1.75002	0	0.836885	14.8473	-4.54134	1.06355	-4.26997	1.95502e-05	0.000463803
ENSG00000173585	CCR9	Down regulated	21.8238	63.0652	72.4355	97.2968	0	8.7501	0	2.51065	33.2353	-4.43495	0.882128	-5.02756	4.96763e-07	2.25945e-05
ENSG00000170954	ZNF415	Down regulated	55.287	82.3916	23.6808	27.5368	0	2.62503	0	5.85819	24.6724	-4.39203	0.892325	-4.92202	8.56576e-07	3.53331e-05
ENSG00000268555	ENSG00000268555	Down regulated	1.45492	7.12026	8.35794	21.1116	0	0	1.03532	0.836885	4.98961	-4.28959	1.53368	-2.79693	0.00515913	0.0337939
ENSG00000088826	SMOX	Down regulated	10.9119	25.4295	0	18.3579	1.19796	0	0	1.67377	7.19638	-4.25447	1.50299	-2.83068	0.0046449	0.0313833
ENSG00000128656	CHN1	Down regulated	1008.26	191.23	328.746	148.699	56.3043	11.3751	14.4945	6.69508	220.726	-4.25418	0.702839	-6.05285	1.42305e-09	1.57637e-07
ENSG00000280367	ENSG00000280367	Down regulated	49.4673	28.481	34.8248	90.8715	0	7.00008	1.03532	2.51065	26.7738	-4.20912	0.809569	-5.19921	2.00133e-07	1.07384e-05
ENSG00000168528	SERINC2	Down regulated	19.6414	0	69.6495	15.6042	1.19796	0	2.07064	2.51065	13.8343	-4.1725	1.30159	-3.20569	0.0013474	0.0125904
ENSG00000237643	LINC01610	Down regulated	21.0964	10.1718	16.7159	22.0295	2.39593	0	0	1.67377	9.2604	-4.15768	1.09172	-3.80836	0.000139892	0.00220361
ENSG00000255422	ENSG00000255422	Down regulated	230.605	87.4775	16.7159	33.9621	8.38575	9.62511	2.07064	0.836885	48.7099	-4.15474	0.870638	-4.77206	1.82348e-06	6.64387e-05
ENSG00000204283	LINC01973	Down regulated	0.727461	0	44.5757	38.5516	1.19796	0.87501	1.03532	1.67377	11.0796	-4.12057	1.43026	-2.881	0.00396417	0.0278668
ENSG00000184979	USP18	Down regulated	416.835	46.7903	190.84	45.8947	26.3552	9.62511	5.17661	0	92.6896	-4.10949	0.901825	-4.55686	5.1924e-06	0.000157099
ENSG00000176845	METRNL	Down regulated	24.7337	3.05154	9.75094	13.7684	2.39593	0.87501	0	0	6.82194	-4.07961	1.33083	-3.06547	0.00217327	0.0178577
ENSG00000234509	SOD1-DT	Down regulated	2.90984	10.1718	29.2528	22.9474	1.19796	0	1.03532	1.67377	8.64861	-4.05994	1.19671	-3.39258	0.000692385	0.00765853
ENSG00000137965	IFI44	Down regulated	1869.57	1033.45	1443.14	875.671	152.141	70.0008	62.1193	35.986	692.761	-4.03386	0.440013	-9.16759	4.83725e-20	3.9085e-17
ENSG00000101230	ISM1	Down regulated	7.27461	30.5154	19.5019	22.0295	2.39593	2.62503	0	0	10.5428	-4.00849	1.08432	-3.69678	0.00021835	0.0031145
ENSG00000163053	SLC16A14	Down regulated	34.1907	26.4467	34.8248	62.4168	5.98982	0	0	4.18442	21.0066	-3.99303	0.876556	-4.55536	5.22968e-06	0.000157879
ENSG00000152430	BOLL	Down regulated	10.1845	24.4123	4.17897	3.67158	0	1.75002	0	0.836885	5.62928	-3.94502	1.40313	-2.81159	0.00492978	0.0326812
ENSG00000116285	ERRFI1	Down regulated	297.532	115.959	93.3304	123.916	11.9796	21.0002	1.03532	8.36885	84.14	-3.89048	0.638905	-6.08929	1.13412e-09	1.27691e-07
ENSG00000262061	RPH3AL-AS1	Down regulated	8.00207	26.4467	4.17897	60.581	2.39593	2.62503	0	1.67377	13.2379	-3.88895	1.09327	-3.55717	0.000374874	0.00475464
ENSG00000174564	IL20RB	Down regulated	6.54715	19.3264	0	15.6042	0	0.87501	1.03532	0.836885	5.52812	-3.88109	1.47901	-2.62412	0.00868732	0.0488253
ENSG00000277369	ENSG00000277369	Down regulated	88.0228	24.4123	107.26	65.1705	5.98982	4.37505	5.17661	4.18442	38.074	-3.86264	0.625146	-6.17878	6.45987e-10	8.06661e-08
ENSG00000289618	ENSG00000289618	Down regulated	5.09223	2.03436	41.7897	18.3579	0	1.75002	1.03532	1.67377	8.96666	-3.84437	1.23689	-3.10808	0.00188304	0.0161121
ENSG00000115009	CCL20	Down regulated	112.029	52.8934	240.987	124.834	9.58371	3.50004	14.4945	10.0426	71.0455	-3.82436	0.581409	-6.57775	4.77625e-11	8.52033e-09
ENSG00000247095	MIR210HG	Down regulated	57.4694	77.3057	22.2879	6.42526	1.19796	2.62503	6.21193	1.67377	21.8996	-3.80874	0.898511	-4.23895	2.24568e-05	0.00051953
ENSG00000261360	OTULIN-DT	Down regulated	2.90984	0	18.1089	47.7305	2.39593	1.75002	0	0.836885	9.21651	-3.80241	1.44115	-2.63846	0.00832841	0.0475013
ENSG00000110077	MS4A6A	Down regulated	19.6414	11.189	6.96495	93.6252	3.59389	0	0	5.85819	17.6091	-3.79485	1.15968	-3.27233	0.00106667	0.0105106
ENSG00000164056	SPRY1	Down regulated	71.2912	22.378	78.0075	71.5958	8.38575	1.75002	8.28257	0	32.7113	-3.77268	0.795237	-4.7441	2.09438e-06	7.43369e-05
ENSG00000230084	ZBTB47-AS1	Down regulated	23.2788	10.1718	2.78598	59.6631	0	2.62503	0	4.18442	12.8386	-3.75677	1.19217	-3.15122	0.00162591	0.0145306
ENSG00000272070	ENSG00000272070	Down regulated	14.5492	7.12026	4.17897	64.2526	0	0.87501	4.14128	1.67377	12.0989	-3.74791	1.1595	-3.23236	0.00122772	0.0116411
ENSG00000288848	ENSG00000288848	Down regulated	2.18238	2.03436	33.4318	22.9474	0	1.75002	0	2.51065	8.10707	-3.74382	1.37128	-2.73017	0.00633016	0.0390791
ENSG00000290077	ENSG00000290077	Down regulated	10.1845	18.3092	40.3967	89.0358	1.19796	0	8.28257	2.51065	21.2397	-3.72988	0.98821	-3.77438	0.000160406	0.00242447
ENSG00000111341	MGP	Down regulated	10.1845	14.2405	1.39299	27.5368	1.19796	0	3.10596	0	7.20734	-3.70242	1.35152	-2.73946	0.00615407	0.0382672
ENSG00000166793	YPEL4	Down regulated	9.45699	29.4982	13.9299	6.42526	0	1.75002	0	2.51065	7.94638	-3.70002	1.16577	-3.17389	0.00150413	0.0136645
ENSG00000167601	AXL	Down regulated	86.5679	29.4982	30.6458	101.886	4.79186	5.25006	4.14128	5.02131	33.4753	-3.69726	0.652105	-5.66974	1.43016e-08	1.14876e-06
ENSG00000121690	DEPDC7	Down regulated	80.7482	42.7216	76.6145	51.4021	4.79186	11.3751	0	3.34754	33.8751	-3.66762	0.701344	-5.22942	1.70045e-07	9.30574e-06
ENSG00000254750	CASP1P2	Down regulated	181.865	8.13744	29.2528	156.96	10.7817	3.50004	7.24725	8.36885	50.7642	-3.66617	0.824789	-4.44498	8.79012e-06	0.000242452
ENSG00000271447	MMP28	Down regulated	7.27461	26.4467	61.2916	2.75368	0	2.62503	4.14128	0.836885	13.1712	-3.66017	1.14372	-3.20023	0.00137319	0.0127706
ENSG00000148926	ADM	Down regulated	5.81969	2.03436	55.7196	23.8653	3.59389	1.75002	0	1.67377	11.8071	-3.64882	1.17613	-3.10239	0.00191964	0.0162967
ENSG00000247011	ENSG00000247011	Down regulated	1.45492	8.13744	15.3229	21.1116	0	2.62503	0	0.836885	6.18609	-3.6471	1.36991	-2.66228	0.00776128	0.0451803
ENSG00000140968	IRF8	Down regulated	5.81969	20.3436	34.8248	37.6337	2.39593	3.50004	2.07064	0	13.3235	-3.64098	0.972391	-3.74436	0.000180857	0.00268568
ENSG00000263417	GTSCR1	Down regulated	66.9264	137.319	403.967	112.901	10.7817	17.5002	22.7771	6.69508	97.3585	-3.64025	0.610242	-5.96527	2.44236e-09	2.46678e-07
ENSG00000213420	GPC2	Down regulated	7.27461	31.5326	22.2879	44.0589	2.39593	1.75002	2.07064	2.51065	14.2352	-3.59112	0.863568	-4.15847	3.20387e-05	0.000695236
ENSG00000225889	ENSG00000225889	Down regulated	217.511	64.0823	78.0075	88.1179	10.7817	4.37505	15.5298	7.53196	60.7421	-3.57026	0.577767	-6.17941	6.43399e-10	8.06661e-08
ENSG00000248476	BACH1-IT1	Down regulated	9.45699	16.2749	12.5369	34.88	0	0	0	5.85819	9.87587	-3.56748	1.25313	-2.84686	0.00441529	0.030309
ENSG00000227082	LINC02798	Down regulated	2.18238	88.4947	47.3617	4.58947	3.59389	0.87501	0	7.53196	19.3286	-3.55454	1.19639	-2.97106	0.00296778	0.0224975
ENSG00000176485	PLAAT3	Down regulated	32.7357	23.3951	118.404	5.50737	13.1776	0	1.03532	1.67377	24.4911	-3.54347	1.10683	-3.20145	0.00136738	0.0127338
ENSG00000148737	TCF7L2	Down regulated	32.7357	18.3092	19.5019	12.8505	3.59389	0	4.14128	0	11.3916	-3.51379	1.02568	-3.42581	0.000612971	0.00697
ENSG00000287202	ENSG00000287202	Down regulated	13.8218	13.2233	0	27.5368	1.19796	1.75002	1.03532	0.836885	7.42527	-3.51017	1.25394	-2.7993	0.00512129	0.0336102
ENSG00000118520	ARG1	Down regulated	399.376	162.749	182.482	385.516	16.7715	36.7504	18.6358	27.6172	153.737	-3.49355	0.445234	-7.84654	4.2767e-15	1.95816e-12
ENSG00000106809	OGN	Down regulated	68.3813	0	5.57196	47.7305	2.39593	0	5.17661	3.34754	16.5755	-3.49149	1.28528	-2.71653	0.00659706	0.0402938
ENSG00000091972	CD200	Down regulated	239.335	97.6493	137.906	207.444	20.3654	8.7501	12.4239	20.0852	92.9948	-3.47729	0.458035	-7.59177	3.15563e-14	1.27488e-11
ENSG00000113088	GZMK	Down regulated	2.90984	32.5498	90.5444	71.5958	3.59389	3.50004	8.28257	2.51065	26.9359	-3.46852	0.894735	-3.87659	0.000105931	0.00177664
ENSG00000133321	PLAAT4	Down regulated	2154.01	917.496	5232.07	1062	285.115	157.502	271.254	133.065	1276.57	-3.46781	0.525991	-6.59291	4.31286e-11	8.11526e-09
ENSG00000161381	PLXDC1	Down regulated	9.45699	66.1167	32.0388	11.0147	0	7.87509	0	2.51065	16.1266	-3.46229	1.09249	-3.16918	0.00152868	0.0138326
ENSG00000069399	BCL3	Down regulated	23.2788	9.15462	364.964	48.6484	8.38575	14.8752	10.3532	6.69508	60.7943	-3.46142	0.900431	-3.84418	0.000120957	0.00196117
ENSG00000231831	MTHFD1P1	Down regulated	37.1005	2.03436	25.0738	16.5221	0	6.12507	1.03532	0	10.9864	-3.45896	1.24571	-2.77671	0.00549122	0.035329
ENSG00000260641	TSPAN5-DT	Down regulated	0	4.06872	33.4318	80.7747	3.59389	1.75002	4.14128	1.67377	16.1793	-3.41925	1.23722	-2.76365	0.00571594	0.0363346
ENSG00000278909	ENSG00000278909	Down regulated	29.0984	31.5326	15.3229	168.893	9.58371	0.87501	5.17661	7.53196	33.5017	-3.41868	0.861127	-3.97001	7.18703e-05	0.00131104
ENSG00000227908	IL6ST-DT	Down regulated	18.914	32.5498	16.7159	66.0884	1.19796	3.50004	6.21193	1.67377	18.3565	-3.41702	0.80675	-4.23554	2.28004e-05	0.000526364
ENSG00000198342	ZNF442	Down regulated	64.0166	147.491	139.299	37.6337	7.18778	14.8752	1.03532	13.3902	53.1161	-3.39081	0.675785	-5.01758	5.23273e-07	2.36437e-05
ENSG00000131831	RAI2	Down regulated	22.5513	11.189	34.8248	7.34316	0	5.25006	0	1.67377	10.354	-3.38329	1.10515	-3.06139	0.0022031	0.0180411
ENSG00000275339	ENSG00000275339	Down regulated	6.54715	11.189	9.75094	22.0295	1.19796	0	1.03532	2.51065	6.78256	-3.37164	1.12236	-3.00405	0.00266413	0.0208041
ENSG00000279981	ENSG00000279981	Down regulated	9.45699	14.2405	5.57196	68.8421	2.39593	2.62503	2.07064	2.51065	13.4642	-3.35515	0.986731	-3.40027	0.000673202	0.00749361
ENSG00000138311	ZNF365	Down regulated	120.031	69.1682	83.5794	104.64	23.9593	5.25006	2.07064	6.69508	51.9242	-3.34868	0.622996	-5.37512	7.65319e-08	4.64816e-06
ENSG00000242880	ENSG00000242880	Down regulated	26.1886	14.2405	43.1827	48.6484	2.39593	2.62503	1.03532	6.69508	18.1264	-3.33607	0.77949	-4.27981	1.87053e-05	0.000447032
ENSG00000266402	SNHG25	Down regulated	8.72953	16.2749	140.692	31.2084	9.58371	7.00008	3.10596	0	27.0743	-3.3335	1.00892	-3.30402	0.000953086	0.00969747
ENSG00000136541	ERMN	Down regulated	24.0062	28.481	37.6108	137.684	7.18778	0	2.07064	13.3902	31.3038	-3.32581	0.913956	-3.63892	0.000273783	0.00373084
ENSG00000255198	SNHG9	Down regulated	43.6477	9.15462	18.1089	14.6863	2.39593	4.37505	2.07064	0	11.8049	-3.29164	0.971212	-3.38921	0.000700941	0.00770435
ENSG00000175197	DDIT3	Down regulated	980.617	165.8	325.96	410.299	103.025	36.7504	17.6005	40.1705	260.028	-3.25881	0.594363	-5.48285	4.18525e-08	2.86013e-06
ENSG00000293488	CLECL1P	Down regulated	11.6394	31.5326	2.78598	28.4547	3.59389	0.87501	1.03532	2.51065	10.3034	-3.24461	1.01908	-3.18388	0.00145316	0.0133337
ENSG00000163568	AIM2	Down regulated	520.862	34.5841	353.82	175.318	41.9287	17.5002	41.4128	14.227	149.957	-3.24371	0.667049	-4.86277	1.15752e-06	4.49143e-05
ENSG00000252835	SCARNA21	Down regulated	33.4632	45.7731	274.419	17.44	9.58371	7.00008	20.7064	2.51065	51.362	-3.2244	0.857676	-3.75946	0.00017028	0.0025558
ENSG00000273145	ENSG00000273145	Down regulated	9.45699	13.2233	44.5757	12.8505	2.39593	2.62503	0	3.34754	11.0594	-3.22045	0.973112	-3.30943	0.000934863	0.00957589
ENSG00000219881	GAPDHP42	Down regulated	1.45492	19.3264	6.96495	27.5368	2.39593	0	2.07064	1.67377	7.67793	-3.20353	1.20631	-2.65565	0.00791554	0.0458768
ENSG00000121966	CXCR4	Down regulated	21015.6	17947.1	38287.7	23690.9	6991.32	1088.51	1031.18	1974.21	14003.3	-3.18697	0.558794	-5.7033	1.17513e-08	9.72387e-07
ENSG00000172985	SH3RF3	Down regulated	34.9181	84.4259	58.5056	31.2084	1.19796	10.5001	10.3532	0.836885	28.9933	-3.1807	0.767401	-4.14477	3.40162e-05	0.000728934
ENSG00000166582	CENPV	Down regulated	20.3689	19.3264	82.1865	34.88	4.79186	0.87501	9.31789	2.51065	21.7821	-3.18054	0.811814	-3.91782	8.93525e-05	0.0015715
ENSG00000197989	SNHG12	Down regulated	54.5596	69.1682	200.591	146.863	4.79186	23.6253	10.3532	12.5533	65.3132	-3.1775	0.591223	-5.37445	7.68152e-08	4.64816e-06
ENSG00000124225	PMEPA1	Down regulated	93.115	190.213	179.696	114.737	29.9491	9.62511	5.17661	20.0852	80.3245	-3.16459	0.530287	-5.9677	2.40621e-09	2.46655e-07
ENSG00000254536	ENSG00000254536	Down regulated	13.8218	15.2577	20.8949	29.3726	2.39593	0.87501	4.14128	1.67377	11.0541	-3.15466	0.843206	-3.74127	0.000183095	0.00271012
ENSG00000064886	CHI3L2	Down regulated	127.306	97.6493	73.8285	371.747	16.7715	21.8752	13.4592	23.4328	93.2587	-3.1466	0.555079	-5.66875	1.43846e-08	1.14876e-06
ENSG00000183691	NOG	Down regulated	1279.6	3515.37	884.549	798.568	87.4514	316.754	145.98	181.604	901.236	-3.14463	0.523017	-6.01248	1.82708e-09	1.90127e-07
ENSG00000187608	ISG15	Down regulated	6590.8	284.81	3564.66	570.93	398.922	339.504	260.901	246.044	1532.07	-3.14456	0.701242	-4.48427	7.31647e-06	0.000210249
ENSG00000290945	UBE2Q2P2	Down regulated	8.72953	10.1718	22.2879	30.2905	0	4.37505	0	3.34754	9.90029	-3.1389	1.06429	-2.94929	0.00318506	0.0237127
ENSG00000176749	CDK5R1	Down regulated	47.285	125.113	190.84	121.162	22.7613	16.6252	6.21193	10.0426	67.5051	-3.12735	0.553137	-5.65385	1.56894e-08	1.24572e-06
ENSG00000289152	ENSG00000289152	Down regulated	69.8363	6.10308	123.976	196.429	7.18778	15.7502	16.5651	5.85819	55.2133	-3.12552	0.78629	-3.97503	7.03709e-05	0.0012871
ENSG00000269952	ENSG00000269952	Down regulated	26.9161	5.0859	20.8949	5.50737	1.19796	2.62503	2.07064	0.836885	8.14184	-3.11344	1.04645	-2.97524	0.00292758	0.0222706
ENSG00000157992	KRTCAP3	Down regulated	2.90984	23.3951	8.35794	13.7684	1.19796	3.50004	0	0.836885	6.74578	-3.09774	1.18613	-2.61164	0.00901097	0.0499696
ENSG00000261251	EFCAB6-DT	Down regulated	10.9119	1.01718	27.8598	55.0737	1.19796	0.87501	3.10596	5.85819	13.2375	-3.08225	1.09733	-2.80887	0.0049716	0.0328561
ENSG00000232855	ENSG00000232855	Down regulated	138.218	31.5326	33.4318	33.0442	4.79186	6.12507	11.3885	5.85819	33.0487	-3.0767	0.691359	-4.45023	8.57786e-06	0.00023753
ENSG00000273445	ENSG00000273445	Down regulated	1182.12	336.687	901.265	479.141	98.2331	52.5006	101.461	93.7311	405.643	-3.06885	0.430557	-7.12763	1.02113e-12	2.99712e-10
ENSG00000265996	MIR3671	Down regulated	10.1845	9.15462	9.75094	18.3579	1.19796	1.75002	1.03532	1.67377	6.63812	-3.052	0.9939	-3.07073	0.00213538	0.017659
ENSG00000141682	PMAIP1	Down regulated	39478.6	923.599	7654.48	5731.33	4122.19	803.259	771.314	805.083	7536.23	-3.04845	1.09282	-2.78951	0.00527873	0.0342993
ENSG00000289523	ENSG00000289523	Down regulated	126.578	34.5841	105.867	85.3642	9.58371	7.87509	8.28257	16.7377	49.3591	-3.04395	0.546558	-5.5693	2.55769e-08	1.91981e-06
ENSG00000166707	ZCCHC18	Down regulated	155.677	122.062	34.8248	134.013	17.9695	8.7501	15.5298	12.5533	62.6723	-3.04242	0.535319	-5.68338	1.32061e-08	1.07336e-06
ENSG00000135046	ANXA1	Down regulated	6080.85	989.716	2592.36	2107.49	961.965	86.626	316.808	65.277	1650.14	-3.04108	0.949902	-3.20147	0.00136729	0.0127338
ENSG00000262655	SPON1	Down regulated	205.144	804.589	359.392	459.865	51.5125	56.0006	77.6491	39.3336	256.686	-3.02751	0.439082	-6.89508	5.38353e-12	1.2536e-09
ENSG00000107968	MAP3K8	Down regulated	129.488	64.0823	140.692	47.7305	29.9491	7.00008	5.17661	5.85819	53.7471	-3.01971	0.651518	-4.63488	3.57149e-06	0.000116249
ENSG00000224610	ENSG00000224610	Down regulated	55.287	29.4982	32.0388	22.9474	5.98982	4.37505	2.07064	5.02131	19.6535	-3.0102	0.659449	-4.56473	5.00144e-06	0.000151655
ENSG00000095794	CREM	Down regulated	6091.76	952.081	3014.43	2412.23	471.998	415.63	298.172	375.761	1754.01	-2.99774	0.466059	-6.43211	1.25846e-10	1.94228e-08
ENSG00000089199	CHGB	Down regulated	10.9119	140.371	12.5369	31.2084	0	8.7501	1.03532	14.227	27.3801	-2.9961	1.0583	-2.83104	0.00463969	0.0313636
ENSG00000279330	ENSG00000279330	Down regulated	5.81969	18.3092	19.5019	22.9474	0	4.37505	2.07064	1.67377	9.3372	-2.98349	0.973055	-3.06611	0.00216865	0.0178459
ENSG00000049192	ADAMTS6	Down regulated	18.1865	16.2749	39.0037	37.6337	3.59389	7.00008	0	3.34754	15.63	-2.96911	0.822655	-3.60918	0.000307167	0.00406087
ENSG00000273284	ENSG00000273284	Down regulated	6.54715	50.859	9.75094	60.581	1.19796	4.37505	2.07064	8.36885	17.9688	-2.96566	0.929554	-3.19041	0.00142071	0.0131236
ENSG00000288815	ENSG00000288815	Down regulated	59.6518	27.4639	20.8949	37.6337	2.39593	5.25006	7.24725	4.18442	20.5902	-2.9333	0.664015	-4.41752	9.98379e-06	0.000271022
ENSG00000113916	BCL6	Down regulated	1526.94	335.669	480.582	637.019	83.8575	80.5009	76.6138	152.313	421.687	-2.92101	0.477192	-6.12125	9.28442e-10	1.08077e-07
ENSG00000102678	FGF9	Down regulated	78.5658	60.0136	100.295	37.6337	13.1776	12.2501	7.24725	4.18442	39.171	-2.91781	0.554558	-5.2615	1.42885e-07	8.0109e-06
ENSG00000164949	GEM	Down regulated	42.9202	16.2749	43.1827	24.7831	8.38575	4.37505	3.10596	1.67377	18.0877	-2.89368	0.722772	-4.00358	6.23898e-05	0.00116915
ENSG00000287733	ENSG00000287733	Down regulated	42.1927	13.2233	59.8986	74.3494	7.18778	1.75002	3.10596	13.3902	26.8873	-2.88961	0.760586	-3.79919	0.000145171	0.00227115
ENSG00000217643	PTGES3P2	Down regulated	82.9306	28.481	48.7547	19.2758	8.38575	9.62511	4.14128	2.51065	25.5131	-2.87543	0.701085	-4.10139	4.10669e-05	0.00084572
ENSG00000246366	LACTB2-AS1	Down regulated	76.3834	37.6357	26.4668	68.8421	10.7817	11.3751	0	6.69508	29.7725	-2.86389	0.735616	-3.89319	9.89333e-05	0.00169023
ENSG00000249825	THBS4-AS1	Down regulated	28.371	14.2405	1.39299	96.3789	0	4.37505	8.28257	6.69508	19.967	-2.85021	1.08005	-2.63896	0.00831597	0.0474866
ENSG00000289472	ENSG00000289472	Down regulated	39.2829	43.7387	40.3967	57.8273	9.58371	2.62503	3.10596	10.0426	25.8254	-2.84525	0.604482	-4.70692	2.51491e-06	8.59322e-05
ENSG00000211707	TRBV7-1	Down regulated	178.228	25.4295	64.0776	26.6189	9.58371	13.1251	10.3532	8.36885	41.9731	-2.83232	0.690511	-4.10178	4.09983e-05	0.000845575
ENSG00000287595	ENSG00000287595	Down regulated	10.9119	3.05154	18.1089	22.9474	1.19796	2.62503	3.10596	0.836885	7.84819	-2.82168	1.0215	-2.7623	0.00573955	0.0364318
ENSG00000099860	GADD45B	Down regulated	1684.8	314.309	696.495	899.537	282.72	82.2509	71.4372	73.6459	513.149	-2.82089	0.562599	-5.01404	5.32993e-07	2.38475e-05
ENSG00000162676	GFI1	Down regulated	80.0207	48.8246	196.412	42.2231	4.79186	9.62511	26.9183	10.8795	52.4619	-2.80851	0.660075	-4.25484	2.09203e-05	0.000487879
ENSG00000113971	NPHP3	Down regulated	124.396	101.718	93.3304	156.042	11.9796	12.2501	27.9537	16.7377	68.0509	-2.78959	0.427797	-6.52082	6.99256e-11	1.14345e-08
ENSG00000169914	OTUD3	Down regulated	152.039	87.4775	91.9374	40.3874	23.9593	10.5001	4.14128	15.9008	53.2929	-2.78081	0.590296	-4.71088	2.46651e-06	8.52413e-05
ENSG00000204389	HSPA1A	Down regulated	1030.81	820.864	3130.05	3051.08	287.511	306.253	265.042	321.364	1151.62	-2.76643	0.439919	-6.28851	3.20532e-10	4.31199e-08
ENSG00000241666	ENSG00000241666	Down regulated	26.1886	18.3092	130.941	55.9916	3.59389	13.1251	10.3532	6.69508	33.1497	-2.75781	0.725812	-3.79961	0.000144922	0.00226983
ENSG00000148516	ZEB1	Down regulated	7022.91	1770.91	1731.49	2909.73	409.704	503.131	448.294	641.054	1929.65	-2.7463	0.447944	-6.1309	8.73816e-10	1.05287e-07
ENSG00000215417	MIR17HG	Down regulated	28.371	8.13744	27.8598	28.4547	0	2.62503	5.17661	5.85819	13.3103	-2.73325	0.859996	-3.17821	0.00148187	0.0135428
ENSG00000250988	SNHG21	Down regulated	56.0145	8.13744	6.96495	15.6042	0	3.50004	6.21193	3.34754	12.4726	-2.72796	1.01081	-2.69879	0.00695918	0.0419162
ENSG00000289206	ENSG00000289206	Down regulated	8.00207	13.2233	26.4668	15.6042	0	4.37505	4.14128	0.836885	9.08121	-2.72503	0.982671	-2.77309	0.00555276	0.0356414
ENSG00000293497	ENSG00000293497	Down regulated	160.041	52.8934	72.4355	45.8947	20.3654	18.3752	8.28257	4.18442	47.8091	-2.70804	0.623737	-4.34164	1.41422e-05	0.000357748
ENSG00000113319	RASGRF2	Down regulated	280.8	448.576	215.914	176.236	53.9084	63.0007	23.8124	31.8016	161.756	-2.70174	0.435437	-6.20467	5.48131e-10	7.03657e-08
ENSG00000289574	ENSG00000289574	Down regulated	27.6435	54.9277	110.046	103.722	5.98982	7.00008	15.5298	16.7377	42.6996	-2.6972	0.60357	-4.46875	7.86782e-06	0.000220703
ENSG00000184005	ST6GALNAC3	Down regulated	20.3689	99.6836	69.6495	82.6105	2.39593	14.0002	4.14128	20.9221	39.2215	-2.68877	0.714321	-3.76409	0.000167155	0.00251208
ENSG00000127951	FGL2	Down regulated	60.3793	79.34	370.536	156.042	15.5735	14.0002	49.6954	24.2697	96.2295	-2.68293	0.627734	-4.27399	1.92008e-05	0.0004563
ENSG00000105717	PBX4	Down regulated	68.3813	57.9793	150.443	175.318	25.1572	16.6252	11.3885	17.5746	65.3584	-2.67914	0.507414	-5.27998	1.29195e-07	7.36358e-06
ENSG00000291068	ENSG00000291068	Down regulated	11.6394	4.06872	11.1439	15.6042	1.19796	2.62503	1.03532	1.67377	6.12354	-2.67847	1.02532	-2.61232	0.00899311	0.049931
ENSG00000157514	TSC22D3	Down regulated	10204.8	9163.78	14438.3	16661.6	3508.84	1487.52	1430.81	1492.17	7298.49	-2.67221	0.372154	-7.18038	6.95189e-13	2.12203e-10
ENSG00000257802	MRS2P2	Down regulated	45.83	46.7903	12.5369	56.9095	3.59389	9.62511	1.03532	10.8795	23.4001	-2.66758	0.754175	-3.53708	0.00040457	0.00503367
ENSG00000289425	ENSG00000289425	Down regulated	54.5596	23.3951	23.6808	50.4842	8.38575	3.50004	9.31789	3.34754	22.0839	-2.66673	0.656535	-4.06182	4.8691e-05	0.000977806
ENSG00000233264	ENSG00000233264	Down regulated	8.72953	42.7216	13.9299	36.7158	4.79186	3.50004	1.03532	6.69508	14.7649	-2.66209	0.835176	-3.18746	0.00143527	0.0132403
ENSG00000223662	SAMSN1-AS1	Down regulated	19.6414	21.3608	12.5369	22.9474	3.59389	0.87501	0	7.53196	11.0609	-2.65644	0.938995	-2.82902	0.00466901	0.0314941
ENSG00000249915	PDCD6	Down regulated	81.4756	19.3264	4.17897	36.7158	4.79186	4.37505	5.17661	8.36885	20.5511	-2.64608	0.840879	-3.1468	0.00165069	0.0146622
ENSG00000134215	VAV3	Down regulated	120.759	43.7387	264.668	94.5431	9.58371	29.7503	18.6358	25.9434	75.9527	-2.62802	0.582123	-4.51454	6.34535e-06	0.000185446
ENSG00000159958	TNFRSF13C	Down regulated	208.781	315.326	275.812	146.863	46.7206	71.7508	15.5298	20.9221	137.713	-2.61011	0.498572	-5.23518	1.64828e-07	9.0563e-06
ENSG00000050165	DKK3	Down regulated	45.1026	144.44	12.5369	2.75368	5.98982	13.1251	5.17661	9.20573	29.7913	-2.60618	0.936893	-2.78173	0.00540705	0.0349676
ENSG00000197696	NMB	Down regulated	47.285	46.7903	62.6846	18.3579	0	9.62511	16.5651	2.51065	25.4773	-2.60102	0.828816	-3.13824	0.00169966	0.0149849
ENSG00000280047	ENSG00000280047	Down regulated	135.308	139.354	9.75094	89.0358	9.58371	16.6252	18.6358	16.7377	54.3788	-2.60012	0.67195	-3.86951	0.000109056	0.00180917
ENSG00000242522	KLHL6-AS1	Down regulated	16.0041	5.0859	8.35794	70.6779	3.59389	0.87501	7.24725	5.02131	14.6079	-2.59162	0.990913	-2.61539	0.00891257	0.049725
ENSG00000232618	HIVEP2-DT	Down regulated	59.6518	24.4123	43.1827	84.4463	8.38575	13.1251	5.17661	8.36885	30.8437	-2.58968	0.588468	-4.40072	1.0789e-05	0.000283903
ENSG00000261468	ENSG00000261468	Down regulated	24.0062	80.3572	44.5757	104.64	2.39593	8.7501	10.3532	20.0852	36.8954	-2.58814	0.675056	-3.83397	0.000126094	0.00202576
ENSG00000110852	CLEC2B	Down regulated	2126.37	584.879	1500.25	930.745	325.846	179.377	226.735	128.043	750.281	-2.58187	0.436314	-5.91746	3.26944e-09	3.11869e-07
ENSG00000169398	PTK2	Down regulated	63.2891	134.268	82.1865	14.6863	15.5735	12.2501	12.4239	9.20573	42.9854	-2.57799	0.637652	-4.04295	5.27832e-05	0.00103281
ENSG00000162728	KCNJ9	Down regulated	13.0943	25.4295	22.2879	22.0295	1.19796	7.00008	1.03532	4.18442	12.0324	-2.57755	0.81135	-3.17687	0.00148876	0.0135787
ENSG00000226742	HSBP1L1	Down regulated	434.294	116.976	232.629	110.147	62.2941	42.8755	19.6711	25.9434	130.604	-2.5739	0.538406	-4.7806	1.74776e-06	6.50601e-05
ENSG00000175779	LINC02694	Down regulated	55.287	38.6528	150.443	165.221	28.7511	11.3751	12.4239	16.7377	59.8615	-2.57058	0.58296	-4.40954	1.0359e-05	0.000275759
ENSG00000175899	A2M	Down regulated	8.72953	14.2405	8.35794	47.7305	2.39593	1.75002	4.14128	5.02131	11.5459	-2.56755	0.906246	-2.83317	0.00460894	0.0312018
ENSG00000260708	TBC1D22A-DT	Down regulated	357.911	85.4431	87.7584	116.573	61.0962	26.2503	7.24725	16.7377	94.877	-2.55159	0.659394	-3.86961	0.000109011	0.00180917
ENSG00000219085	NPM1P37	Down regulated	13.8218	12.2062	15.3229	31.2084	2.39593	7.00008	2.07064	0.836885	10.6078	-2.54978	0.877884	-2.90446	0.00367889	0.026366
ENSG00000003147	ICA1	Down regulated	626.344	152.577	182.482	237.735	59.8982	53.3756	33.1303	59.4188	175.62	-2.54462	0.485901	-5.23691	1.63288e-07	9.04403e-06
ENSG00000107201	RIGI	Down regulated	106.937	66.1167	97.5094	96.3789	8.38575	17.5002	21.7417	15.0639	53.7042	-2.54097	0.430361	-5.90427	3.54205e-09	3.30977e-07
ENSG00000156273	BACH1	Down regulated	4044.68	2798.26	3521.48	2442.52	542.678	562.631	445.188	656.955	1876.8	-2.53607	0.261094	-9.71323	2.64803e-22	2.5981e-19
ENSG00000235304	LINC01281	Down regulated	784.93	471.972	408.146	559.916	115.005	58.6257	151.157	60.2557	326.251	-2.53584	0.393005	-6.45242	1.10075e-10	1.73792e-08
ENSG00000251562	MALAT1	Down regulated	35351	23626	49718.6	75650.1	7368.68	10103.7	8543.47	5778.69	27017.5	-2.53556	0.372765	-6.80202	1.03159e-11	2.21406e-09
ENSG00000212283	SNORD89	Down regulated	29.0984	6.10308	39.0037	12.8505	2.39593	6.12507	2.07064	4.18442	12.729	-2.53007	0.852719	-2.96706	0.00300659	0.022704
ENSG00000286223	ENSG00000286223	Down regulated	54.5596	14.2405	19.5019	108.312	9.58371	4.37505	15.5298	5.02131	28.8904	-2.52832	0.762636	-3.31523	0.000915669	0.00946398
ENSG00000176928	GCNT4	Down regulated	9540.65	3682.19	2227.39	2129.52	648.099	852.26	849.999	698.799	2578.61	-2.52756	0.459455	-5.50122	3.77177e-08	2.6299e-06
ENSG00000122884	P4HA1	Down regulated	3320.86	2124.89	991.809	1825.69	360.587	329.879	422.411	322.201	1212.29	-2.52636	0.361213	-6.99409	2.66982e-12	6.79124e-10
ENSG00000286907	ENSG00000286907	Down regulated	29.0984	13.2233	25.0738	41.3052	1.19796	4.37505	7.24725	5.85819	15.9224	-2.52466	0.726055	-3.47722	0.000506634	0.00597863
ENSG00000263874	LASP1NB	Down regulated	21.0964	11.189	8.35794	22.0295	2.39593	1.75002	6.21193	0.836885	9.23344	-2.52195	0.908636	-2.77553	0.00551118	0.0354408
ENSG00000182809	CRIP2	Down regulated	11.6394	34.5841	78.0075	74.3494	7.18778	11.3751	3.10596	12.5533	29.1003	-2.51713	0.716974	-3.51077	0.000446811	0.00541216
ENSG00000185633	NDUFA4L2	Down regulated	19.6414	35.6013	19.5019	14.6863	1.19796	10.5001	1.03532	2.51065	13.0844	-2.51691	0.870928	-2.88992	0.00385337	0.0272835
ENSG00000121413	ZSCAN18	Down regulated	16.0041	38.6528	189.447	90.8715	10.7817	14.0002	32.095	1.67377	49.1907	-2.51666	0.827826	-3.04008	0.00236512	0.0190989
ENSG00000161040	FBXL13	Down regulated	24.7337	20.3436	34.8248	9.17894	1.19796	2.62503	2.07064	9.20573	13.0225	-2.51439	0.849529	-2.95975	0.00307887	0.0230707
ENSG00000278330	ENSG00000278330	Down regulated	15.2767	35.6013	11.1439	122.998	2.39593	10.5001	14.4945	5.02131	27.179	-2.5113	0.852602	-2.94545	0.00322483	0.0239181
ENSG00000136603	SKIL	Down regulated	3680.95	2037.41	1571.29	1684.34	324.648	348.254	326.126	574.94	1318.5	-2.51095	0.357322	-7.02714	2.10817e-12	5.67799e-10
ENSG00000180376	CCDC66	Down regulated	2544.66	866.637	1349.81	1614.58	237.197	264.253	367.539	256.087	937.594	-2.50301	0.356343	-7.02417	2.15339e-12	5.68825e-10
ENSG00000260279	ENSG00000260279	Down regulated	5.81969	51.8762	43.1827	85.3642	9.58371	4.37505	8.28257	10.8795	27.4204	-2.49182	0.757538	-3.28936	0.00100415	0.0100605
ENSG00000291066	ENSG00000291066	Down regulated	176.046	48.8246	104.474	116.573	8.38575	24.5003	23.8124	22.5959	65.6514	-2.48395	0.513435	-4.83791	1.3121e-06	5.02035e-05
ENSG00000235532	LINC00402	Down regulated	1121.02	1308.09	706.246	1062	244.385	157.502	183.252	170.724	619.153	-2.47608	0.288957	-8.56903	1.04365e-17	6.82645e-15
ENSG00000226833	PPP1CB-DT	Down regulated	22.5513	7.12026	78.0075	16.5221	5.98982	6.12507	5.17661	5.02131	18.3142	-2.46388	0.81347	-3.02886	0.00245481	0.0196499
ENSG00000213185	FAM24B	Down regulated	141.855	46.7903	54.3266	55.9916	20.3654	12.2501	11.3885	10.8795	44.2309	-2.4635	0.539567	-4.5657	4.97828e-06	0.000151561
ENSG00000132002	DNAJB1	Down regulated	15729.2	9108.85	21360.1	24632.6	4209.65	2758.03	3025.21	2860.47	10460.5	-2.46231	0.339538	-7.25196	4.10796e-13	1.31226e-10
ENSG00000135245	HILPDA	Down regulated	176.046	86.4603	593.414	44.9768	29.9491	40.2505	41.4128	52.7237	133.154	-2.44975	0.659239	-3.71603	0.000202376	0.00292
ENSG00000153234	NR4A2	Down regulated	1091.92	91.5462	802.363	1186.84	244.385	70.0008	118.027	148.965	469.255	-2.44964	0.610514	-4.01243	6.00979e-05	0.00113748
ENSG00000258732	ENSG00000258732	Down regulated	394.284	221.745	78.0075	415.806	61.0962	64.7507	25.883	51.8869	164.182	-2.4483	0.516727	-4.73809	2.15741e-06	7.61803e-05
ENSG00000082458	DLG3	Down regulated	24.0062	19.3264	62.6846	33.9621	13.1776	3.50004	6.21193	3.34754	20.7771	-2.44065	0.702133	-3.47605	0.000508849	0.00599447
ENSG00000272918	ENSG00000272918	Down regulated	60.3793	99.6836	19.5019	180.825	5.98982	25.3753	15.5298	19.2483	53.3167	-2.43833	0.667656	-3.65208	0.000260124	0.00358381
ENSG00000291152	SBDSP1	Down regulated	1091.19	315.326	388.644	592.042	136.568	97.1261	100.426	111.306	354.079	-2.42459	0.410417	-5.90763	3.47063e-09	3.27649e-07
ENSG00000286545	ENSG00000286545	Down regulated	32.7357	114.941	65.4706	110.147	15.5735	14.0002	6.21193	24.2697	47.9188	-2.41989	0.57222	-4.22895	2.34786e-05	0.0005384
ENSG00000289306	ENSG00000289306	Down regulated	210.964	145.457	44.5757	140.438	17.9695	24.5003	26.9183	31.8016	80.328	-2.41955	0.495416	-4.88387	1.04024e-06	4.17246e-05
ENSG00000253372	ENSG00000253372	Down regulated	18.1865	29.4982	12.5369	58.7452	2.39593	2.62503	6.21193	10.8795	17.6349	-2.41307	0.784207	-3.07708	0.00209037	0.0174021
ENSG00000111879	FAM184A	Down regulated	46.5575	10.1718	33.4318	23.8653	3.59389	0.87501	10.3532	6.69508	16.9429	-2.41172	0.807284	-2.98745	0.00281315	0.0215753
ENSG00000291124	ENSG00000291124	Down regulated	33.4632	6.10308	18.1089	20.1937	0	4.37505	4.14128	5.85819	11.5304	-2.41007	0.905247	-2.66234	0.00775998	0.0451803
ENSG00000105708	ZNF14	Down regulated	1122.47	881.895	537.694	1411.72	194.07	185.502	144.945	220.101	587.3	-2.40901	0.33917	-7.10268	1.22364e-12	3.4302e-10
ENSG00000198932	GPRASP1	Down regulated	387.009	718.129	282.777	256.093	50.3145	68.2508	86.967	105.447	244.373	-2.39972	0.413732	-5.80019	6.62392e-09	5.68663e-07
ENSG00000104205	SGK3	Down regulated	410.288	104.77	72.4355	118.408	19.1674	51.6256	22.7771	40.1705	104.955	-2.39757	0.587858	-4.07848	4.53317e-05	0.000922483
ENSG00000293160	ENSG00000293160	Down regulated	19.6414	8.13744	19.5019	10.0968	4.79186	3.50004	2.07064	0.836885	8.57213	-2.38545	0.891742	-2.67504	0.00747197	0.0440322
ENSG00000165113	GKAP1	Down regulated	62.5616	16.2749	101.688	36.7158	8.38575	7.87509	14.4945	10.8795	32.3594	-2.37766	0.63929	-3.71921	0.000199846	0.00289872
ENSG00000204852	TCTN1	Down regulated	60.3793	54.9277	82.1865	113.819	14.3756	19.2502	14.4945	11.7164	46.3936	-2.37727	0.454087	-5.23527	1.64745e-07	9.0563e-06
ENSG00000140807	NKD1	Down regulated	11.6394	46.7903	54.3266	65.1705	14.3756	7.87509	8.28257	4.18442	26.5806	-2.37154	0.676902	-3.50352	0.000459155	0.00553658
ENSG00000291099	ENSG00000291099	Down regulated	133.125	69.1682	157.408	224.884	26.3552	30.6253	20.7064	35.1492	87.1777	-2.36851	0.441489	-5.36482	8.10301e-08	4.86039e-06
ENSG00000105352	CEACAM4	Down regulated	647.44	548.26	174.124	283.629	105.421	86.626	94.2142	36.8229	247.067	-2.35988	0.475484	-4.9631	6.93765e-07	2.95033e-05
ENSG00000145675	PIK3R1	Down regulated	3627.85	1963.16	4801.64	2814.26	751.124	398.13	789.95	634.359	1972.56	-2.35974	0.348335	-6.77434	1.24977e-11	2.60104e-09
ENSG00000197329	PELI1	Down regulated	5493.06	1464.74	4720.85	3387.95	717.581	602.882	772.35	848.601	2251	-2.35677	0.384584	-6.12811	8.89309e-10	1.05306e-07
ENSG00000100311	PDGFB	Down regulated	25.4611	220.728	122.583	44.0589	14.3756	35.0004	25.883	5.85819	61.7436	-2.34419	0.716293	-3.27266	0.00106539	0.0105055
ENSG00000237877	LINC01473	Down regulated	56.742	45.7731	29.2528	66.0884	5.98982	14.8752	11.3885	6.69508	29.6006	-2.34247	0.547387	-4.27937	1.87424e-05	0.000447032
ENSG00000164674	SYTL3	Down regulated	371.733	288.879	576.698	589.288	129.38	74.3758	101.461	58.5819	273.8	-2.33208	0.370928	-6.28716	3.23336e-10	4.31199e-08
ENSG00000138670	RASGEF1B	Down regulated	369.55	110.873	253.524	430.492	57.5023	56.0006	53.8367	68.6245	175.05	-2.30332	0.426007	-5.40676	6.41765e-08	4.02524e-06
ENSG00000165490	DDIAS	Down regulated	39.2829	54.9277	25.0738	51.4021	3.59389	5.25006	5.17661	20.0852	25.599	-2.30038	0.66849	-3.44115	0.000579238	0.00667292
ENSG00000188001	TPRG1	Down regulated	192.05	17.2921	207.556	101.886	31.1471	15.7502	25.883	32.6385	78.0253	-2.29978	0.63585	-3.61686	0.000298201	0.00395899
ENSG00000266378	ENSG00000266378	Down regulated	77.1109	33.5669	5.57196	42.2231	4.79186	4.37505	6.21193	16.7377	23.8237	-2.29854	0.801296	-2.86853	0.00412388	0.0287687
ENSG00000010810	FYN	Down regulated	6763.93	3280.41	2538.03	3534.81	911.651	622.132	1092.26	658.628	2425.23	-2.29534	0.36076	-6.36253	1.98454e-10	2.90633e-08
ENSG00000245534	RORA-AS1	Down regulated	21.8238	26.4467	36.2178	87.2	11.9796	8.7501	5.17661	9.20573	25.85	-2.29438	0.64549	-3.55448	0.000378725	0.00479229
ENSG00000267121	FMNL1-DT	Down regulated	24.7337	9.15462	65.4706	24.7831	7.18778	1.75002	6.21193	10.0426	18.6668	-2.29183	0.78856	-2.90634	0.00365678	0.0262845
ENSG00000100906	NFKBIA	Down regulated	12615.6	1173.83	2648.08	3404.47	2306.08	483.006	646.04	637.706	2989.35	-2.28486	0.657712	-3.47396	0.000512843	0.00602087
ENSG00000289269	ENSG00000289269	Down regulated	45.1026	44.7559	59.8986	92.7073	2.39593	18.3752	12.4239	15.9008	36.445	-2.28271	0.585863	-3.89633	9.76619e-05	0.0016829
ENSG00000177426	TGIF1	Down regulated	1873.21	1277.58	1218.87	1040.89	331.836	338.629	176.005	269.477	815.812	-2.27791	0.313129	-7.27466	3.47291e-13	1.1926e-10
ENSG00000198885	ITPRIPL1	Down regulated	174.591	35.6013	378.894	252.421	62.2941	29.7503	44.5188	37.6598	126.966	-2.27389	0.583638	-3.89606	9.77691e-05	0.0016829
ENSG00000249236	ENSG00000249236	Down regulated	21.0964	25.4295	22.2879	28.4547	2.39593	2.62503	9.31789	5.85819	14.6832	-2.26384	0.686474	-3.29778	0.000974509	0.0098643
ENSG00000271869	DCTN6-DT	Down regulated	101.117	17.2921	54.3266	40.3874	17.9695	13.1251	11.3885	2.51065	32.2646	-2.26171	0.701811	-3.22267	0.00127001	0.0119978
ENSG00000213700	RPL17P50	Down regulated	43.6477	17.2921	12.5369	30.2905	3.59389	3.50004	6.21193	8.36885	15.6802	-2.26034	0.717926	-3.14843	0.00164151	0.014613
ENSG00000255717	SNHG1	Down regulated	416.835	357.03	1206.33	442.425	125.786	93.6261	228.806	57.745	366.073	-2.25997	0.50551	-4.47068	7.79715e-06	0.00021947
ENSG00000288093	ENSG00000288093	Down regulated	29.8259	11.189	16.7159	54.1558	9.58371	7.00008	2.07064	5.02131	16.9453	-2.25665	0.762639	-2.959	0.00308639	0.0230908
ENSG00000242028	HYPK	Down regulated	19.6414	19.3264	43.1827	54.1558	7.18778	7.00008	4.14128	10.0426	20.5848	-2.25042	0.647519	-3.47545	0.00051	0.00600288
ENSG00000130844	ZNF331	Down regulated	2049.26	759.833	855.296	858.231	329.44	206.502	198.782	217.59	684.367	-2.2494	0.383677	-5.86276	4.55247e-09	4.06644e-07
ENSG00000178381	ZFAND2A	Down regulated	533.229	133.251	338.497	347.882	104.223	57.7507	76.6138	48.5393	204.998	-2.24157	0.445022	-5.03699	4.729e-07	2.19451e-05
ENSG00000289528	ENSG00000289528	Down regulated	52.3772	15.2577	16.7159	42.2231	4.79186	12.2501	2.07064	7.53196	19.1523	-2.23899	0.742577	-3.01516	0.00256846	0.0202645
ENSG00000078081	LAMP3	Down regulated	105.482	18.3092	221.486	165.221	46.7206	17.5002	12.4239	31.8016	77.368	-2.23705	0.667397	-3.35191	0.000802558	0.00861245
ENSG00000118503	TNFAIP3	Down regulated	8313.42	5758.26	11822.3	11338.7	3538.79	1164.64	1814.92	1387.55	5642.33	-2.23585	0.397447	-5.62552	1.84953e-08	1.43532e-06
ENSG00000230747	ENSG00000230747	Down regulated	17.4591	6.10308	39.0037	28.4547	5.98982	6.12507	2.07064	5.02131	13.7784	-2.23352	0.795984	-2.80599	0.00501617	0.0330611
ENSG00000231890	DARS1-AS1	Down regulated	85.1129	145.457	52.9337	67.9242	29.9491	19.2502	9.31789	16.7377	53.3353	-2.23329	0.50955	-4.38287	1.17126e-05	0.000305863
ENSG00000104290	FZD3	Down regulated	312.081	239.037	153.229	169.81	51.5125	42.8755	80.755	12.5533	132.732	-2.22634	0.505398	-4.40512	1.05725e-05	0.000279078
ENSG00000133106	EPSTI1	Down regulated	2298.78	130.199	461.08	469.044	412.1	80.5009	143.91	83.6885	509.912	-2.22372	0.728671	-3.05175	0.00227515	0.0185249
ENSG00000235300	SKAP1-AS2	Down regulated	16.7316	127.148	20.8949	167.975	4.79186	26.2503	25.883	14.227	50.4876	-2.2215	0.779688	-2.84922	0.00438263	0.0300999
ENSG00000102024	PLS3	Down regulated	43.6477	73.237	36.2178	57.8273	4.79186	1.75002	27.9537	10.8795	32.0381	-2.22121	0.719758	-3.08604	0.00202839	0.0170305
ENSG00000272812	ENSG00000272812	Down regulated	16.7316	15.2577	84.9724	68.8421	9.58371	7.00008	11.3885	11.7164	28.1866	-2.21925	0.69691	-3.18442	0.00145045	0.0133259
ENSG00000272870	SAP30-DT	Down regulated	343.362	128.165	72.4355	106.476	33.543	25.3753	35.2009	46.0287	98.8232	-2.21794	0.517547	-4.28549	1.82338e-05	0.000437882
ENSG00000287670	ENSG00000287670	Down regulated	15.2767	28.481	6.96495	15.6042	2.39593	3.50004	4.14128	4.18442	10.0686	-2.21775	0.805994	-2.75157	0.00593111	0.0373108
ENSG00000103657	HERC1	Down regulated	3333.95	3335.33	1841.53	4083.71	545.074	759.509	552.861	856.97	1913.62	-2.21376	0.314059	-7.04886	1.80393e-12	4.95575e-10
ENSG00000139832	RAB20	Down regulated	59.6518	132.233	43.1827	23.8653	8.38575	31.5004	7.24725	8.36885	39.3044	-2.21262	0.694698	-3.18502	0.00144746	0.0133081
ENSG00000215244	LINC02649	Down regulated	32.0083	41.7044	15.3229	11.9326	5.98982	2.62503	3.10596	10.0426	15.3415	-2.21122	0.7623	-2.90072	0.00372304	0.0266352
ENSG00000074657	ZNF532	Down regulated	40.0104	24.4123	11.1439	63.3347	7.18778	7.87509	4.14128	10.8795	21.1231	-2.20664	0.694576	-3.17697	0.00148824	0.0135787
ENSG00000251022	THAP9-AS1	Down regulated	1280.33	297.017	534.908	533.297	162.923	219.628	64.1899	127.206	402.438	-2.20491	0.490102	-4.49888	6.8311e-06	0.000197559
ENSG00000198832	SELENOM	Down regulated	663.444	235.986	484.761	205.608	106.619	87.501	105.603	46.0287	241.944	-2.20402	0.452679	-4.86883	1.12263e-06	4.38083e-05
ENSG00000018408	WWTR1	Down regulated	64.744	13.2233	52.9337	51.4021	8.38575	19.2502	5.17661	6.69508	27.7263	-2.19911	0.672659	-3.26928	0.00107823	0.0105941
ENSG00000260669	ENSG00000260669	Down regulated	35.6456	22.378	19.5019	17.44	8.38575	5.25006	4.14128	3.34754	14.5113	-2.19848	0.674861	-3.25768	0.00112329	0.0109044
ENSG00000259248	USP3-AS1	Down regulated	25.4611	33.5669	30.6458	78.9389	15.5735	11.3751	5.17661	5.02131	25.7199	-2.19838	0.644756	-3.40963	0.000650499	0.00728814
ENSG00000197647	ZNF433	Down regulated	76.3834	49.8418	69.6495	48.6484	10.7817	10.5001	12.4239	19.2483	37.1846	-2.19731	0.463629	-4.73937	2.14386e-06	7.58972e-05
ENSG00000089127	OAS1	Down regulated	904.234	256.329	526.551	398.366	137.766	68.2508	131.486	118.001	317.623	-2.19726	0.422198	-5.20435	1.94681e-07	1.05281e-05
ENSG00000249709	ZNF564	Down regulated	17.4591	30.5154	16.7159	23.8653	5.98982	6.12507	3.10596	4.18442	13.4951	-2.19444	0.673612	-3.25772	0.00112311	0.0109044
ENSG00000185950	IRS2	Down regulated	453.208	68.1511	41.7897	351.554	92.2432	28.8753	53.8367	25.9434	139.45	-2.19362	0.695628	-3.15343	0.00161361	0.0144772
ENSG00000160856	FCRL3	Down regulated	1190.13	881.895	408.146	875.671	257.562	66.5008	204.994	206.711	511.451	-2.19151	0.447074	-4.9019	9.49149e-07	3.8687e-05
ENSG00000241560	ZBTB20-AS1	Down regulated	72.7461	48.8246	44.5757	66.0884	11.9796	16.6252	12.4239	10.0426	35.4133	-2.18939	0.45916	-4.76824	1.85843e-06	6.73547e-05
ENSG00000182107	TMEM30B	Down regulated	55.287	127.148	65.4706	138.602	59.8982	9.62511	6.21193	10.0426	59.0356	-2.18897	0.699142	-3.13094	0.0017425	0.0152611
ENSG00000047634	SCML1	Down regulated	219.693	280.742	256.31	337.785	64.6901	73.5008	44.5188	58.5819	166.978	-2.18013	0.303121	-7.19226	6.37281e-13	1.98947e-10
ENSG00000293057	ENSG00000293057	Down regulated	109.119	26.4467	100.295	54.1558	14.3756	21.0002	19.6711	9.20573	44.2837	-2.17536	0.565144	-3.84922	0.000118496	0.00192851
ENSG00000255760	LINC02422	Down regulated	56.742	7.12026	25.0738	34.88	10.7817	10.5001	3.10596	3.34754	18.9439	-2.17399	0.787497	-2.76064	0.00576887	0.0365504
ENSG00000120694	HSPH1	Down regulated	3069.89	1039.56	5530.17	1817.43	730.758	446.255	929.718	433.506	1749.66	-2.17334	0.481162	-4.51685	6.27664e-06	0.000184222
ENSG00000134326	CMPK2	Down regulated	355.001	22.378	254.917	62.4168	57.5023	15.7502	62.1193	19.2483	106.167	-2.1727	0.742478	-2.92628	0.00343038	0.0250238
ENSG00000167377	ZNF23	Down regulated	11.6394	28.481	22.2879	11.0147	2.39593	7.00008	4.14128	2.51065	11.1839	-2.17152	0.788428	-2.75424	0.00588281	0.0371011
ENSG00000244203	FOXP1-AS1	Down regulated	22.5513	28.481	15.3229	65.1705	4.79186	7.00008	7.24725	10.0426	20.0759	-2.17047	0.674082	-3.21988	0.00128242	0.0120571
ENSG00000111252	SH2B3	Down regulated	250.974	45.7731	320.388	123.916	37.1369	42.8755	41.4128	43.518	113.249	-2.16508	0.533442	-4.0587	4.93459e-05	0.000988069
ENSG00000132326	PER2	Down regulated	290.984	125.113	57.1126	55.0737	32.345	37.6254	24.8477	23.4328	80.8168	-2.16451	0.569945	-3.79775	0.000146017	0.00228154
ENSG00000285884	ENSG00000285884	Down regulated	49.4673	65.0995	48.7547	31.2084	17.9695	18.3752	3.10596	4.18442	29.7706	-2.16432	0.652511	-3.31691	0.000910176	0.00942139
ENSG00000186871	ERCC6L	Down regulated	18.914	25.4295	23.6808	24.7831	9.58371	7.00008	2.07064	2.51065	14.2466	-2.15254	0.706985	-3.04468	0.00232931	0.0188764
ENSG00000278238	CKAP2-DT	Down regulated	74.9285	4.06872	30.6458	55.0737	14.3756	7.00008	7.24725	9.20573	25.3182	-2.13631	0.777476	-2.74775	0.00600058	0.0375477
ENSG00000196329	GIMAP5	Down regulated	176.046	342.79	84.9724	412.135	76.6697	67.3758	41.4128	47.7024	156.138	-2.12643	0.489647	-4.34278	1.40691e-05	0.000357216
ENSG00000278709	NKILA	Down regulated	18.914	44.7559	39.0037	25.701	8.38575	9.62511	7.24725	4.18442	19.7272	-2.12337	0.611281	-3.47364	0.000513458	0.00602294
ENSG00000270681	ENSG00000270681	Down regulated	33.4632	23.3951	119.797	55.9916	14.3756	12.2501	16.5651	10.0426	35.7351	-2.12311	0.607981	-3.49207	0.000479287	0.00573975
ENSG00000225442	MPRIP-AS1	Down regulated	28.371	13.2233	45.9687	30.2905	3.59389	9.62511	10.3532	3.34754	18.0967	-2.11991	0.69304	-3.05886	0.00222179	0.018155
ENSG00000273437	ENSG00000273437	Down regulated	40.7378	25.4295	19.5019	24.7831	10.7817	4.37505	4.14128	6.69508	17.0557	-2.11459	0.639136	-3.30852	0.000937903	0.00959988
ENSG00000227240	ENSG00000227240	Down regulated	74.9285	27.4639	6.96495	29.3726	11.9796	5.25006	7.24725	8.36885	21.447	-2.10094	0.748221	-2.80791	0.0049864	0.0328978
ENSG00000234287	RPS27P4	Down regulated	35.6456	19.3264	68.2566	9.17894	15.5735	7.00008	6.21193	2.51065	20.463	-2.09441	0.793494	-2.63948	0.00830343	0.0474756
ENSG00000115267	IFIH1	Down regulated	2800	203.436	746.643	937.17	360.587	270.378	188.428	279.519	723.27	-2.09334	0.587189	-3.56502	0.000363829	0.00464962
ENSG00000291173	CASP4LP	Down regulated	34.1907	21.3608	19.5019	37.6337	14.3756	2.62503	5.17661	5.02131	17.4857	-2.09143	0.692324	-3.02088	0.00252041	0.0199771
ENSG00000137135	ARHGEF39	Down regulated	11.6394	10.1718	20.8949	33.9621	3.59389	4.37505	3.10596	6.69508	11.8048	-2.09061	0.772443	-2.70649	0.00679976	0.0412513
ENSG00000244245	ENSG00000244245	Down regulated	49.4673	15.2577	149.05	51.4021	25.1572	10.5001	12.4239	14.227	40.9357	-2.09047	0.673066	-3.10589	0.00189707	0.0161852
ENSG00000237499	WAKMAR2	Down regulated	613.977	252.261	500.084	420.396	99.431	75.2509	167.722	77.8303	275.869	-2.09043	0.389244	-5.37048	7.85286e-08	4.731e-06
ENSG00000204520	MICA	Down regulated	123.668	86.4603	427.648	89.9537	37.1369	26.2503	56.9427	50.2131	112.284	-2.08907	0.563528	-3.70713	0.000209618	0.00300253
ENSG00000113580	NR3C1	Down regulated	6170.32	3247.86	4485.43	2937.26	1148.85	771.759	1211.33	833.537	2600.79	-2.08682	0.316899	-6.58513	4.54476e-11	8.37381e-09
ENSG00000255423	EBLN2	Down regulated	17.4591	78.3229	101.688	34.88	7.18778	10.5001	25.883	10.8795	35.8501	-2.08539	0.66939	-3.11536	0.00183718	0.0158117
ENSG00000289443	ENSG00000289443	Down regulated	63.2891	37.6357	66.8636	71.5958	8.38575	23.6253	7.24725	16.7377	36.9225	-2.07757	0.529094	-3.92665	8.61378e-05	0.00152962
ENSG00000156232	WHAMM	Down regulated	328.085	125.113	668.636	279.04	86.2534	86.626	112.85	46.8655	216.684	-2.07436	0.490935	-4.22532	2.38603e-05	0.000545332
ENSG00000187554	TLR5	Down regulated	1197.4	303.12	348.248	189.086	109.015	77.8759	129.415	168.214	315.297	-2.0732	0.536439	-3.86473	0.00011121	0.00183824
ENSG00000151136	ABTB3	Down regulated	260.431	390.597	54.3266	100.05	44.3247	76.1259	14.4945	57.745	124.762	-2.06211	0.629996	-3.27321	0.00106333	0.0104927
ENSG00000135960	EDAR	Down regulated	21.0964	189.195	15.3229	34.88	15.5735	14.0002	23.8124	9.20573	40.3858	-2.06133	0.783223	-2.63186	0.00849196	0.0481211
ENSG00000261526	ENSG00000261526	Down regulated	173.136	44.7559	44.5757	53.2379	34.741	17.5002	9.31789	15.9008	49.1456	-2.04183	0.618758	-3.29989	0.000967228	0.0098123
ENSG00000106686	SPATA6L	Down regulated	20.3689	54.9277	13.9299	25.701	8.38575	7.00008	5.17661	7.53196	17.8777	-2.03693	0.669265	-3.04354	0.00233813	0.0189367
ENSG00000205693	MANSC4	Down regulated	42.9202	24.4123	20.8949	29.3726	10.7817	9.62511	0	8.36885	18.297	-2.03577	0.766039	-2.65753	0.00787162	0.0456607
ENSG00000135968	GCC2	Down regulated	4720.49	1912.3	1306.63	3565.1	718.778	750.759	504.201	836.885	1789.39	-2.03342	0.403413	-5.04055	4.64204e-07	2.16881e-05
ENSG00000130956	HABP4	Down regulated	79.2932	41.7044	122.583	67.9242	16.7715	16.6252	25.883	16.7377	48.4403	-2.03183	0.473568	-4.29047	1.78297e-05	0.000432701
ENSG00000268516	ZNF8-DT	Down regulated	41.4653	28.481	19.5019	28.4547	5.98982	13.1251	2.07064	7.53196	18.3276	-2.02785	0.669506	-3.02888	0.00245464	0.0196499
ENSG00000119326	CTNNAL1	Down regulated	774.018	176.989	541.873	457.111	134.172	82.2509	130.45	132.228	303.637	-2.02641	0.429067	-4.72282	2.32597e-06	8.10903e-05
ENSG00000257167	TMPO-AS1	Down regulated	36.373	12.2062	51.5407	31.2084	9.58371	4.37505	8.28257	10.0426	20.4515	-2.02404	0.649108	-3.11819	0.00181963	0.0157198
ENSG00000136514	RTP4	Down regulated	830.76	169.869	640.776	187.25	50.3145	103.251	143.91	152.313	284.806	-2.02195	0.550317	-3.67414	0.000238649	0.00333817
ENSG00000258752	ENSG00000258752	Down regulated	17.4591	34.5841	25.0738	80.7747	5.98982	6.12507	3.10596	23.4328	24.5682	-2.01424	0.770799	-2.61318	0.00897045	0.0499061
ENSG00000275454	ENSG00000275454	Down regulated	21.0964	22.378	33.4318	44.9768	11.9796	6.12507	9.31789	3.34754	19.0816	-2.00863	0.637194	-3.15231	0.00161985	0.0145005
ENSG00000166532	RIMKLB	Down regulated	143.31	78.3229	111.439	139.52	39.5328	27.1253	14.4945	36.8229	73.8209	-2.00504	0.42592	-4.70755	2.50716e-06	8.58811e-05
ENSG00000106080	FKBP14	Down regulated	112.756	43.7387	33.4318	42.2231	5.98982	26.2503	5.17661	20.0852	36.2065	-2.00301	0.667262	-3.00184	0.00268356	0.0209202
ENSG00000117643	MAN1C1	Down regulated	81.4756	99.6836	83.5794	98.2147	23.9593	23.6253	18.6358	24.2697	56.6804	-2.00266	0.355954	-5.62617	1.84257e-08	1.43532e-06
ENSG00000283498	MIR1244-2	Down regulated	49.4673	23.3951	22.2879	9.17894	9.58371	3.50004	9.31789	4.18442	16.3644	-2.00018	0.747258	-2.67669	0.00743537	0.0439278
ENSG00000227946	INO80D-AS1	Down regulated	91.6601	22.378	8.35794	50.4842	17.9695	9.62511	6.21193	10.0426	27.0912	-1.99778	0.744401	-2.68374	0.00728033	0.043235
ENSG00000275131	PDE4DIPP2	Down regulated	10.9119	32.5498	27.8598	62.4168	8.38575	1.75002	13.4592	10.0426	20.922	-1.99665	0.755116	-2.64417	0.0081892	0.046987
ENSG00000281026	N4BP2L2-IT2	Down regulated	29.8259	39.67	26.4668	79.8568	2.39593	7.87509	23.8124	10.0426	27.4932	-1.9932	0.697618	-2.85715	0.00427464	0.0295801
ENSG00000007944	MYLIP	Down regulated	320.81	78.3229	222.879	161.549	100.629	16.6252	51.7661	29.291	122.734	-1.99081	0.579486	-3.43548	0.000591511	0.00676501
ENSG00000263482	ANTXRLP1	Down regulated	168.043	130.199	229.843	186.333	21.5634	46.3755	65.2252	46.0287	111.701	-1.98887	0.395017	-5.03488	4.78141e-07	2.19948e-05
ENSG00000279159	ENSG00000279159	Down regulated	77.1109	114.941	103.081	351.554	25.1572	51.6256	51.7661	34.3123	101.194	-1.98799	0.533135	-3.72887	0.000192343	0.00281065
ENSG00000130921	MTRFR	Down regulated	1110.83	501.47	647.741	889.44	118.598	233.628	197.746	245.207	493.083	-1.98445	0.353065	-5.62064	1.90247e-08	1.4681e-06
ENSG00000114857	NKTR	Down regulated	475.032	826.967	828.83	1502.59	176.101	278.253	226.735	240.186	569.337	-1.97856	0.369163	-5.35957	8.34212e-08	4.98206e-06
ENSG00000144152	FBLN7	Down regulated	632.891	973.441	725.748	847.217	243.187	232.753	133.556	197.505	498.287	-1.97822	0.289608	-6.83067	8.45187e-12	1.90319e-09
ENSG00000122417	ODF2L	Down regulated	1256.33	461.8	816.293	683.831	222.821	148.752	335.444	112.143	504.676	-1.97595	0.421792	-4.68465	2.80442e-06	9.37263e-05
ENSG00000179094	PER1	Down regulated	101.845	329.566	583.663	531.461	110.213	78.7509	125.274	79.504	242.535	-1.97361	0.485679	-4.0636	4.83218e-05	0.000974667
ENSG00000177337	DLGAP1-AS1	Down regulated	485.216	260.398	306.458	166.139	88.6493	99.7511	84.8963	37.6598	191.146	-1.97289	0.428755	-4.60144	4.19589e-06	0.000131586
ENSG00000257285	PRMT5-DT	Down regulated	69.1088	19.3264	18.1089	37.6337	11.9796	3.50004	8.28257	13.3902	22.6663	-1.97161	0.688583	-2.86329	0.00419271	0.0291306
ENSG00000286122	LINC02964	Down regulated	54.5596	34.5841	27.8598	58.7452	9.58371	12.2501	11.3885	11.7164	27.5859	-1.9712	0.510829	-3.85882	0.000113938	0.00186984
ENSG00000289721	PYDC5	Down regulated	48.7399	78.3229	33.4318	231.309	10.7817	26.2503	30.0243	32.6385	61.4373	-1.97114	0.639397	-3.08281	0.00205056	0.0171747
ENSG00000081665	ZNF506	Down regulated	884.593	1179.93	927.732	758.181	192.872	238.003	312.667	214.242	588.527	-1.96892	0.270805	-7.27061	3.57873e-13	1.19896e-10
ENSG00000174500	GCSAM	Down regulated	233.515	131.216	197.805	25.701	57.5023	28.0003	53.8367	11.7164	92.4116	-1.96714	0.650597	-3.02359	0.00249795	0.0198794
ENSG00000185641	ENSG00000185641	Down regulated	82.9306	43.7387	266.061	59.6631	44.3247	22.7503	28.989	20.0852	71.0679	-1.96184	0.600728	-3.26577	0.00109168	0.010688
ENSG00000156475	PPP2R2B	Down regulated	18.1865	60.0136	80.7935	37.6337	17.9695	7.87509	5.17661	19.2483	30.8621	-1.96025	0.649475	-3.01821	0.00254273	0.0201076
ENSG00000290048	ENSG00000290048	Down regulated	712.912	242.089	306.458	418.56	131.776	96.2511	109.744	96.2417	264.254	-1.95633	0.380996	-5.13477	2.82487e-07	1.44785e-05
ENSG00000286219	NOTCH2NLC	Down regulated	317.173	126.13	66.8636	318.509	64.6901	38.5004	48.6601	62.7664	130.412	-1.95355	0.506647	-3.85584	0.000115331	0.00188594
ENSG00000270641	TSIX	Down regulated	5.81969	49.8418	33.4318	42.2231	4.79186	14.0002	7.24725	7.53196	20.611	-1.95145	0.745045	-2.61924	0.00881267	0.0493682
ENSG00000226471	ENSG00000226471	Down regulated	44.3751	19.3264	57.1126	44.0589	5.98982	21.0002	5.17661	10.0426	25.8853	-1.94568	0.635612	-3.0611	0.00220522	0.0180411
ENSG00000106415	GLCCI1	Down regulated	425.565	476.04	374.715	413.97	125.786	71.7508	136.662	106.284	266.347	-1.94397	0.288303	-6.74278	1.55381e-11	3.0932e-09
ENSG00000150347	ARID5B	Down regulated	9974.22	1954	2205.1	4239.75	1491.47	933.636	970.096	1383.37	2893.96	-1.94318	0.483944	-4.01531	5.93684e-05	0.00113105
ENSG00000127914	AKAP9	Down regulated	1036.63	936.823	931.911	1579.7	301.887	350.004	226.735	296.257	707.493	-1.93252	0.283904	-6.80694	9.96968e-12	2.17371e-09
ENSG00000198604	BAZ1A	Down regulated	910.781	301.085	842.759	568.177	216.832	72.6258	264.007	134.738	413.876	-1.93199	0.461371	-4.1875	2.82046e-05	0.000625878
ENSG00000269743	SLC25A53	Down regulated	160.769	147.491	50.1477	99.1326	29.9491	42.8755	21.7417	25.9434	72.2563	-1.92749	0.466421	-4.13252	3.58814e-05	0.000760598
ENSG00000162804	SNED1	Down regulated	54.5596	56.9621	72.4355	163.385	19.1674	31.5004	30.0243	10.8795	54.8642	-1.92505	0.539823	-3.56608	0.000362366	0.00464315
ENSG00000168826	ZBTB49	Down regulated	341.907	65.0995	29.2528	91.7894	39.5328	37.6254	16.5651	46.0287	83.4751	-1.92115	0.673757	-2.8514	0.00435268	0.0299391
ENSG00000124256	ZBP1	Down regulated	75.6559	58.9964	112.832	120.244	22.7613	4.37505	49.6954	20.9221	58.1853	-1.91625	0.607083	-3.15649	0.00159679	0.0143544
ENSG00000160683	CXCR5	Down regulated	24.0062	60.0136	64.0776	40.3874	17.9695	14.8752	11.3885	5.85819	29.822	-1.91623	0.567712	-3.37535	0.000737208	0.00801765
ENSG00000144642	RBMS3	Down regulated	587.061	317.36	128.155	154.206	33.543	106.751	109.744	64.4401	187.658	-1.91617	0.539766	-3.55	0.000385232	0.00484548
ENSG00000165591	FAAH2	Down regulated	702	274.639	391.43	171.646	111.411	142.627	90.0729	64.4401	243.533	-1.91535	0.45615	-4.19895	2.68157e-05	0.000600881
ENSG00000293258	ENSG00000293258	Down regulated	113.484	38.6528	66.8636	126.669	28.7511	20.1252	15.5298	27.6172	54.7116	-1.91466	0.495811	-3.86167	0.000112612	0.00185251
ENSG00000170949	ZNF160	Down regulated	2396.98	1375.23	488.94	1173.07	323.45	385.879	275.395	456.939	859.486	-1.91455	0.430255	-4.44982	8.59437e-06	0.00023753
ENSG00000167550	RHEBL1	Down regulated	284.437	70.1854	135.12	86.2821	37.1369	40.2505	42.4482	33.4754	91.167	-1.91323	0.486776	-3.93041	8.48025e-05	0.00150967
ENSG00000117000	RLF	Down regulated	2101.63	1329.45	1034.99	1431	397.724	329.879	418.27	422.627	933.197	-1.9115	0.283434	-6.7441	1.5398e-11	3.0932e-09
ENSG00000253438	PCAT1	Down regulated	43.6477	51.8762	114.225	78.9389	21.5634	17.5002	21.7417	15.9008	45.6743	-1.90931	0.469593	-4.06588	4.78523e-05	0.000967088
ENSG00000111011	RSRC2	Down regulated	1842.66	849.345	1739.85	1840.38	328.242	468.13	424.482	450.244	992.916	-1.90761	0.312163	-6.11096	9.90344e-10	1.14314e-07
ENSG00000227081	RPS27P3	Down regulated	392.101	137.319	710.425	178.072	116.203	93.6261	103.532	65.277	224.569	-1.90475	0.501672	-3.79681	0.000146572	0.00228154
ENSG00000155158	TTC39B	Down regulated	1016.26	393.649	1051.71	699.436	191.674	195.127	220.523	239.349	500.966	-1.8999	0.345296	-5.50222	3.75036e-08	2.6299e-06
ENSG00000164512	ANKRD55	Down regulated	106.937	225.814	91.9374	258.846	34.741	59.5007	14.4945	74.4827	108.344	-1.89458	0.540607	-3.50455	0.000457387	0.00552079
ENSG00000173258	ZNF483	Down regulated	538.321	361.099	277.205	254.257	58.7002	72.6258	125.274	128.043	226.941	-1.89451	0.38693	-4.89625	9.7684e-07	3.95807e-05
ENSG00000006459	KDM7A	Down regulated	910.781	968.355	1113	609.482	197.664	173.252	321.985	276.172	571.336	-1.89328	0.313501	-6.03915	1.54926e-09	1.70245e-07
ENSG00000272677	HNRNPD-DT	Down regulated	57.4694	26.4467	43.1827	41.3052	8.38575	17.5002	8.28257	10.8795	26.6815	-1.89327	0.53633	-3.53005	0.000415475	0.00513216
ENSG00000163001	CFAP36	Down regulated	1543.67	625.566	1302.45	772.867	322.252	270.378	229.841	320.527	673.444	-1.8929	0.34316	-5.5161	3.46615e-08	2.49272e-06
ENSG00000117226	GBP3	Down regulated	522.317	330.584	520.979	423.149	86.2534	84.876	210.17	102.937	285.158	-1.89242	0.372091	-5.0859	3.65878e-07	1.80781e-05
ENSG00000077782	FGFR1	Down regulated	49.4673	12.2062	100.295	22.0295	13.1776	14.0002	6.21193	15.9008	29.1611	-1.88823	0.708666	-2.66448	0.0077107	0.0450315
ENSG00000171189	GRIK1	Down regulated	19.6414	35.6013	52.9337	89.0358	4.79186	17.5002	21.7417	9.20573	31.3065	-1.8814	0.654586	-2.87418	0.00405083	0.0283889
ENSG00000186918	ZNF395	Down regulated	349.181	243.106	143.478	213.869	49.1165	95.3761	47.6248	66.1139	150.983	-1.87728	0.390692	-4.80501	1.54743e-06	5.80751e-05
ENSG00000165046	LETM2	Down regulated	86.5679	46.7903	78.0075	36.7158	22.7613	15.7502	19.6711	10.0426	39.5383	-1.87397	0.50109	-3.73979	0.000184176	0.00272026
ENSG00000279133	ENSG00000279133	Down regulated	20.3689	13.2233	16.7159	37.6337	10.7817	5.25006	5.17661	3.34754	14.0622	-1.87087	0.714473	-2.61853	0.00883103	0.0494106
ENSG00000289401	ENSG00000289401	Down regulated	39.2829	96.6321	39.0037	151.453	16.7715	31.5004	16.5651	24.2697	51.9347	-1.86859	0.560279	-3.33511	0.00085266	0.00900242
ENSG00000233762	RPS15P4	Down regulated	103.299	38.6528	402.574	69.76	61.0962	42.8755	43.4835	20.9221	97.833	-1.8663	0.663035	-2.81478	0.00488112	0.0324683
ENSG00000248473	LINC01962	Down regulated	14.5492	37.6357	44.5757	45.8947	7.18778	18.3752	8.28257	5.02131	22.6903	-1.86225	0.651898	-2.85665	0.00428131	0.0295882
ENSG00000080546	SESN1	Down regulated	1992.52	3771.7	2733.05	2915.23	498.353	1050.01	617.051	972.46	1818.8	-1.86197	0.330466	-5.63437	1.75696e-08	1.37906e-06
ENSG00000259326	ENSG00000259326	Down regulated	21.0964	14.2405	47.3617	105.558	17.9695	16.6252	7.24725	10.0426	30.0176	-1.86194	0.707713	-2.63092	0.00851533	0.0482138
ENSG00000288965	ENSG00000288965	Down regulated	262.613	346.858	289.742	1006.93	47.9186	158.377	129.415	188.299	303.769	-1.86106	0.523781	-3.55312	0.000380688	0.00480177
ENSG00000137502	RAB30	Down regulated	1307.97	618.445	1206.33	1334.62	287.511	350.879	354.08	241.023	712.608	-1.85693	0.316044	-5.87555	4.21449e-09	3.80857e-07
ENSG00000132017	DCAF15	Down regulated	21.0964	29.4982	175.517	32.1263	19.1674	16.6252	22.7771	12.5533	41.1701	-1.8528	0.707509	-2.61876	0.0088249	0.0494064
ENSG00000287978	ENSG00000287978	Down regulated	423.382	105.787	206.163	129.423	97.0351	78.7509	35.2009	29.291	138.129	-1.85227	0.542589	-3.41377	0.000640708	0.00720194
ENSG00000186352	ANKRD37	Down regulated	106.209	58.9964	139.299	87.2	31.1471	24.5003	26.9183	25.9434	62.5267	-1.85206	0.403921	-4.58521	4.53541e-06	0.000139682
ENSG00000146540	C7orf50	Down regulated	344.089	361.099	547.445	299.234	136.568	132.127	96.2849	65.277	247.765	-1.8514	0.346561	-5.34221	9.18218e-08	5.39679e-06
ENSG00000154781	CCDC174	Down regulated	1027.17	323.463	501.477	584.699	161.725	169.752	192.57	153.15	389.251	-1.84873	0.36865	-5.01488	5.30652e-07	2.38475e-05
ENSG00000153094	BCL2L11	Down regulated	217.511	357.03	800.97	879.343	154.537	140.002	194.64	137.249	360.16	-1.84732	0.440109	-4.19741	2.69986e-05	0.000603995
ENSG00000150054	MPP7	Down regulated	768.199	1198.24	866.44	864.657	299.491	338.629	172.899	216.753	590.663	-1.847	0.303453	-6.08662	1.15318e-09	1.28781e-07
ENSG00000290439	HSD17B7P2	Down regulated	29.0984	20.3436	23.6808	23.8653	8.38575	10.5001	3.10596	5.02131	15.5002	-1.84681	0.638341	-2.89314	0.00381408	0.0270611
ENSG00000153814	JAZF1	Down regulated	318.628	251.243	502.87	799.486	201.258	66.5008	67.2959	187.462	299.343	-1.84196	0.494319	-3.72626	0.000194342	0.00283083
ENSG00000115525	ST3GAL5	Down regulated	167.316	43.7387	406.753	247.831	52.7104	28.8753	92.1436	67.7877	138.395	-1.84039	0.588825	-3.12553	0.00177487	0.0154595
ENSG00000248489	CHD1-DT	Down regulated	50.1948	83.4088	58.5056	142.274	19.1674	12.2501	47.6248	15.0639	53.5611	-1.83585	0.565553	-3.24611	0.00116992	0.0112085
ENSG00000101745	ANKRD12	Down regulated	2279.14	1197.22	1145.04	2441.6	516.323	560.881	356.15	548.159	1130.56	-1.83392	0.338953	-5.41054	6.28351e-08	3.95919e-06
ENSG00000151623	NR3C2	Down regulated	268.433	334.652	221.486	198.265	104.223	68.2508	53.8367	61.9295	163.884	-1.83252	0.33695	-5.43857	5.3711e-08	3.51321e-06
ENSG00000253475	ENSG00000253475	Down regulated	128.033	46.7903	26.4668	100.05	29.9491	24.5003	17.6005	13.3902	48.3476	-1.83185	0.572945	-3.19725	0.00138744	0.0128692
ENSG00000231767	RPS27AP5	Down regulated	37.828	24.4123	200.591	54.1558	37.1369	13.1251	23.8124	15.0639	50.7656	-1.83064	0.686107	-2.66816	0.00762681	0.0446365
ENSG00000075413	MARK3	Down regulated	163.679	124.096	902.658	267.107	86.2534	77.0009	171.863	75.3196	233.497	-1.82678	0.589618	-3.09824	0.00194672	0.0164702
ENSG00000121152	NCAPH	Down regulated	74.9285	48.8246	253.524	182.661	47.9186	39.3754	38.3069	32.6385	89.7722	-1.82137	0.526123	-3.46187	0.000536433	0.00624444
ENSG00000197857	ZNF44	Down regulated	1385.81	897.153	689.53	598.467	213.238	317.629	219.488	261.108	572.803	-1.81972	0.332468	-5.47339	4.41509e-08	2.97283e-06
ENSG00000289334	ENSG00000289334	Down regulated	68.3813	24.4123	75.2215	46.8126	20.3654	12.2501	18.6358	10.0426	34.5152	-1.81945	0.536527	-3.39116	0.000695974	0.00767864
ENSG00000185650	ZFP36L1	Down regulated	5220.26	2291.71	4952.08	3072.19	1412.4	784.884	1133.68	1077.91	2493.14	-1.81742	0.336626	-5.39895	6.70327e-08	4.14757e-06
ENSG00000125772	GPCPD1	Down regulated	3707.87	1569.51	1202.15	2782.14	818.21	431.38	740.255	641.054	1486.57	-1.81649	0.391124	-4.64426	3.41291e-06	0.000111885
ENSG00000117569	PTBP2	Down regulated	357.911	295.999	195.019	424.985	71.8778	67.3758	90.0729	132.228	204.434	-1.81638	0.363375	-4.99865	5.77322e-07	2.54987e-05
ENSG00000213442	RPL18AP3	Down regulated	160.041	77.3057	229.843	79.8568	28.7511	43.7505	49.6954	32.6385	87.7354	-1.81631	0.461001	-3.93993	8.15045e-05	0.00146537
ENSG00000176171	BNIP3	Down regulated	2275.5	2874.55	520.979	817.844	483.978	495.256	395.493	469.492	1041.64	-1.81526	0.478811	-3.79118	0.000149935	0.00230628
ENSG00000005486	RHBDD2	Down regulated	2347.52	1545.1	3833.51	2560.01	790.656	647.507	675.029	811.778	1651.39	-1.81394	0.309412	-5.86252	4.55906e-09	4.06644e-07
ENSG00000236552	RPL13AP5	Down regulated	180.41	125.113	742.464	215.705	129.38	71.7508	103.532	55.2344	202.949	-1.8118	0.550419	-3.29168	0.00099592	0.0100127
ENSG00000163155	LYSMD1	Down regulated	15.2767	18.3092	26.4668	26.6189	10.7817	4.37505	3.10596	6.69508	13.9537	-1.80658	0.679135	-2.66011	0.0078115	0.0453886
ENSG00000279277	ENSG00000279277	Down regulated	13.0943	131.216	72.4355	130.341	9.58371	35.8754	20.7064	32.6385	55.7364	-1.80378	0.674478	-2.67434	0.00748773	0.0440666
ENSG00000279088	ENSG00000279088	Down regulated	53.8321	45.7731	54.3266	61.4989	17.9695	13.1251	18.6358	12.5533	34.7143	-1.80111	0.429695	-4.1916	2.76997e-05	0.000615669
ENSG00000105939	ZC3HAV1	Down regulated	20629.3	3678.12	12061.9	5919.5	3629.83	2911.16	2976.55	2642.05	6806.06	-1.79825	0.462413	-3.88883	0.000100727	0.0017166
ENSG00000164465	DCBLD1	Down regulated	113.484	326.515	162.98	148.699	67.086	47.2505	48.6601	53.5606	121.029	-1.7967	0.406877	-4.41584	1.00619e-05	0.000272068
ENSG00000185432	TMT1A	Down regulated	242.972	25.4295	94.7234	82.6105	40.7308	11.3751	47.6248	29.291	71.8446	-1.796	0.652735	-2.7515	0.00593235	0.0373108
ENSG00000154153	RETREG1	Down regulated	289.529	658.115	1264.84	335.031	172.507	164.502	225.7	171.561	410.223	-1.79325	0.45602	-3.9324	8.41025e-05	0.00150617
ENSG00000023445	BIRC3	Down regulated	15559.7	5684	7020.67	8314.29	2302.49	2212.9	3062.48	2994.37	5893.86	-1.79079	0.346718	-5.16498	2.40465e-07	1.26553e-05
ENSG00000013441	CLK1	Down regulated	2631.23	1806.51	3396.11	2597.64	587.002	716.633	1028.07	682.898	1680.76	-1.79066	0.293689	-6.09715	1.07979e-09	1.236e-07
ENSG00000271204	ENSG00000271204	Down regulated	149.129	176.989	224.272	629.676	81.4616	75.2509	98.3555	87.036	190.271	-1.78686	0.471737	-3.78783	0.000151971	0.00232717
ENSG00000163513	TGFBR2	Down regulated	1471.65	2703.66	3839.08	1770.62	542.678	491.756	1206.15	595.025	1577.58	-1.78672	0.403883	-4.42385	9.6958e-06	0.000264774
ENSG00000100162	CENPM	Down regulated	328.812	93.5806	318.995	114.737	59.8982	63.8757	86.967	38.4967	138.17	-1.78137	0.490885	-3.6289	0.000284636	0.00382953
ENSG00000267100	ILF3-DT	Down regulated	461.21	251.243	632.418	329.524	174.903	75.2509	111.815	126.37	270.342	-1.77907	0.387808	-4.5875	4.48578e-06	0.000138776
ENSG00000113369	ARRDC3	Down regulated	13035.4	9100.71	6296.32	10264.8	5964.66	1903.15	1405.97	2018.57	6248.69	-1.77712	0.452965	-3.9233	8.73459e-05	0.00154412
ENSG00000288833	ENSG00000288833	Down regulated	139.673	28.481	83.5794	39.4695	26.3552	27.1253	23.8124	8.36885	47.108	-1.77288	0.613836	-2.8882	0.00387451	0.0273626
ENSG00000198707	CEP290	Down regulated	216.056	233.951	153.229	396.53	56.3043	111.126	54.872	70.2983	161.546	-1.77075	0.401421	-4.41121	1.02795e-05	0.000274889
ENSG00000054267	ARID4B	Down regulated	4664.48	2021.14	2058.84	3175.91	788.26	763.009	914.189	1031.04	1927.11	-1.76966	0.327005	-5.41172	6.24211e-08	3.95123e-06
ENSG00000173198	CYSLTR1	Down regulated	242.972	370.254	108.653	135.848	162.923	24.5003	39.3422	26.7803	138.909	-1.76593	0.633549	-2.78736	0.005314	0.0344795
ENSG00000198673	TAFA2	Down regulated	729.643	686.597	402.574	340.539	156.933	179.377	154.263	144.781	349.338	-1.76592	0.32682	-5.40336	6.54054e-08	4.08367e-06
ENSG00000132475	H3-3B	Down regulated	55052.1	12294.7	19685.7	15570.2	12408.5	6557.32	4838.06	6372.04	16597.3	-1.76565	0.483834	-3.6493	0.00026296	0.00361563
ENSG00000177721	ANXA2R	Down regulated	675.084	648.961	690.923	412.135	143.756	175.877	181.181	212.569	392.561	-1.76432	0.279776	-6.30619	2.85991e-10	3.96805e-08
ENSG00000140848	CPNE2	Down regulated	51.6497	24.4123	48.7547	40.3874	17.9695	10.5001	12.4239	8.36885	26.8083	-1.76201	0.526214	-3.34847	0.00081259	0.00868617
ENSG00000126368	NR1D1	Down regulated	160.041	286.845	713.211	396.53	82.6595	90.126	167.722	118.001	251.892	-1.76093	0.460956	-3.82018	0.000133354	0.00212253
ENSG00000101883	RHOXF1	Down regulated	24.0062	13.2233	18.1089	43.141	9.58371	7.00008	5.17661	7.53196	15.9715	-1.76069	0.662346	-2.65827	0.0078544	0.0455993
ENSG00000168685	IL7R	Down regulated	14403	10091.4	14260	8457.48	4334.23	2614.53	3675.39	3327.45	7645.45	-1.75882	0.282497	-6.22598	4.78556e-10	6.26042e-08
ENSG00000138642	HERC6	Down regulated	2086.36	826.967	1273.19	852.724	390.536	331.629	404.811	364.882	816.388	-1.75674	0.342793	-5.12479	2.97866e-07	1.49684e-05
ENSG00000117228	GBP1	Down regulated	2562.12	733.387	643.562	2062.51	515.125	425.255	441.047	395.846	972.356	-1.75649	0.443129	-3.96384	7.37529e-05	0.00134004
ENSG00000196199	MPHOSPH8	Down regulated	2000.52	601.153	990.416	1162.05	400.12	303.628	332.338	373.251	770.435	-1.75503	0.366799	-4.78472	1.71224e-06	6.39111e-05
ENSG00000228929	RPS13P2	Down regulated	77.1109	42.7216	415.111	81.6926	64.6901	35.8754	57.978	24.2697	99.9312	-1.75297	0.665532	-2.63394	0.00843993	0.0479449
ENSG00000278002	ENSG00000278002	Down regulated	21.8238	23.3951	119.797	61.4989	17.9695	21.8752	14.4945	12.5533	36.6759	-1.75016	0.637006	-2.74748	0.00600556	0.0375477
ENSG00000154305	MIA3	Down regulated	5327.2	1784.13	2253.86	2462.71	778.677	1049.14	743.361	945.68	1918.09	-1.74992	0.367413	-4.76281	1.90913e-06	6.89847e-05
ENSG00000291232	ENSG00000291232	Down regulated	107.664	64.0823	26.4668	71.5958	9.58371	35.8754	19.6711	15.0639	43.7504	-1.74904	0.577412	-3.0291	0.00245282	0.0196499
ENSG00000232442	MHENCR	Down regulated	138.218	106.804	387.251	115.655	45.5226	75.2509	45.5541	55.2344	121.186	-1.74818	0.48174	-3.62888	0.00028465	0.00382953
ENSG00000174928	C3orf33	Down regulated	32.7357	17.2921	22.2879	54.1558	10.7817	9.62511	8.28257	9.20573	20.5458	-1.74801	0.600182	-2.91247	0.00358584	0.0258151
ENSG00000128536	CDHR3	Down regulated	56.0145	19.3264	153.229	100.05	34.741	11.3751	36.2362	15.9008	53.3592	-1.74532	0.646808	-2.69835	0.00696834	0.0419162
ENSG00000218018	RBM38-AS1	Down regulated	56.742	36.6185	30.6458	71.5958	14.3756	14.0002	13.4592	16.7377	31.7718	-1.74525	0.492149	-3.54619	0.000390845	0.00490287
ENSG00000188994	ZNF292	Down regulated	10631.1	4880.43	1631.19	4682.18	1248.28	1770.15	1470.16	2031.96	3543.18	-1.74297	0.464957	-3.74867	0.000177773	0.00265135
ENSG00000213860	RPL21P75	Down regulated	18.914	17.2921	43.1827	18.3579	8.38575	7.00008	5.17661	8.36885	15.8347	-1.74047	0.645613	-2.69585	0.00702101	0.0421191
ENSG00000161405	IKZF3	Down regulated	994.439	690.665	282.777	1155.63	241.989	256.378	130.45	307.137	507.433	-1.73898	0.440605	-3.94681	7.92009e-05	0.00142769
ENSG00000163827	LRRC2	Down regulated	94.5699	86.4603	101.688	85.3642	11.9796	49.8756	32.095	15.9008	59.7417	-1.73645	0.487087	-3.56498	0.000363886	0.00464962
ENSG00000281404	LINC01176	Down regulated	21.8238	43.7387	39.0037	63.3347	16.7715	7.87509	19.6711	6.69508	27.3642	-1.73316	0.593016	-2.92262	0.00347094	0.025212
ENSG00000002016	RAD52	Down regulated	182.593	90.529	82.1865	214.787	33.543	44.6255	37.2716	56.0713	92.7009	-1.73256	0.433038	-4.00095	6.30881e-05	0.00117902
ENSG00000118689	FOXO3	Down regulated	409.561	239.037	317.602	245.996	83.8575	89.251	99.3908	92.8942	197.199	-1.73052	0.294351	-5.8791	4.125e-09	3.7774e-07
ENSG00000157601	MX1	Down regulated	1003.17	458.748	459.687	509.431	279.126	170.627	190.499	94.568	395.732	-1.72946	0.405922	-4.26058	2.03898e-05	0.000477731
ENSG00000180479	ZNF571	Down regulated	288.802	482.143	242.38	270.779	75.4717	109.376	79.7197	122.185	208.857	-1.72824	0.34051	-5.07545	3.86583e-07	1.88972e-05
ENSG00000278730	ENSG00000278730	Down regulated	87.2953	69.1682	55.7196	111.983	21.5634	13.1251	19.6711	43.518	52.7555	-1.72524	0.488301	-3.53316	0.000410628	0.00508601
ENSG00000138449	SLC40A1	Down regulated	580.514	1373.19	371.929	451.604	209.644	265.128	159.439	207.547	452.375	-1.72206	0.427854	-4.02488	5.70042e-05	0.00109359
ENSG00000152207	CYSLTR2	Down regulated	21.0964	51.8762	80.7935	79.8568	10.7817	16.6252	22.7771	20.0852	37.9865	-1.72139	0.553397	-3.11058	0.00186718	0.0159997
ENSG00000186166	CENATAC	Down regulated	136.035	45.7731	130.941	185.415	29.9491	43.7505	32.095	45.1918	81.1438	-1.71874	0.465685	-3.69078	0.000223565	0.00317331
ENSG00000144182	LIPT1	Down regulated	451.753	262.432	328.746	238.653	97.0351	106.751	102.497	84.5254	209.049	-1.71492	0.307689	-5.57353	2.49628e-08	1.89441e-06
ENSG00000134709	HOOK1	Down regulated	99.6622	199.367	172.731	182.661	31.1471	62.1257	50.7307	54.3975	106.603	-1.71358	0.373703	-4.5854	4.53114e-06	0.000139682
ENSG00000155307	SAMSN1	Down regulated	9107.08	3625.23	2946.18	6260.96	1238.69	1820.9	1268.27	2365.87	3579.15	-1.71261	0.39861	-4.29646	1.7355e-05	0.000425693
ENSG00000187514	PTMA	Down regulated	31229.9	12411.6	29336.4	15646.4	8176.11	6824.2	6501.82	5544.36	14458.9	-1.71229	0.344403	-4.97175	6.63507e-07	2.84811e-05
ENSG00000196214	ZNF766	Down regulated	3016.78	1116.86	817.686	1084.95	368.973	493.506	376.857	605.068	985.086	-1.71063	0.424364	-4.03104	5.55301e-05	0.00107431
ENSG00000257242	LINC01619	Down regulated	369.55	294.982	201.984	289.137	68.284	81.3759	73.5078	129.717	188.567	-1.7095	0.338596	-5.04881	4.44575e-07	2.10575e-05
ENSG00000280138	ENSG00000280138	Down regulated	62.5616	65.0995	68.2566	148.699	27.5532	35.8754	19.6711	22.5959	56.289	-1.70518	0.462018	-3.69071	0.000223629	0.00317331
ENSG00000168038	ULK4	Down regulated	60.3793	86.4603	167.159	200.101	23.9593	62.1257	27.9537	42.6811	83.8524	-1.70497	0.501901	-3.39702	0.000681234	0.00755851
ENSG00000286330	ENSG00000286330	Down regulated	2348.24	1932.64	654.706	1136.35	717.581	458.505	366.504	323.038	992.197	-1.70364	0.425951	-3.99961	6.34459e-05	0.00118249
ENSG00000140403	DNAJA4	Down regulated	334.632	189.195	128.155	147.781	64.6901	63.8757	60.0486	57.745	130.765	-1.70345	0.381749	-4.46223	8.11093e-06	0.000226447
ENSG00000232956	SNHG15	Down regulated	678.721	119.01	321.781	268.025	198.862	89.251	67.2959	71.9721	226.865	-1.70282	0.53449	-3.18588	0.00144317	0.0132864
ENSG00000120690	ELF1	Down regulated	21433.9	8938.98	5454.95	9404.75	2410.3	4158.05	2677.34	4667.31	7393.2	-1.70092	0.424254	-4.0092	6.09242e-05	0.00114953
ENSG00000047346	ATOSA	Down regulated	682.358	548.26	277.205	912.387	152.141	210.002	163.581	219.264	395.65	-1.69993	0.376305	-4.51743	6.25942e-06	0.00018411
ENSG00000144161	ZC3H8	Down regulated	410.288	436.37	271.633	458.029	123.39	142.627	125.274	95.4049	257.877	-1.6978	0.288885	-5.87707	4.17594e-09	3.79872e-07
ENSG00000119950	MXI1	Down regulated	1281.79	840.191	773.11	516.775	246.781	258.128	340.621	208.384	558.222	-1.6958	0.334233	-5.07373	3.901e-07	1.90015e-05
ENSG00000135655	USP15	Down regulated	8482.92	3182.76	3536.8	5844.23	1225.52	1779.77	1710.35	1828.59	3448.87	-1.68533	0.353054	-4.77359	1.80974e-06	6.64072e-05
ENSG00000132424	PNISR	Down regulated	3835.9	1722.09	1863.82	2581.12	1146.45	665.008	675.029	626.827	1639.53	-1.68477	0.346327	-4.86469	1.14639e-06	4.46084e-05
ENSG00000291171	ENSG00000291171	Down regulated	30.5534	37.6357	45.9687	74.3494	25.1572	17.5002	7.24725	9.20573	30.9522	-1.68341	0.574189	-2.93181	0.00336992	0.0246613
ENSG00000140993	TIGD7	Down regulated	64.744	83.4088	34.8248	30.2905	21.5634	14.0002	15.5298	15.9008	35.0328	-1.68116	0.514913	-3.26494	0.00109488	0.0106953
ENSG00000104312	RIPK2	Down regulated	560.145	124.096	267.454	268.943	152.141	73.5008	66.2606	91.2204	200.47	-1.67572	0.474414	-3.53219	0.000412128	0.00509999
ENSG00000164543	STK17A	Down regulated	1294.88	1224.68	5935.53	1285.97	958.371	362.254	1372.84	356.513	1598.88	-1.67529	0.593317	-2.8236	0.00474881	0.0318194
ENSG00000220842	RPL21P16	Down regulated	120.031	76.2885	263.275	112.901	55.1064	35.0004	53.8367	35.986	94.0532	-1.66917	0.454926	-3.6691	0.00024341	0.0033944
ENSG00000139620	KANSL2	Down regulated	1839.75	660.15	550.231	995.915	359.389	361.379	247.442	307.137	665.174	-1.66664	0.396558	-4.20275	2.63688e-05	0.000591834
ENSG00000095015	MAP3K1	Down regulated	4174.9	2379.18	2330.47	2108.4	788.26	865.385	952.495	860.317	1807.43	-1.66529	0.285092	-5.84124	5.18141e-09	4.59173e-07
ENSG00000133302	SLF1	Down regulated	311.353	187.161	169.945	239.57	75.4717	65.6257	78.6844	67.7877	149.45	-1.66417	0.313713	-5.30475	1.12828e-07	6.45752e-06
ENSG00000095951	HIVEP1	Down regulated	194.232	142.405	199.198	421.314	59.8982	103.251	78.6844	60.2557	157.405	-1.66309	0.414391	-4.01334	5.98661e-05	0.00113737
ENSG00000106211	HSPB1	Down regulated	1088.28	349.91	1005.74	697.6	265.948	280.878	213.276	232.654	516.786	-1.66197	0.367566	-4.52156	6.13843e-06	0.000180939
ENSG00000184465	WDR27	Down regulated	33.4632	23.3951	34.8248	103.722	16.7715	11.3751	14.4945	19.2483	32.1618	-1.66193	0.601487	-2.76304	0.00572653	0.0363746
ENSG00000289135	ENSG00000289135	Down regulated	88.7502	48.8246	133.727	71.5958	37.1369	12.2501	44.5188	15.0639	56.4834	-1.66124	0.54193	-3.06541	0.00217371	0.0178577
ENSG00000137970	RPL7P9	Down regulated	100.39	32.5498	58.5056	41.3052	23.9593	15.7502	18.6358	15.9008	38.3745	-1.66035	0.512382	-3.24046	0.00119337	0.0114096
ENSG00000117616	RSRP1	Down regulated	440.114	315.326	962.557	452.522	140.162	221.378	185.322	139.76	357.142	-1.65822	0.389215	-4.26043	2.04035e-05	0.000477731
ENSG00000111678	C12orf57	Down regulated	263.341	96.6321	1001.56	156.042	154.537	99.7511	157.369	69.4614	249.837	-1.65661	0.627893	-2.63836	0.00833071	0.0475013
ENSG00000272888	CHASERR	Down regulated	483.762	286.845	451.329	458.029	130.578	114.626	191.534	97.0786	276.723	-1.65618	0.323198	-5.12434	2.98584e-07	1.49684e-05
ENSG00000162599	NFIA	Down regulated	87.2953	169.869	64.0776	97.2968	31.1471	53.3756	19.6711	28.4541	68.8983	-1.65537	0.469301	-3.5273	0.000419824	0.00517194
ENSG00000152409	JMY	Down regulated	1035.18	348.893	203.377	745.33	239.593	177.627	145.98	179.93	384.488	-1.65237	0.46854	-3.52665	0.000420857	0.00517537
ENSG00000152404	CWF19L2	Down regulated	1414.91	675.408	571.126	991.326	204.852	310.629	216.382	430.996	601.954	-1.65083	0.380753	-4.3357	1.45297e-05	0.000366875
ENSG00000112309	B3GAT2	Down regulated	87.2953	60.0136	44.5757	53.2379	14.3756	26.2503	16.5651	20.9221	40.4045	-1.64725	0.449727	-3.66279	0.000249485	0.00345286
ENSG00000215067	ALOX12-AS1	Down regulated	128.761	45.7731	39.0037	134.93	56.3043	14.8752	13.4592	27.6172	57.5905	-1.64717	0.614522	-2.68041	0.00735311	0.0435072
ENSG00000242086	MUC20-OT1	Down regulated	86.5679	87.4775	48.7547	224.884	13.1776	34.1254	52.8014	42.6811	73.8087	-1.64707	0.56763	-2.90165	0.00371198	0.02657
ENSG00000238197	PAXBP1-AS1	Down regulated	46.5575	41.7044	112.832	206.526	26.3552	33.2504	31.0596	39.3336	67.2024	-1.64478	0.554471	-2.9664	0.00301309	0.0227406
ENSG00000256981	ENSG00000256981	Down regulated	18.914	39.67	16.7159	42.2231	5.98982	13.1251	8.28257	10.0426	19.3704	-1.64098	0.618608	-2.65269	0.00798537	0.0461646
ENSG00000179912	R3HDM2	Down regulated	768.926	200.384	359.392	279.04	129.38	147.002	110.779	128.88	265.473	-1.64058	0.422806	-3.88023	0.000104358	0.00175669
ENSG00000108423	TUBD1	Down regulated	1036.63	261.415	320.388	352.471	109.015	194.252	176.005	154.824	325.625	-1.63672	0.459932	-3.55861	0.000372824	0.00473904
ENSG00000134744	TUT4	Down regulated	1760.46	963.27	940.269	1224.47	341.42	385.879	338.55	514.684	808.625	-1.62889	0.301704	-5.39896	6.70267e-08	4.14757e-06
ENSG00000125245	GPR18	Down regulated	400.831	839.174	463.866	434.164	143.756	192.502	168.757	186.625	353.709	-1.62664	0.321017	-5.06713	4.03849e-07	1.95805e-05
ENSG00000135749	PCNX2	Down regulated	138.945	87.4775	147.657	116.573	32.345	47.2505	46.5895	32.6385	81.1845	-1.62458	0.354482	-4.58296	4.58442e-06	0.000140876
ENSG00000055332	EIF2AK2	Down regulated	929.695	348.893	498.691	513.103	295.897	119.876	153.228	175.746	379.391	-1.62372	0.399365	-4.06576	4.78757e-05	0.000967088
ENSG00000113460	BRIX1	Down regulated	2789.09	569.621	807.935	1071.18	400.12	485.631	332.338	483.719	867.454	-1.62227	0.459358	-3.5316	0.000413059	0.00510691
ENSG00000213799	ZNF845	Down regulated	1137.02	1215.53	264.668	1076.69	195.268	342.129	341.656	321.364	611.791	-1.62175	0.442748	-3.66292	0.000249353	0.00345286
ENSG00000275764	ENSG00000275764	Down regulated	74.9285	51.8762	20.8949	54.1558	17.9695	7.00008	23.8124	17.5746	33.5265	-1.61992	0.573069	-2.82674	0.00470241	0.0316009
ENSG00000289253	ENSG00000289253	Down regulated	47.285	16.2749	76.6145	72.5137	13.1776	21.0002	14.4945	20.0852	35.1807	-1.61881	0.570374	-2.83816	0.00453741	0.0308509
ENSG00000197050	ZNF420	Down regulated	888.23	714.06	477.796	548.901	154.537	254.628	178.075	269.477	435.713	-1.61655	0.31925	-5.06357	4.11485e-07	1.97375e-05
ENSG00000139714	MORN3	Down regulated	82.2031	73.237	25.0738	83.5284	20.3654	25.3753	20.7064	20.0852	43.8218	-1.61616	0.488208	-3.3104	0.00093164	0.00956428
ENSG00000168003	SLC3A2	Down regulated	5549.07	2472.76	3535.41	3366.84	1731.06	1394.77	711.266	1042.76	2475.49	-1.61303	0.358327	-4.50156	6.74567e-06	0.00019631
ENSG00000269893	SNHG8	Down regulated	1047.54	535.037	1269.01	914.223	376.161	276.503	294.031	286.215	624.841	-1.61129	0.314349	-5.12582	2.96246e-07	1.49684e-05
ENSG00000279838	ENSG00000279838	Down regulated	69.8363	137.319	33.4318	180.825	28.7511	20.1252	43.4835	46.0287	69.9751	-1.60834	0.553677	-2.90483	0.00367452	0.026366
ENSG00000226396	ENSG00000226396	Down regulated	61.8342	31.5326	114.225	40.3874	27.5532	28.8753	11.3885	13.3902	41.1483	-1.60677	0.571796	-2.81005	0.00495337	0.0327743
ENSG00000286285	ENSG00000286285	Down regulated	437.932	191.23	57.1126	352.471	106.619	70.8758	50.7307	113.816	172.598	-1.60518	0.547478	-2.93196	0.00336833	0.0246613
ENSG00000108474	PIGL	Down regulated	163.679	90.529	101.688	84.4463	28.7511	48.1255	36.2362	31.8016	73.1571	-1.60308	0.391144	-4.09844	4.15939e-05	0.000854012
ENSG00000253736	ENSG00000253736	Down regulated	61.1067	26.4467	43.1827	42.2231	15.5735	22.7503	11.3885	7.53196	28.7754	-1.60013	0.547778	-2.92112	0.00348775	0.0252945
ENSG00000188868	ZNF563	Down regulated	184.048	269.553	142.085	403.874	44.3247	106.751	70.4018	107.958	166.124	-1.59815	0.434223	-3.68049	0.000232788	0.00326617
ENSG00000231160	KLF3-AS1	Down regulated	34.9181	38.6528	34.8248	74.3494	4.79186	14.8752	12.4239	27.6172	30.3067	-1.59806	0.602567	-2.65209	0.00799954	0.0461882
ENSG00000231721	LINC-PINT	Down regulated	1761.91	922.582	704.853	1553.08	454.028	399.88	364.433	420.116	822.61	-1.59386	0.333917	-4.77323	1.81295e-06	6.64072e-05
ENSG00000080824	HSP90AA1	Down regulated	13727.9	8241.19	14398	17451.9	5592.1	3991.8	4538.85	3739.2	8960.12	-1.59132	0.292107	-5.44772	5.10197e-08	3.36926e-06
ENSG00000165995	CACNB2	Down regulated	66.9264	92.5634	25.0738	99.1326	9.58371	31.5004	21.7417	30.9647	47.1858	-1.59116	0.560052	-2.84109	0.004496	0.0307097
ENSG00000136003	ISCU	Down regulated	5361.39	2000.79	2166.1	2145.12	1099.73	1064.89	751.643	959.07	1943.59	-1.59115	0.369192	-4.30982	1.63384e-05	0.000406567
ENSG00000120699	EXOSC8	Down regulated	2482.82	581.827	465.259	675.57	312.669	399.005	312.667	372.414	700.279	-1.59079	0.496866	-3.20164	0.00136647	0.0127338
ENSG00000155893	PXYLP1	Down regulated	110.574	183.092	179.696	300.151	67.086	84.876	54.872	50.2131	128.82	-1.58878	0.391093	-4.0624	4.85706e-05	0.000977374
ENSG00000105643	ARRDC2	Down regulated	225.513	227.848	969.522	540.64	166.517	223.128	148.051	114.653	326.984	-1.58808	0.484628	-3.2769	0.00104954	0.0104084
ENSG00000170545	SMAGP	Down regulated	56.0145	110.873	58.5056	81.6926	16.7715	31.5004	37.2716	16.7377	51.1708	-1.58507	0.465178	-3.40746	0.000655713	0.00733459
ENSG00000005483	KMT2E	Down regulated	6239.43	3723.9	2868.17	4572.03	1374.06	1335.27	1646.16	1456.18	2901.9	-1.58264	0.287665	-5.50166	3.76229e-08	2.6299e-06
ENSG00000223865	HLA-DPB1	Down regulated	1142.84	150.543	901.265	500.252	379.755	150.502	210.17	163.193	449.815	-1.57779	0.538563	-2.92963	0.00339364	0.0247952
ENSG00000134352	IL6ST	Down regulated	4927.09	9829.01	3156.52	5188.86	1566.94	1824.4	1642.02	2705.65	3855.06	-1.57768	0.372195	-4.23885	2.24666e-05	0.00051953
ENSG00000293508	POLR1HASP	Down regulated	30.5534	144.44	72.4355	122.08	16.7715	49.0006	34.1656	23.4328	61.6099	-1.57702	0.559302	-2.81963	0.00480788	0.0320899
ENSG00000102921	N4BP1	Down regulated	629.981	449.594	452.722	582.863	144.954	175.002	183.252	210.895	353.658	-1.56595	0.259729	-6.02916	1.64817e-09	1.7687e-07
ENSG00000198455	ZXDB	Down regulated	256.066	113.924	558.589	164.303	93.4412	57.7507	167.722	50.2131	182.751	-1.56592	0.547817	-2.85847	0.00425687	0.0295017
ENSG00000181104	F2R	Down regulated	57.4694	63.0652	84.9724	223.966	67.086	26.2503	35.2009	17.5746	71.9481	-1.56447	0.580859	-2.69337	0.00707346	0.0423729
ENSG00000242114	MTFP1	Down regulated	85.8404	56.9621	80.7935	47.7305	20.3654	28.0003	24.8477	18.4115	45.3689	-1.5644	0.41976	-3.72689	0.000193857	0.00282677
ENSG00000132950	ZMYM5	Down regulated	1280.33	529.951	657.492	1052.82	335.43	333.379	236.053	289.562	589.378	-1.56051	0.337795	-4.6197	3.84295e-06	0.000123334
ENSG00000108854	SMURF2	Down regulated	307.716	280.742	179.696	439.671	76.6697	84.876	139.768	108.795	202.242	-1.5596	0.363842	-4.28648	1.81525e-05	0.000437882
ENSG00000198039	ZNF273	Down regulated	410.288	258.364	201.984	324.935	93.4412	107.626	105.603	101.263	200.438	-1.55375	0.308692	-5.03335	4.81977e-07	2.19948e-05
ENSG00000196526	AFAP1	Down regulated	122.941	21.3608	183.875	78.9389	38.3349	33.2504	30.0243	36.8229	68.1935	-1.55354	0.570099	-2.72503	0.00642951	0.0395149
ENSG00000234545	FAM133B	Down regulated	325.175	147.491	217.307	341.457	109.015	60.3757	81.7904	101.263	172.984	-1.55272	0.372954	-4.16331	3.13672e-05	0.000683904
ENSG00000146285	SCML4	Down regulated	428.475	627.6	285.563	400.202	196.466	173.252	116.991	108.795	292.168	-1.55089	0.346557	-4.47515	7.6357e-06	0.000216941
ENSG00000198879	SFMBT2	Down regulated	118.576	151.56	78.0075	145.027	37.1369	47.2505	62.1193	22.5959	82.7842	-1.5494	0.42077	-3.68231	0.000231135	0.00325183
ENSG00000213315	ENSG00000213315	Down regulated	72.7461	47.8075	156.015	48.6484	35.9389	21.0002	34.1656	20.0852	54.5509	-1.54778	0.516426	-2.99711	0.00272554	0.0210877
ENSG00000138641	HERC3	Down regulated	164.406	58.9964	27.8598	109.229	45.5226	19.2502	26.9183	32.6385	60.6027	-1.54722	0.567864	-2.72463	0.00643735	0.0395454
ENSG00000173276	ZBTB21	Down regulated	929.695	499.435	433.22	927.991	235.999	310.629	177.04	231.817	468.228	-1.54678	0.35047	-4.41344	1.0174e-05	0.000274557
ENSG00000213066	CEP43	Down regulated	141.855	86.4603	118.404	212.952	50.3145	45.5005	47.6248	48.5393	93.9563	-1.54662	0.374487	-4.12997	3.6281e-05	0.000767735
ENSG00000100483	VCPKMT	Down regulated	1015.54	287.862	376.108	670.981	161.725	239.753	126.309	277.009	394.41	-1.54615	0.440108	-3.51312	0.000442883	0.00537882
ENSG00000242299	RPS18P5	Down regulated	72.0186	57.9793	144.871	57.8273	35.9389	20.1252	36.2362	21.759	55.8445	-1.54474	0.473154	-3.26477	0.00109553	0.0106953
ENSG00000159885	ZNF222	Down regulated	115.666	162.749	82.1865	109.229	47.9186	30.6253	31.0596	51.8869	78.9152	-1.54358	0.384724	-4.01217	6.01638e-05	0.00113748
ENSG00000075426	FOSL2	Down regulated	323.72	197.333	210.342	243.242	146.152	54.2506	59.0133	76.9934	163.881	-1.54155	0.393786	-3.91469	9.05209e-05	0.00158394
ENSG00000173706	HEG1	Down regulated	181.138	145.457	129.548	241.406	43.1267	65.6257	71.4372	59.4188	117.145	-1.54145	0.344499	-4.47448	7.6599e-06	0.000216941
ENSG00000215252	GOLGA8B	Down regulated	62.5616	46.7903	128.155	78.021	21.5634	27.1253	35.2009	24.2697	52.9609	-1.53664	0.452099	-3.39889	0.00067659	0.00751305
ENSG00000178199	ZC3H12D	Down regulated	120.031	68.1511	214.521	154.206	40.7308	49.0006	46.5895	55.2344	93.558	-1.53331	0.412482	-3.71728	0.000201377	0.00291477
ENSG00000143256	PFDN2	Down regulated	1028.63	232.934	483.368	409.381	218.029	183.752	128.38	215.079	362.444	-1.53245	0.440173	-3.48147	0.000498675	0.0059152
ENSG00000196911	KPNA5	Down regulated	1198.13	967.338	533.515	1165.73	328.242	292.253	387.21	332.243	650.582	-1.52945	0.309919	-4.935	8.01489e-07	3.33614e-05
ENSG00000164104	HMGB2	Down regulated	5039.85	2541.93	4304.34	4055.26	1357.29	1466.52	1070.52	1627.74	2682.93	-1.52939	0.283949	-5.38614	7.19872e-08	4.43415e-06
ENSG00000133773	CCDC59	Down regulated	1422.91	443.491	862.261	886.686	322.252	282.628	304.384	345.633	608.781	-1.52717	0.353673	-4.31804	1.57421e-05	0.000392907
ENSG00000166780	BMERB1	Down regulated	62.5616	39.67	58.5056	37.6337	27.5532	11.3751	15.5298	15.0639	33.4866	-1.52702	0.487137	-3.13469	0.00172037	0.0151384
ENSG00000109118	PHF12	Down regulated	314.991	293.965	296.707	292.808	116.203	99.7511	100.426	100.426	201.91	-1.52617	0.232906	-6.55271	5.65013e-11	9.95002e-09
ENSG00000122299	ZC3H7A	Down regulated	5271.91	1874.66	1894.47	2670.15	1168.02	838.26	971.131	1090.46	1972.38	-1.52598	0.368649	-4.13939	3.48232e-05	0.000743907
ENSG00000225975	ZNF567-DT	Down regulated	66.9264	75.2713	94.7234	55.9916	27.5532	25.3753	26.9183	21.759	49.3148	-1.52543	0.383496	-3.9777	6.95852e-05	0.00127705
ENSG00000126860	EVI2A	Down regulated	3510	2551.09	2870.95	2746.34	997.904	919.635	940.072	1205.95	1967.74	-1.52299	0.221666	-6.87066	6.39071e-12	1.46305e-09
ENSG00000189241	TSPYL1	Down regulated	13065.2	3927.33	3631.53	4227.82	2514.53	1826.15	1971.25	2343.28	4188.39	-1.5219	0.426162	-3.57117	0.000355392	0.00457407
ENSG00000115541	HSPE1	Down regulated	1048.27	287.862	664.457	717.793	329.44	232.753	210.17	179.093	458.73	-1.51626	0.399653	-3.79395	0.00014827	0.0022961
ENSG00000187824	TMEM220	Down regulated	51.6497	83.4088	22.2879	35.7979	26.3552	13.1251	9.31789	19.2483	32.6489	-1.51573	0.580273	-2.61211	0.00899865	0.0499416
ENSG00000188177	ZC3H6	Down regulated	556.508	297.017	339.89	356.143	110.213	144.377	161.51	126.37	261.503	-1.51523	0.306125	-4.9497	7.43261e-07	3.12215e-05
ENSG00000221821	C6orf226	Down regulated	153.494	64.0823	123.976	74.3494	44.3247	32.3754	39.3422	30.1278	70.259	-1.51438	0.418331	-3.62004	0.000294559	0.00392441
ENSG00000131876	SNRPA1	Down regulated	1019.9	239.037	406.753	554.408	212.04	213.502	190.499	162.356	374.812	-1.51371	0.420705	-3.59803	0.000320633	0.0041905
ENSG00000008988	RPS20	Down regulated	7109.48	4841.78	28382.2	5870.85	4997.91	3106.29	5400.23	2696.44	7800.65	-1.51192	0.532379	-2.83993	0.00451233	0.0307551
ENSG00000143178	TBX19	Down regulated	63.2891	25.4295	51.5407	108.312	23.9593	21.8752	25.883	15.9008	42.0236	-1.51172	0.527399	-2.86636	0.00415216	0.028922
ENSG00000148335	NTMT1	Down regulated	314.991	127.148	376.108	205.608	89.8473	108.501	73.5078	87.036	172.843	-1.51037	0.387699	-3.89572	9.79057e-05	0.00168314
ENSG00000115825	PRKD3	Down regulated	260.431	920.548	210.342	231.309	83.8575	245.003	179.111	61.9295	274.066	-1.50909	0.570983	-2.64297	0.00821827	0.0471341
ENSG00000121417	ZNF211	Down regulated	1074.46	600.136	458.294	657.212	225.217	227.503	231.912	296.257	471.374	-1.50901	0.320364	-4.71029	2.47366e-06	8.52413e-05
ENSG00000100376	FAM118A	Down regulated	1103.56	519.779	544.659	972.05	379.755	308.004	171.863	246.044	530.714	-1.50741	0.369054	-4.08452	4.41684e-05	0.000902234
ENSG00000104824	HNRNPL	Down regulated	945.699	245.14	799.577	479.141	265.948	210.877	251.583	143.944	417.739	-1.50237	0.424673	-3.5377	0.000403621	0.00502642
ENSG00000291140	AMZ2P1	Down regulated	133.853	30.5154	121.19	97.2968	27.5532	38.5004	26.9183	41.8442	64.7089	-1.50185	0.499499	-3.00671	0.00264095	0.0206466
ENSG00000266053	NDUFV2-AS1	Down regulated	128.761	77.3057	174.124	197.347	44.3247	51.6256	54.872	52.7237	97.6354	-1.50178	0.381311	-3.93847	8.20044e-05	0.00147243
ENSG00000139211	AMIGO2	Down regulated	242.972	120.027	162.98	147.781	75.4717	43.7505	71.4372	48.5393	114.12	-1.50173	0.367823	-4.08276	4.45031e-05	0.000906965
ENSG00000048649	RSF1	Down regulated	1437.46	626.583	718.783	1420.9	277.928	375.379	389.281	442.712	711.129	-1.50102	0.352263	-4.26107	2.03447e-05	0.000477731
ENSG00000213741	RPS29	Down regulated	5581.81	4327.08	22510.7	4544.5	5108.12	2376.53	3872.1	1767.5	6261.05	-1.49388	0.547449	-2.7288	0.00635652	0.0391714
ENSG00000108771	DHX58	Down regulated	100.39	43.7387	210.342	90.8715	49.1165	17.5002	54.872	36.8229	75.4566	-1.49216	0.544163	-2.74211	0.00610455	0.0380109
ENSG00000157540	DYRK1A	Down regulated	914.418	922.582	399.788	845.381	233.603	298.378	262.972	303.789	522.614	-1.48848	0.321182	-4.63439	3.5799e-06	0.000116249
ENSG00000114439	BBX	Down regulated	4718.31	1774.98	1718.95	2184.59	820.605	938.011	871.74	1077.91	1763.14	-1.48755	0.363027	-4.09762	4.17412e-05	0.000854481
ENSG00000147854	UHRF2	Down regulated	505.585	224.797	1223.05	395.612	144.954	111.126	414.128	172.398	398.956	-1.47847	0.546983	-2.70296	0.00687248	0.0415861
ENSG00000186470	BTN3A2	Down regulated	3984.3	2056.74	1739.85	1967.05	1012.28	847.885	892.447	747.338	1655.99	-1.47842	0.319507	-4.6272	3.70649e-06	0.000119512
ENSG00000084070	SMAP2	Down regulated	1784.46	1088.38	2365.3	1433.75	530.698	633.507	658.464	573.266	1133.48	-1.47697	0.291709	-5.06314	4.12396e-07	1.97375e-05
ENSG00000214293	APTR	Down regulated	135.308	123.079	61.2916	52.32	25.1572	54.2506	25.883	28.4541	63.2179	-1.47466	0.48475	-3.0421	0.00234935	0.0190163
ENSG00000260565	ERVK13-1	Down regulated	48.7399	103.752	125.369	202.855	45.5226	19.2502	44.5188	63.6032	81.7014	-1.47395	0.519609	-2.83665	0.00455892	0.0309394
ENSG00000291063	ENSG00000291063	Down regulated	72.0186	36.6185	58.5056	115.655	38.3349	23.6253	24.8477	15.9008	48.1883	-1.4735	0.500495	-2.94408	0.00323915	0.0239984
ENSG00000164463	CREBRF	Down regulated	2767.26	1411.85	410.932	1583.37	510.333	597.632	412.058	705.494	1049.87	-1.47225	0.470297	-3.13046	0.00174534	0.0152701
ENSG00000145428	RNF175	Down regulated	88.7502	165.8	260.489	316.674	68.284	31.5004	103.532	96.2417	141.409	-1.47211	0.491514	-2.99505	0.00274403	0.0211753
ENSG00000038219	BOD1L1	Down regulated	327.357	234.969	403.967	539.722	101.827	123.376	124.239	192.483	255.993	-1.47203	0.354685	-4.15026	3.32105e-05	0.000715015
ENSG00000138398	PPIG	Down regulated	2258.77	775.091	1062.85	1428.24	505.541	460.255	462.789	568.245	940.223	-1.46879	0.347874	-4.22219	2.41938e-05	0.0005493
ENSG00000173575	CHD2	Down regulated	3052.43	1353.87	1131.11	2148.79	959.569	733.258	461.753	624.316	1308.14	-1.4685	0.377173	-3.89343	9.88368e-05	0.00169023
ENSG00000138433	CIR1	Down regulated	1505.84	381.443	753.608	771.949	286.313	332.504	240.195	376.598	581.057	-1.46595	0.402089	-3.64583	0.000266533	0.00365015
ENSG00000186265	BTLA	Down regulated	297.532	304.137	151.836	122.08	98.2331	78.7509	80.755	60.2557	149.197	-1.46579	0.395339	-3.70768	0.000209168	0.00300222
ENSG00000109684	CLNK	Down regulated	132.398	36.6185	87.7584	106.476	27.5532	25.3753	35.2009	43.518	61.8622	-1.46484	0.474933	-3.08431	0.00204023	0.017109
ENSG00000213462	ERV3-1	Down regulated	48.7399	57.9793	160.194	181.743	23.9593	33.2504	50.7307	54.3975	76.3743	-1.46011	0.532125	-2.74392	0.00607098	0.0378362
ENSG00000223711	ENSG00000223711	Down regulated	29.0984	27.4639	52.9337	47.7305	16.7715	11.3751	21.7417	7.53196	26.8308	-1.4597	0.5495	-2.65641	0.00789784	0.0457935
ENSG00000121274	TENT4B	Down regulated	1051.91	403.82	239.594	346.046	189.278	189.002	166.687	199.179	348.189	-1.45754	0.44222	-3.29595	0.000980888	0.00991426
ENSG00000101596	SMCHD1	Down regulated	2928.76	2474.8	2666.18	3409.98	1031.45	942.386	1237.21	979.155	1958.74	-1.45433	0.220962	-6.58182	4.64735e-11	8.39948e-09
ENSG00000256683	ZNF350	Down regulated	858.404	395.683	181.089	581.027	138.964	226.628	180.146	190.81	344.094	-1.4537	0.438247	-3.31708	0.000909626	0.00942139
ENSG00000159086	PAXBP1	Down regulated	144.765	113.924	118.404	220.295	26.3552	64.7507	64.1899	62.7664	101.931	-1.45007	0.408187	-3.55248	0.000381623	0.00480915
ENSG00000112773	TENT5A	Down regulated	247.337	220.728	130.941	220.295	120.994	86.626	45.5541	48.5393	140.127	-1.44766	0.409198	-3.53778	0.0004035	0.00502642
ENSG00000290993	ENSG00000290993	Down regulated	102.572	43.7387	86.3654	90.8715	33.543	40.2505	20.7064	24.2697	55.2897	-1.44747	0.440363	-3.28698	0.00101267	0.0101164
ENSG00000140386	SCAPER	Down regulated	481.579	484.178	325.96	375.419	95.8371	164.502	177.04	174.072	284.823	-1.44565	0.304469	-4.7481	2.05341e-06	7.30715e-05
ENSG00000138678	GPAT3	Down regulated	288.075	231.917	151.836	44.0589	98.2331	80.5009	49.6954	35.1492	122.433	-1.44511	0.55247	-2.61573	0.00890363	0.0496953
ENSG00000184205	TSPYL2	Down regulated	897.687	594.033	318.995	508.513	239.593	219.628	184.287	210.058	396.599	-1.44409	0.343268	-4.20688	2.58918e-05	0.000582079
ENSG00000075292	ZNF638	Down regulated	2183.11	1196.2	1161.75	1797.24	451.632	768.259	450.365	660.302	1083.61	-1.44323	0.322072	-4.48108	7.42657e-06	0.000212524
ENSG00000163380	LMOD3	Down regulated	114.939	34.5841	37.6108	60.581	20.3654	15.7502	22.7771	32.6385	42.4057	-1.44212	0.537082	-2.6851	0.00725071	0.0431214
ENSG00000172716	SLFN11	Down regulated	421.927	263.45	880.37	536.968	123.39	116.376	264.007	269.477	359.496	-1.44141	0.44386	-3.24743	0.00116452	0.0111859
ENSG00000189164	ZNF527	Down regulated	450.298	188.178	125.369	203.773	86.2534	98.0011	62.1193	110.469	165.558	-1.44111	0.434784	-3.31454	0.000917939	0.00946607
ENSG00000130340	SNX9	Down regulated	291.712	324.48	862.261	429.575	182.091	87.501	367.539	66.1139	326.409	-1.44035	0.546721	-2.63452	0.00842552	0.0478829
ENSG00000137955	RABGGTB	Down regulated	611.067	408.906	764.752	544.311	230.009	183.752	287.819	158.171	398.599	-1.43855	0.312965	-4.59651	4.29629e-06	0.000134122
ENSG00000081721	DUSP12	Down regulated	764.561	302.102	299.493	424.985	189.278	182.002	141.839	148.965	306.653	-1.43829	0.36685	-3.92064	8.83133e-05	0.00155722
ENSG00000111276	CDKN1B	Down regulated	963.158	2089.29	2813.84	2279.13	690.027	810.259	696.771	810.104	1394.07	-1.43694	0.335786	-4.27933	1.87457e-05	0.000447032
ENSG00000145850	TIMD4	Down regulated	116.394	123.079	59.8986	116.573	32.345	50.7506	26.9183	43.518	71.1845	-1.43667	0.402601	-3.56847	0.000359078	0.00460962
ENSG00000178974	FBXO34	Down regulated	1341.44	1649.87	923.553	1106.98	391.734	443.63	521.802	498.783	859.723	-1.43614	0.266779	-5.38326	7.31494e-08	4.48562e-06
ENSG00000196268	ZNF493	Down regulated	274.253	393.649	206.163	612.236	124.588	138.252	149.086	138.086	254.539	-1.43501	0.370708	-3.871	0.00010839	0.00180247
ENSG00000247400	DNAJC3-DT	Down regulated	137.49	86.4603	93.3304	173.482	23.9593	53.3756	52.8014	51.05	83.9936	-1.43466	0.412071	-3.48158	0.000498465	0.0059152
ENSG00000291112	ENSG00000291112	Down regulated	48.0124	76.2885	54.3266	55.9916	19.1674	28.0003	17.6005	21.759	40.1433	-1.43171	0.416391	-3.43837	0.000585228	0.00672131
ENSG00000254231	WWP1-AS1	Down regulated	56.742	76.2885	139.299	76.1852	19.1674	38.5004	25.883	44.3549	59.5526	-1.42966	0.457875	-3.12238	0.00179394	0.0155664
ENSG00000145287	PLAC8	Down regulated	1585.14	1992.66	1181.26	1236.4	784.667	718.383	500.06	224.285	1027.86	-1.42924	0.393696	-3.63031	0.000283079	0.00382472
ENSG00000225921	NOL7	Down regulated	2482.1	668.287	1487.71	1008.77	549.866	539.006	486.601	522.216	968.069	-1.42897	0.386604	-3.69623	0.000218828	0.00311807
ENSG00000251131	ENSG00000251131	Down regulated	43.6477	32.5498	52.9337	42.2231	19.1674	14.8752	15.5298	14.227	29.3942	-1.42826	0.450477	-3.17056	0.00152145	0.0137854
ENSG00000105856	HBP1	Down regulated	4794.7	1889.92	1554.58	2499.43	546.272	1197.01	883.129	1364.12	1841.14	-1.42807	0.416753	-3.42666	0.000611048	0.00695966
ENSG00000165169	DYNLT3	Down regulated	3754.43	1733.27	1291.3	1948.69	990.716	775.259	596.345	890.445	1497.56	-1.42447	0.363748	-3.9161	8.99931e-05	0.00157672
ENSG00000205189	ZBTB10	Down regulated	738.373	239.037	243.773	475.469	280.324	102.376	155.298	96.2417	291.362	-1.42376	0.478513	-2.97538	0.00292627	0.0222706
ENSG00000213516	RBMXL1	Down regulated	631.436	326.515	234.022	434.164	222.821	121.626	127.344	136.412	279.293	-1.42307	0.380465	-3.74036	0.00018376	0.00271704
ENSG00000069493	CLEC2D	Down regulated	9395.16	3795.1	2524.1	4279.22	1784.97	1600.39	1752.8	2319.84	3431.45	-1.42284	0.393854	-3.61261	0.000303134	0.00401528
ENSG00000150907	FOXO1	Down regulated	992.984	982.596	495.905	650.787	246.781	308.004	271.254	339.775	536.011	-1.42138	0.306086	-4.64373	3.42173e-06	0.000111907
ENSG00000145700	ANKRD31	Down regulated	69.8363	31.5326	32.0388	55.9916	13.1776	25.3753	10.3532	21.759	32.508	-1.4196	0.531918	-2.66883	0.00761149	0.0445696
ENSG00000145569	OTULINL	Down regulated	4288.38	1967.23	1615.87	1719.22	1148.85	650.132	893.482	897.977	1647.64	-1.41811	0.37118	-3.82055	0.000133152	0.00212253
ENSG00000288745	ENSG00000288745	Down regulated	47.285	45.7731	39.0037	101.886	11.9796	17.5002	21.7417	35.986	40.1445	-1.41734	0.535148	-2.6485	0.00808499	0.0465641
ENSG00000168944	CEP120	Down regulated	1020.63	520.796	761.966	522.282	253.968	210.002	415.164	179.93	485.592	-1.41705	0.365756	-3.8743	0.00010693	0.00178468
ENSG00000168564	CDKN2AIP	Down regulated	2243.49	1528.82	1568.51	2001.01	559.449	745.508	691.595	753.196	1261.45	-1.41671	0.242893	-5.83267	5.4549e-09	4.80311e-07
ENSG00000291143	ENSG00000291143	Down regulated	686.723	340.755	331.532	418.56	189.278	205.627	153.228	120.511	305.777	-1.41317	0.341681	-4.13593	3.53514e-05	0.000750715
ENSG00000222041	CYTOR	Down regulated	663.444	189.195	539.087	424.985	184.486	133.002	225.7	139.76	312.458	-1.41291	0.402917	-3.50671	0.000453683	0.00548574
ENSG00000105640	RPL18A	Down regulated	10594.7	7145.69	20757	6842.9	4830.19	4490.55	4328.68	3388.55	7797.28	-1.41199	0.378073	-3.73469	0.000187946	0.00275814
ENSG00000026950	BTN3A1	Down regulated	1266.51	1351.83	1688.3	1120.75	483.978	463.755	606.698	484.556	933.298	-1.41198	0.237559	-5.94371	2.78637e-09	2.73383e-07
ENSG00000116044	NFE2L2	Down regulated	3956.66	1342.68	2765.09	2619.67	1048.22	911.76	1086.05	969.949	1837.51	-1.4119	0.331168	-4.26339	2.01352e-05	0.000475218
ENSG00000198625	MDM4	Down regulated	1671.71	738.473	759.18	1434.67	485.175	391.129	489.707	370.74	792.597	-1.40779	0.338861	-4.15448	3.26033e-05	0.000703043
ENSG00000188171	ZNF626	Down regulated	260.431	363.133	182.482	267.107	79.0656	77.8759	131.486	118.001	184.948	-1.40122	0.338796	-4.13587	3.53606e-05	0.000750715
ENSG00000235859	ENSG00000235859	Down regulated	145.492	87.4775	33.4318	167.975	38.3349	49.0006	49.6954	28.4541	74.9826	-1.3985	0.511624	-2.73346	0.00626729	0.0387782
ENSG00000244041	LINC01011	Down regulated	79.2932	46.7903	79.4005	37.6337	27.5532	26.2503	17.6005	20.9221	41.9305	-1.39692	0.454689	-3.07226	0.00212448	0.0175794
ENSG00000198563	DDX39B	Down regulated	146.22	169.869	445.757	624.168	200.06	104.126	162.545	60.2557	239.125	-1.39661	0.529448	-2.63787	0.0083429	0.0475214
ENSG00000253251	SHLD3	Down regulated	386.282	120.027	82.1865	250.585	100.629	74.3758	61.0839	83.6885	144.857	-1.39638	0.48501	-2.87907	0.00398846	0.0280089
ENSG00000175322	ZNF519	Down regulated	154.222	89.5118	84.9724	94.5431	51.5125	33.2504	36.2362	41.0074	73.1569	-1.39501	0.374559	-3.7244	0.00019578	0.00284575
ENSG00000129071	MBD4	Down regulated	1650.61	644.892	664.457	749.92	322.252	371.004	341.656	376.598	640.174	-1.39485	0.354897	-3.93028	8.48476e-05	0.00150967
ENSG00000172530	BANP	Down regulated	292.439	291.931	353.82	258.846	101.827	135.627	99.3908	117.164	206.381	-1.39449	0.261259	-5.33756	9.42082e-08	5.48324e-06
ENSG00000175550	DRAP1	Down regulated	2313.33	407.889	2131.28	576.438	618.15	491.756	548.72	407.563	936.89	-1.39385	0.510954	-2.72793	0.00637323	0.0392392
ENSG00000143633	C1orf131	Down regulated	767.471	311.257	371.929	318.509	156.933	174.127	173.934	169.888	305.506	-1.39172	0.356118	-3.90803	9.30526e-05	0.00161999
ENSG00000096717	SIRT1	Down regulated	518.68	223.78	165.766	337.785	82.6595	111.126	143.91	138.086	215.224	-1.39041	0.405623	-3.42784	0.000608414	0.00694117
ENSG00000147050	KDM6A	Down regulated	2518.47	1114.83	1289.91	1588.88	476.79	627.382	601.522	779.14	1124.61	-1.38997	0.323707	-4.29392	1.75547e-05	0.000429059
ENSG00000197008	ZNF138	Down regulated	608.157	547.243	594.807	387.351	172.507	253.753	193.605	194.994	369.052	-1.38969	0.270716	-5.13339	2.84576e-07	1.45313e-05
ENSG00000113595	TRIM23	Down regulated	802.389	702.871	455.508	587.452	176.101	268.628	230.877	297.931	440.22	-1.38753	0.294653	-4.70904	2.4889e-06	8.5469e-05
ENSG00000154814	OXNAD1	Down regulated	2420.99	1997.74	1224.44	2855.57	797.844	947.636	581.85	921.41	1468.44	-1.38752	0.321036	-4.322	1.54623e-05	0.000386867
ENSG00000171988	JMJD1C	Down regulated	1766.28	1399.64	1479.36	2646.29	642.109	674.633	693.665	779.14	1260.14	-1.38627	0.276192	-5.01923	5.1879e-07	2.35185e-05
ENSG00000172183	ISG20	Down regulated	4662.3	1345.73	2234.36	1460.37	908.057	963.386	848.963	992.545	1676.96	-1.38602	0.398428	-3.47872	0.000503823	0.00596596
ENSG00000175906	ARL4D	Down regulated	90.2052	35.6013	34.8248	40.3874	23.9593	14.0002	19.6711	20.0852	34.8418	-1.38588	0.515677	-2.6875	0.00719898	0.042868
ENSG00000114023	FAM162A	Down regulated	1849.21	917.496	624.06	694.846	449.237	408.63	389.281	318.853	706.451	-1.38474	0.376294	-3.67994	0.00023329	0.00326986
ENSG00000140455	USP3	Down regulated	1831.02	1397.61	1568.51	1576.94	561.845	577.507	672.959	631.848	1102.28	-1.38299	0.206649	-6.69248	2.19422e-11	4.30568e-09
ENSG00000115137	DNAJC27	Down regulated	98.9347	186.144	66.8636	64.2526	46.7206	50.7506	38.3069	24.2697	72.0303	-1.3826	0.473228	-2.92164	0.00348197	0.0252659
ENSG00000196646	ZNF136	Down regulated	809.664	680.493	541.873	660.884	183.289	228.378	288.855	332.243	465.71	-1.38206	0.283449	-4.87585	1.08341e-06	4.26409e-05
ENSG00000111266	DUSP16	Down regulated	1778.64	1797.36	1504.43	1537.47	691.225	478.63	861.387	509.663	1144.85	-1.38194	0.268443	-5.14801	2.63268e-07	1.36979e-05
ENSG00000111364	DDX55	Down regulated	551.415	116.976	228.45	273.533	63.4921	169.752	95.2495	120.511	202.422	-1.38166	0.487668	-2.8332	0.00460838	0.0312018
ENSG00000278963	ENSG00000278963	Down regulated	58.1969	36.6185	37.6108	47.7305	8.38575	27.1253	16.5651	16.7377	31.1213	-1.38068	0.506046	-2.72838	0.00636471	0.0392043
ENSG00000145241	CENPC	Down regulated	1640.42	809.675	1252.3	1699.02	565.439	414.755	603.592	497.11	935.29	-1.37691	0.303834	-4.53179	5.8485e-06	0.000173582
ENSG00000158987	RAPGEF6	Down regulated	642.348	342.79	123.976	318.509	103.025	156.627	125.274	165.703	247.281	-1.37551	0.453164	-3.03535	0.00240254	0.0193216
ENSG00000100601	ALKBH1	Down regulated	260.431	182.075	231.236	150.535	46.7206	100.626	76.6138	92.8942	142.642	-1.37416	0.353889	-3.88304	0.000103161	0.00174578
ENSG00000122026	RPL21	Down regulated	16016.5	16713.3	36040.9	13057	9717.89	7428.83	8679.1	5770.32	14178	-1.37282	0.36201	-3.79222	0.000149308	0.00230628
ENSG00000203326	ZNF525	Down regulated	376.825	285.828	178.303	209.28	75.4717	170.627	85.9317	73.6459	181.989	-1.37219	0.400382	-3.42721	0.000609819	0.00695144
ENSG00000107560	RAB11FIP2	Down regulated	186.23	87.4775	115.618	250.585	51.5125	75.2509	49.6954	71.1352	110.938	-1.36968	0.414098	-3.30762	0.000940927	0.00962011
ENSG00000154640	BTG3	Down regulated	705.637	130.199	991.809	554.408	234.801	238.878	272.289	176.583	413.076	-1.36827	0.49263	-2.77748	0.00547828	0.0352623
ENSG00000033800	PIAS1	Down regulated	3379.78	2494.13	1227.22	2467.3	692.423	990.511	765.102	1260.35	1659.6	-1.36748	0.353079	-3.873	0.000107503	0.00178989
ENSG00000132952	USPL1	Down regulated	1306.52	544.191	646.348	1050.99	361.785	328.129	414.128	272.824	615.614	-1.36712	0.340062	-4.0202	5.8148e-05	0.00111398
ENSG00000281383	ENSG00000281383	Down regulated	96.7523	225.814	476.403	179.907	124.588	86.626	95.2495	72.809	169.769	-1.36593	0.471497	-2.89701	0.00376743	0.0268688
ENSG00000163006	CCDC138	Down regulated	162.951	75.2713	33.4318	136.766	38.3349	39.3754	36.2362	45.1918	70.9449	-1.36552	0.499762	-2.73234	0.00628858	0.0388748
ENSG00000197372	ZNF675	Down regulated	580.514	452.645	330.139	506.678	156.933	225.753	167.722	175.746	324.516	-1.36522	0.282984	-4.82437	1.40448e-06	5.32926e-05
ENSG00000245904	BTG1-DT	Down regulated	70.5637	89.5118	206.163	144.109	53.9084	44.6255	59.0133	40.1705	88.5082	-1.36493	0.42537	-3.20881	0.00133284	0.0124798
ENSG00000220205	VAMP2	Down regulated	2372.25	1190.1	1544.83	1104.23	813.418	595.007	575.639	429.322	1078.1	-1.36478	0.334151	-4.08432	4.42053e-05	0.000902234
ENSG00000001631	KRIT1	Down regulated	146.22	287.862	182.482	368.994	94.6392	89.251	109.744	89.5467	171.092	-1.36387	0.36298	-3.75744	0.000171661	0.00257135
ENSG00000152778	IFIT5	Down regulated	1519.67	844.259	1266.23	635.183	632.525	248.503	487.636	291.236	740.655	-1.36279	0.396699	-3.43531	0.000591868	0.00676501
ENSG00000119048	UBE2B	Down regulated	7285.52	2461.58	2492.06	2684.84	1365.68	1458.64	1341.78	1644.48	2591.82	-1.36107	0.387318	-3.51408	0.000441281	0.00536886
ENSG00000059804	SLC2A3	Down regulated	7014.18	2793.18	4702.74	3272.29	2325.25	1603.02	1225.82	1770.01	3088.31	-1.36094	0.352414	-3.86177	0.00011257	0.00185251
ENSG00000211798	TRAV18	Down regulated	26.1886	73.237	62.6846	38.5516	20.3654	22.7503	14.4945	20.0852	34.7946	-1.35876	0.502405	-2.7045	0.00684064	0.0414117
ENSG00000113811	SELENOK	Down regulated	4592.46	994.802	1298.27	1652.21	1075.77	820.759	592.204	845.254	1483.97	-1.35708	0.461493	-2.94063	0.00327544	0.024137
ENSG00000028839	TBPL1	Down regulated	1146.48	389.58	704.853	778.374	262.354	347.379	251.583	318.016	524.827	-1.35633	0.349305	-3.88294	0.000103201	0.00174578
ENSG00000132604	TERF2	Down regulated	573.239	209.539	162.98	190.922	79.0656	141.752	86.967	136.412	197.61	-1.35608	0.459982	-2.94811	0.00319723	0.0237519
ENSG00000117523	PRRC2C	Down regulated	1486.93	1098.55	1211.9	1806.42	557.053	609.882	500.06	523.89	974.336	-1.35524	0.248297	-5.45816	4.81096e-08	3.19243e-06
ENSG00000143507	DUSP10	Down regulated	1209.77	293.965	1184.04	1353.89	643.307	262.503	291.961	384.13	702.946	-1.35403	0.469171	-2.886	0.00390171	0.0274994
ENSG00000163611	SPICE1	Down regulated	97.4798	73.237	50.1477	109.229	21.5634	36.7504	33.1303	37.6598	57.3997	-1.35386	0.415933	-3.255	0.00113394	0.0109535
ENSG00000251247	ZNF345	Down regulated	428.475	298.034	275.812	101.886	58.7002	157.502	98.3555	118.001	192.096	-1.35006	0.464833	-2.90439	0.00367964	0.026366
ENSG00000196365	LONP1	Down regulated	77.8383	97.6493	59.8986	55.0737	19.1674	25.3753	38.3069	30.9647	50.5343	-1.34997	0.417153	-3.23615	0.00121154	0.0115488
ENSG00000185946	RNPC3	Down regulated	281.527	176.989	197.805	422.231	118.598	97.1261	120.097	88.7098	187.886	-1.3488	0.357197	-3.77606	0.000159332	0.00241832
ENSG00000124383	MPHOSPH10	Down regulated	1030.08	406.872	593.414	605.81	251.572	288.753	197.746	297.931	459.023	-1.34773	0.337753	-3.99027	6.59977e-05	0.00122506
ENSG00000130699	TAF4	Down regulated	64.0166	31.5326	52.9337	59.6631	19.1674	25.3753	14.4945	22.5959	36.2224	-1.34746	0.457034	-2.94828	0.00319552	0.0237519
ENSG00000166012	TAF1D	Down regulated	840.217	501.47	1186.83	979.393	427.673	287.878	399.634	264.456	610.944	-1.34689	0.332441	-4.05152	5.08867e-05	0.0010016
ENSG00000291091	SDHAP4	Down regulated	86.5679	99.6836	59.8986	90.8715	33.543	26.2503	37.2716	35.986	58.7591	-1.34666	0.365389	-3.68556	0.000228203	0.00322489
ENSG00000136153	LMO7	Down regulated	160.769	434.336	150.443	189.086	61.0962	117.251	99.3908	89.5467	162.74	-1.34566	0.427064	-3.15095	0.00162741	0.0145345
ENSG00000289017	ENSG00000289017	Down regulated	259.704	107.821	93.3304	318.509	83.8575	105.876	60.0486	57.745	135.861	-1.34482	0.468113	-2.87286	0.00406779	0.0284497
ENSG00000256771	ZNF253	Down regulated	329.54	793.4	401.181	392.859	113.807	207.377	220.523	212.569	333.907	-1.34391	0.373325	-3.59985	0.000318403	0.00416929
ENSG00000143669	LYST	Down regulated	589.243	654.047	678.387	1233.65	293.501	268.628	313.702	369.066	550.028	-1.34164	0.312678	-4.29079	1.78038e-05	0.000432701
ENSG00000105821	DNAJC2	Down regulated	343.362	203.436	310.637	339.621	152.141	112.001	126.309	83.6885	208.899	-1.34014	0.316591	-4.23301	2.3058e-05	0.000530528
ENSG00000132661	NXT1	Down regulated	1107.2	391.614	848.331	514.939	356.993	271.253	217.417	285.378	499.14	-1.3401	0.370135	-3.62058	0.000293944	0.00392002
ENSG00000065665	SEC61A2	Down regulated	68.3813	34.5841	45.9687	110.147	19.1674	33.2504	19.6711	30.1278	45.1623	-1.33956	0.502849	-2.66395	0.00772295	0.045074
ENSG00000158691	ZSCAN12	Down regulated	169.498	169.869	48.7547	252.421	39.5328	82.2509	56.9427	74.4827	111.719	-1.33881	0.49054	-2.72926	0.00634776	0.039143
ENSG00000111057	KRT18	Down regulated	93.8425	107.821	50.1477	44.0589	38.3349	28.0003	33.1303	18.4115	51.7184	-1.33862	0.471605	-2.83844	0.00453343	0.0308509
ENSG00000155903	RASA2	Down regulated	2938.94	2207.28	1618.66	2837.21	801.438	914.385	969.061	1113.89	1675.11	-1.33796	0.271571	-4.92675	8.36068e-07	3.46955e-05
ENSG00000169288	MRPL1	Down regulated	887.502	299.051	344.069	470.88	220.425	179.377	188.428	205.037	349.346	-1.33734	0.37723	-3.54516	0.000392376	0.00491758
ENSG00000204514	ZNF814	Down regulated	79.2932	141.388	34.8248	105.558	27.5532	39.3754	53.8367	22.5959	63.0531	-1.33688	0.509369	-2.62458	0.00867567	0.0488225
ENSG00000144048	DUSP11	Down regulated	2753.44	1305.04	1289.91	1644.87	434.861	789.259	641.899	905.509	1220.6	-1.33511	0.35086	-3.80524	0.000141668	0.00222649
ENSG00000188895	MSL1	Down regulated	557.963	283.793	183.875	288.219	123.39	135.627	133.556	130.554	229.622	-1.33128	0.369348	-3.60441	0.000312865	0.00410852
ENSG00000095209	TMEM38B	Down regulated	1921.22	839.174	1136.68	789.389	436.059	480.38	335.444	610.926	818.66	-1.33095	0.356304	-3.73543	0.000187394	0.00275298
ENSG00000138767	CNOT6L	Down regulated	4892.18	3213.27	3251.24	2917.99	1259.06	1358.89	1790.07	1268.72	2493.93	-1.33054	0.265518	-5.01113	5.41116e-07	2.41324e-05
ENSG00000186020	ZNF529	Down regulated	261.158	460.783	151.836	137.684	93.4412	119.876	104.567	84.5254	176.734	-1.33043	0.426286	-3.12098	0.00180252	0.0156112
ENSG00000100815	TRIP11	Down regulated	692.543	577.758	628.239	1129.01	270.74	366.629	238.124	328.059	528.888	-1.33042	0.308841	-4.30777	1.6491e-05	0.000408882
ENSG00000113240	CLK4	Down regulated	1035.9	744.576	636.597	1189.59	238.395	409.505	393.422	393.336	630.166	-1.32973	0.310938	-4.27652	1.89838e-05	0.000451926
ENSG00000074935	TUBE1	Down regulated	710.729	343.807	373.322	738.905	173.705	251.128	186.358	251.065	378.627	-1.32947	0.348732	-3.8123	0.000137677	0.00218123
ENSG00000141446	ESCO1	Down regulated	913.691	549.277	644.955	1064.76	310.273	314.129	279.537	359.024	554.455	-1.32933	0.28927	-4.59545	4.31819e-06	0.000134196
ENSG00000278030	TRBV7-9	Down regulated	309.898	293.965	341.283	306.577	125.786	143.502	178.075	51.8869	218.872	-1.3277	0.377786	-3.51442	0.000440719	0.00536677
ENSG00000126524	SBDS	Down regulated	3960.3	1064.99	1370.7	1653.13	1115.3	713.133	640.864	739.806	1407.28	-1.32731	0.421562	-3.14856	0.00164079	0.014613
ENSG00000198393	ZNF26	Down regulated	464.848	380.425	378.894	380.926	171.309	190.752	119.062	159.008	280.653	-1.32648	0.25954	-5.11087	3.20684e-07	1.60179e-05
ENSG00000148908	RGS10	Down regulated	1273.78	665.236	2568.68	1063.84	690.027	418.255	654.323	460.287	974.303	-1.3255	0.411298	-3.22273	0.00126975	0.0119978
ENSG00000103061	SLC7A6OS	Down regulated	271.343	192.247	260.489	195.512	53.9084	150.502	64.1899	97.0786	160.659	-1.3254	0.385687	-3.43646	0.000589372	0.00675197
ENSG00000025156	HSF2	Down regulated	688.178	797.469	782.861	526.871	179.695	343.879	272.289	318.016	488.657	-1.3251	0.294542	-4.49887	6.83172e-06	0.000197559
ENSG00000136169	SETDB2	Down regulated	1258.51	578.775	632.418	959.2	407.308	356.129	254.689	354.839	600.233	-1.32163	0.327983	-4.02958	5.58763e-05	0.00107736
ENSG00000198453	ZNF568	Down regulated	596.518	287.862	245.166	172.564	107.817	144.377	139.768	129.717	227.974	-1.3209	0.405586	-3.25677	0.00112686	0.0109235
ENSG00000109475	RPL34	Down regulated	21900.9	14153	44818.1	13237	12375	7948.59	10836.7	6513.47	16472.8	-1.32077	0.417632	-3.16251	0.00156413	0.0140885
ENSG00000109670	FBXW7	Down regulated	648.168	171.903	257.703	301.987	128.182	147.877	103.532	173.235	241.573	-1.32048	0.427236	-3.09074	0.00199656	0.0167838
ENSG00000175611	ERCC6L2-AS1	Down regulated	181.138	107.821	190.84	106.476	52.7104	51.6256	88.0023	42.6811	102.662	-1.31996	0.389077	-3.39254	0.000692479	0.00765853
ENSG00000176444	CLK2	Down regulated	93.115	66.1167	132.334	44.9768	20.3654	32.3754	39.3422	41.8442	58.8087	-1.31919	0.464882	-2.8377	0.00454405	0.030869
ENSG00000106086	PLEKHA8	Down regulated	165.861	235.986	392.823	187.25	79.0656	94.5011	120.097	98.7524	171.792	-1.31834	0.360598	-3.65598	0.000256199	0.00353328
ENSG00000137770	CTDSPL2	Down regulated	3372.51	1863.47	1373.49	2259.86	724.768	1049.14	743.361	1045.27	1553.98	-1.31602	0.327811	-4.01458	5.95517e-05	0.00113297
ENSG00000197044	ZNF441	Down regulated	407.378	604.205	274.419	395.612	143.756	171.502	185.322	175.746	294.743	-1.31437	0.308087	-4.26622	1.98813e-05	0.000470845
ENSG00000044574	HSPA5	Down regulated	19115.5	5878.28	3956.09	6600.58	4061.1	4017.17	2641.1	3604.46	6234.29	-1.31155	0.453114	-2.89454	0.0037972	0.0270242
ENSG00000105993	DNAJB6	Down regulated	3507.09	1373.19	1927.9	1744.92	836.179	912.635	763.032	937.311	1500.28	-1.31041	0.325118	-4.03058	5.56398e-05	0.00107492
ENSG00000132823	OSER1	Down regulated	2321.33	1154.5	1381.85	1289.64	493.561	686.008	666.747	632.685	1078.29	-1.3103	0.297049	-4.41106	1.02864e-05	0.000274889
ENSG00000116752	BCAS2	Down regulated	5038.39	979.544	905.444	1850.48	961.965	852.26	892.447	833.537	1539.26	-1.30984	0.495017	-2.64604	0.00814402	0.0468157
ENSG00000289380	ENSG00000289380	Down regulated	100.39	51.8762	55.7196	107.394	28.7511	31.5004	52.8014	15.0639	55.437	-1.3084	0.496058	-2.6376	0.00834942	0.047529
ENSG00000240230	COX19	Down regulated	670.719	445.525	260.489	581.945	222.821	203.002	193.605	173.235	343.918	-1.30787	0.33487	-3.90559	9.39949e-05	0.00163226
ENSG00000187257	RSBN1L	Down regulated	756.559	429.25	339.89	566.341	128.182	226.628	190.499	300.442	367.224	-1.30598	0.366323	-3.56511	0.000363705	0.00464962
ENSG00000138468	SENP7	Down regulated	2167.11	1341.66	1227.22	1084.03	420.485	576.632	631.546	725.579	1021.78	-1.30565	0.311306	-4.19409	2.73967e-05	0.000610719
ENSG00000204519	ZNF551	Down regulated	228.423	565.552	156.015	395.612	125.786	139.127	125.274	154.824	236.327	-1.30404	0.409908	-3.18129	0.00146621	0.0134176
ENSG00000163635	ATXN7	Down regulated	891.14	1111.78	802.363	1264.86	322.252	441.88	500.06	384.13	714.808	-1.30401	0.267302	-4.87841	1.06942e-06	4.24555e-05
ENSG00000177954	RPS27	Down regulated	46709.5	28544.1	73873.1	25042.9	22144.4	16291.8	19687.7	12417.7	30588.9	-1.30395	0.378968	-3.44078	0.000580043	0.00667292
ENSG00000205707	ETFRF1	Down regulated	711.457	537.071	469.438	715.958	263.552	247.628	228.806	247.718	427.703	-1.30289	0.250016	-5.21122	1.87603e-07	1.01854e-05
ENSG00000145723	GIN1	Down regulated	560.145	292.948	360.785	391.023	71.8778	225.753	133.556	219.264	281.919	-1.30075	0.403669	-3.22232	0.00127158	0.0120045
ENSG00000167981	ZNF597	Down regulated	378.28	209.539	98.9023	230.391	104.223	81.3759	100.426	87.8729	161.376	-1.29964	0.409662	-3.17246	0.00151155	0.0137138
ENSG00000167562	ZNF701	Down regulated	775.473	401.786	167.159	409.381	134.172	189.002	169.793	220.101	308.358	-1.29937	0.431956	-3.0081	0.00262886	0.0205795
ENSG00000162910	MRPL55	Down regulated	827.123	194.281	266.061	283.629	212.04	164.502	129.415	133.902	276.369	-1.29866	0.464313	-2.79695	0.00515868	0.0337939
ENSG00000161010	MRNIP	Down regulated	72.0186	79.34	93.3304	68.8421	31.1471	28.0003	43.4835	25.1065	55.1586	-1.29626	0.372114	-3.48352	0.00049487	0.00588531
ENSG00000204387	SNHG32	Down regulated	815.484	580.81	812.114	431.41	325.846	292.253	206.029	252.739	464.586	-1.29375	0.306373	-4.2228	2.41287e-05	0.0005493
ENSG00000124203	ZNF831	Down regulated	445.206	578.775	399.788	554.408	156.933	162.752	276.431	210.895	348.149	-1.29371	0.293559	-4.40699	1.04817e-05	0.000278486
ENSG00000131626	PPFIA1	Down regulated	139.673	93.5806	76.6145	142.274	40.7308	47.2505	37.2716	59.4188	79.6016	-1.29267	0.373371	-3.46215	0.000535872	0.0062432
ENSG00000023902	PLEKHO1	Down regulated	137.49	151.56	190.84	191.84	83.8575	67.3758	72.4725	51.05	118.311	-1.29243	0.310068	-4.16824	3.06966e-05	0.000670348
ENSG00000163644	PPM1K	Down regulated	1396.73	810.693	1030.81	849.97	371.369	438.38	314.738	545.649	719.792	-1.29098	0.296065	-4.36046	1.29787e-05	0.000333225
ENSG00000182986	ZNF320	Down regulated	201.507	251.243	59.8986	133.095	50.3145	100.626	40.3775	72.809	113.734	-1.28926	0.489718	-2.63266	0.00847194	0.0480275
ENSG00000256060	TRAPPC2B	Down regulated	221.876	119.01	164.373	190.004	62.2941	93.6261	61.0839	67.7877	122.507	-1.2871	0.334839	-3.84394	0.000121074	0.00196117
ENSG00000232593	KANTR	Down regulated	81.4756	85.4431	59.8986	92.7073	25.1572	51.6256	13.4592	40.1705	56.2421	-1.28663	0.471714	-2.72757	0.00638032	0.0392652
ENSG00000181722	ZBTB20	Down regulated	774.018	597.085	473.617	653.541	192.872	321.129	253.654	258.597	440.564	-1.28331	0.277889	-4.61807	3.87324e-06	0.000124016
ENSG00000116983	HPCAL4	Down regulated	232.788	405.855	250.738	510.349	144.954	148.752	124.239	157.334	246.876	-1.28281	0.335075	-3.82843	0.000128965	0.00206706
ENSG00000235453	SMIM27	Down regulated	280.8	119.01	151.836	128.505	85.0555	79.6259	72.4725	43.518	120.103	-1.28265	0.403809	-3.17638	0.00149128	0.0135927
ENSG00000163564	PYHIN1	Down regulated	3065.52	1813.63	1310.8	1900.04	666.068	1042.14	779.597	840.232	1427.25	-1.28165	0.315872	-4.05748	4.96049e-05	0.000990368
ENSG00000166432	ZMAT1	Down regulated	71.2912	151.56	96.1164	58.7452	33.543	42.8755	54.872	24.2697	66.6591	-1.27917	0.453419	-2.82116	0.00478507	0.0319999
ENSG00000102974	CTCF	Down regulated	557.963	368.219	787.04	312.084	164.121	200.377	242.265	228.47	357.567	-1.27591	0.351508	-3.62981	0.000283628	0.00382472
ENSG00000247828	TMEM161B-DT	Down regulated	196.414	505.538	227.058	643.444	146.152	133.002	178.075	192.483	277.771	-1.27525	0.419381	-3.04079	0.00235958	0.0190766
ENSG00000069667	RORA	Down regulated	3063.34	2776.9	1982.23	3583.46	1098.53	882.01	1205.11	1528.15	2014.97	-1.27496	0.285057	-4.47267	7.72497e-06	0.000218205
ENSG00000122643	NT5C3A	Down regulated	3007.32	1141.28	973.701	1935.84	740.342	693.008	614.981	871.197	1247.21	-1.27403	0.37576	-3.39053	0.00069757	0.00768855
ENSG00000188283	ZNF383	Down regulated	639.438	428.233	252.131	462.619	140.162	212.627	167.722	218.427	315.17	-1.27074	0.342828	-3.70664	0.00021003	0.00300518
ENSG00000211780	TRAV6	Down regulated	259.704	183.092	179.696	256.093	93.4412	77.8759	103.532	90.3835	155.477	-1.2707	0.288098	-4.41064	1.03063e-05	0.000274889
ENSG00000062194	GPBP1	Down regulated	7966.43	2476.83	3132.84	3166.74	1564.54	1691.39	1605.78	2085.52	2961.26	-1.26916	0.382982	-3.31389	0.000920085	0.00946688
ENSG00000095574	IKZF5	Down regulated	3566.74	1517.63	795.398	2112.08	522.312	1064.01	801.339	928.942	1413.56	-1.26897	0.433698	-2.92593	0.00343427	0.0250388
ENSG00000171806	METTL18	Down regulated	778.383	441.456	295.314	516.775	115.005	238.878	174.969	316.342	359.64	-1.26484	0.404138	-3.12972	0.00174974	0.0152794
ENSG00000165525	NEMF	Down regulated	1209.77	613.36	468.045	1090.46	299.491	355.254	291.961	461.123	598.682	-1.26463	0.362383	-3.48978	0.000483427	0.00577925
ENSG00000138764	CCNG2	Down regulated	413.198	189.195	774.503	255.175	153.339	142.627	192.57	189.973	288.822	-1.26429	0.435052	-2.90606	0.0036601	0.0262946
ENSG00000197536	IRF1-AS1	Down regulated	218.238	80.3572	123.976	152.37	88.6493	57.7507	55.9073	38.4967	101.968	-1.26389	0.423725	-2.98282	0.00285609	0.0218559
ENSG00000198231	DDX42	Down regulated	575.422	303.12	344.069	207.444	152.141	133.002	173.934	137.249	253.298	-1.26387	0.356038	-3.54982	0.000385491	0.00484548
ENSG00000221944	TIGD1	Down regulated	256.794	210.556	214.521	252.421	138.964	38.5004	107.673	105.447	165.61	-1.26258	0.394266	-3.20235	0.00136312	0.01272
ENSG00000099622	CIRBP	Down regulated	2270.41	1445.41	2547.78	2368.17	1304.58	823.384	839.645	631.848	1528.9	-1.26242	0.311174	-4.05696	4.97152e-05	0.00099113
ENSG00000100941	PNN	Down regulated	653.987	338.721	519.586	534.215	226.415	243.253	185.322	199.179	362.585	-1.26132	0.285297	-4.42106	9.82188e-06	0.000267685
ENSG00000181007	ZFP82	Down regulated	523.772	786.28	206.163	338.703	135.37	238.003	208.1	193.32	328.714	-1.25956	0.418179	-3.01201	0.00259522	0.0203936
ENSG00000130779	CLIP1	Down regulated	747.83	456.714	494.512	873.835	327.044	223.128	270.219	256.924	456.276	-1.25808	0.304894	-4.12629	3.68665e-05	0.000774283
ENSG00000143498	TAF1A	Down regulated	284.437	133.251	137.906	155.124	41.9287	87.501	90.0729	77.8303	126.006	-1.25723	0.398813	-3.15242	0.00161922	0.0145005
ENSG00000162616	DNAJB4	Down regulated	1014.08	546.226	548.838	1017.03	433.663	304.503	237.089	334.754	554.523	-1.25639	0.336138	-3.73772	0.000185698	0.00273536
ENSG00000163510	CWC22	Down regulated	2094.36	881.895	714.604	1013.36	353.399	463.755	480.389	674.529	834.536	-1.25446	0.385445	-3.25456	0.00113566	0.0109624
ENSG00000186591	UBE2H	Down regulated	505.585	334.652	256.31	503.006	86.2534	212.627	180.146	191.647	283.778	-1.25323	0.37372	-3.3534	0.000798265	0.00857308
ENSG00000147138	GPR174	Down regulated	1997.61	1759.72	1026.63	1462.21	728.362	547.756	671.923	674.529	1108.59	-1.25292	0.275968	-4.54009	5.6229e-06	0.00016754
ENSG00000143793	C1orf35	Down regulated	151.312	85.4431	220.093	69.76	47.9186	74.3758	57.978	40.1705	93.3813	-1.25196	0.451711	-2.77159	0.00557833	0.0357703
ENSG00000172575	RASGRP1	Down regulated	1605.51	944.96	749.429	1545.73	358.191	578.382	578.745	519.705	860.082	-1.2519	0.330291	-3.79027	0.000150481	0.00231096
ENSG00000163519	TRAT1	Down regulated	14456.8	3673.04	4362.85	3837.72	2851.15	3230.54	2186.6	2797.71	4674.55	-1.2507	0.448814	-2.78668	0.00532508	0.0345351
ENSG00000125351	UPF3B	Down regulated	240.062	103.752	167.159	168.893	100.629	61.2507	53.8367	71.1352	120.84	-1.25021	0.37538	-3.33051	0.000866878	0.00910144
ENSG00000140830	TXNL4B	Down regulated	291.712	237.003	337.104	293.726	126.984	153.127	145.98	61.9295	205.946	-1.24953	0.345055	-3.62124	0.000293191	0.00391377
ENSG00000239305	RNF103	Down regulated	129.488	86.4603	136.513	133.095	28.7511	42.8755	59.0133	72.809	86.1256	-1.24862	0.390786	-3.19515	0.00139758	0.0129309
ENSG00000176386	CDC26	Down regulated	773.291	253.278	266.061	268.943	164.121	201.252	103.532	189.136	277.452	-1.24785	0.43865	-2.84476	0.00444452	0.030464
ENSG00000136738	STAM	Down regulated	3197.92	2326.29	1695.27	2737.16	959.569	861.885	918.33	1461.2	1769.7	-1.24504	0.298306	-4.17369	2.99699e-05	0.000658309
ENSG00000157764	BRAF	Down regulated	542.686	395.683	469.438	584.699	188.08	231.878	170.828	250.229	354.19	-1.24331	0.264386	-4.70263	2.56833e-06	8.73232e-05
ENSG00000138002	IFT172	Down regulated	40.7378	73.237	51.5407	60.581	14.3756	25.3753	25.883	29.291	40.1277	-1.24132	0.438778	-2.82903	0.00466886	0.0314941
ENSG00000237765	FAM200B	Down regulated	415.38	201.402	135.12	180.825	107.817	90.126	119.062	79.504	166.154	-1.2393	0.403088	-3.07453	0.00210837	0.01752
ENSG00000198040	ZNF84	Down regulated	1089.74	816.796	398.395	626.004	270.74	335.129	203.958	431.833	521.574	-1.23923	0.375335	-3.30167	0.000961117	0.00976472
ENSG00000084676	NCOA1	Down regulated	861.314	289.896	206.163	497.499	150.943	199.502	229.841	206.711	330.234	-1.23838	0.436349	-2.83804	0.00453914	0.0308509
ENSG00000139350	NEDD1	Down regulated	4361.13	1719.03	1922.33	1476.89	766.697	1139.26	893.482	1221.01	1687.48	-1.23747	0.38103	-3.2477	0.0011634	0.011183
ENSG00000059758	CDK17	Down regulated	2058.71	1690.55	1209.12	1404.38	577.419	757.759	653.288	711.352	1132.82	-1.23693	0.255345	-4.84416	1.27148e-06	4.8785e-05
ENSG00000136819	C9orf78	Down regulated	4212.73	2133.03	2859.81	2662.81	1382.45	1246.01	1008.4	1408.48	2114.21	-1.23428	0.281085	-4.39111	1.12774e-05	0.000296187
ENSG00000074706	IPCEF1	Down regulated	2741.8	1950.95	1476.57	1596.22	864.93	756.884	827.222	858.644	1384.15	-1.23187	0.267194	-4.61041	4.01878e-06	0.000127193
ENSG00000078589	P2RY10	Down regulated	5063.13	5304.59	5205.61	4807.93	1586.1	1927.65	2115.16	3053.79	3633	-1.23074	0.260525	-4.72408	2.31161e-06	8.07945e-05
ENSG00000144401	METTL21A	Down regulated	830.76	380.425	383.072	376.337	258.76	175.002	204.994	202.526	351.485	-1.23064	0.349372	-3.52243	0.000427608	0.00523898
ENSG00000070961	ATP2B1	Down regulated	1633.88	1071.09	997.381	1430.08	505.541	479.505	602.557	601.72	915.219	-1.2298	0.258568	-4.75619	1.97283e-06	7.05697e-05
ENSG00000240057	NEPRO-AS1	Down regulated	55.287	42.7216	52.9337	60.581	27.5532	23.6253	11.3885	27.6172	37.7134	-1.22942	0.448342	-2.74215	0.00610382	0.0380109
ENSG00000244754	N4BP2L2	Down regulated	3117.9	2404.61	2592.36	4372.85	1425.58	1139.26	1402.86	1360.77	2227.02	-1.22901	0.265878	-4.62246	3.79224e-06	0.000121991
ENSG00000160908	ZNF394	Down regulated	1512.39	853.414	1032.21	1104.23	711.591	381.504	413.093	416.769	803.149	-1.22886	0.311033	-3.95091	7.78546e-05	0.00140712
ENSG00000082074	FYB1	Down regulated	15884.8	8761.99	6925.95	9795.77	4961.97	3859.67	4331.78	4499.09	7377.63	-1.22881	0.299333	-4.10515	4.0405e-05	0.000835848
ENSG00000077157	PPP1R12B	Down regulated	69.8363	110.873	71.0425	190.922	52.7104	49.8756	33.1303	53.5606	78.9938	-1.22679	0.440791	-2.78315	0.00538331	0.0348599
ENSG00000107890	ANKRD26	Down regulated	242.972	157.663	295.314	259.764	126.984	80.5009	78.6844	122.185	170.508	-1.22676	0.333003	-3.68394	0.000229652	0.00323871
ENSG00000237440	ZNF737	Down regulated	320.083	660.15	338.497	367.158	132.974	192.502	147.016	246.881	300.658	-1.22652	0.352672	-3.47779	0.000505568	0.00597631
ENSG00000163171	CDC42EP3	Down regulated	892.595	713.043	1991.98	1124.42	663.672	389.379	476.248	488.741	842.509	-1.22617	0.363669	-3.37168	0.000747123	0.00809983
ENSG00000107829	FBXW4	Down regulated	69.8363	46.7903	75.2215	117.49	23.9593	37.6254	24.8477	45.1918	55.1203	-1.22597	0.447357	-2.74047	0.00613518	0.0381844
ENSG00000118620	ZNF430	Down regulated	2091.45	1581.71	1164.54	1792.65	594.19	632.632	712.301	896.304	1183.22	-1.22568	0.274841	-4.4596	8.21123e-06	0.000228319
ENSG00000005007	UPF1	Down regulated	72.7461	57.9793	136.513	93.6252	20.3654	44.6255	51.7661	36.8229	64.3054	-1.22287	0.446268	-2.74021	0.00614003	0.0381972
ENSG00000154473	BUB3	Down regulated	9609.76	3186.83	3003.29	3665.15	1823.3	2268.03	1949.51	2301.43	3475.91	-1.22251	0.395232	-3.09314	0.00198053	0.0166789
ENSG00000007392	LUC7L	Down regulated	134.58	117.993	130.941	186.333	63.4921	63.0007	62.1193	56.0713	101.816	-1.22208	0.305519	-4	6.33415e-05	0.00118214
ENSG00000122257	RBBP6	Down regulated	353.546	195.299	417.897	302.905	134.172	104.126	187.393	118.838	226.772	-1.22184	0.34102	-3.58292	0.00033978	0.00441135
ENSG00000221909	FAM200A	Down regulated	273.525	260.398	403.967	319.427	68.284	132.127	157.369	179.93	224.378	-1.22095	0.354842	-3.44084	0.000579908	0.00667292
ENSG00000041988	THAP3	Down regulated	245.154	102.735	222.879	237.735	62.2941	98.0011	80.755	105.447	144.375	-1.21967	0.37363	-3.26439	0.00109701	0.0107021
ENSG00000092208	GEMIN2	Down regulated	250.247	110.873	96.1164	178.072	53.9084	79.6259	61.0839	78.6672	113.574	-1.21897	0.398836	-3.05632	0.00224071	0.0182987
ENSG00000203497	PDCD4-AS1	Down regulated	443.751	338.721	509.835	293.726	171.309	150.502	187.393	172.398	283.454	-1.21769	0.278603	-4.37071	1.23841e-05	0.000320353
ENSG00000083535	PIBF1	Down regulated	548.506	440.439	459.687	738.905	203.654	236.253	261.936	239.349	391.091	-1.21711	0.269522	-4.5158	6.30791e-06	0.000184745
ENSG00000102531	FNDC3A	Down regulated	2111.82	1263.34	770.324	1084.95	645.703	484.756	572.533	550.67	935.512	-1.21576	0.335627	-3.62236	0.000291923	0.00390824
ENSG00000118482	PHF3	Down regulated	2009.25	2747.4	2549.17	2728.9	918.839	973.886	1137.82	1289.64	1794.36	-1.21538	0.231895	-5.24109	1.59633e-07	8.91346e-06
ENSG00000109689	STIM2	Down regulated	363.003	295.999	338.497	341.457	155.735	155.752	119.062	146.455	239.495	-1.21476	0.240471	-5.0516	4.38135e-07	2.08966e-05
ENSG00000159882	ZNF230	Down regulated	301.169	277.69	211.735	275.368	80.2636	143.502	102.497	133.065	190.661	-1.21223	0.299985	-4.04098	5.32275e-05	0.00103729
ENSG00000119397	CNTRL	Down regulated	605.248	569.621	397.002	1228.14	208.446	375.379	209.135	415.095	501.009	-1.21219	0.412489	-2.93871	0.00329581	0.0242508
ENSG00000185246	PRPF39	Down regulated	700.545	252.261	314.816	360.732	189.278	167.127	154.263	193.32	291.543	-1.21179	0.363807	-3.33087	0.000865749	0.00909864
ENSG00000163319	MRPS18C	Down regulated	676.539	341.772	254.917	496.581	186.882	163.627	178.075	236.838	316.904	-1.21105	0.354205	-3.41907	0.000628365	0.00709095
ENSG00000124466	LYPD3	Down regulated	210.964	138.336	125.369	140.438	73.0758	88.376	54.872	50.2131	110.206	-1.21056	0.347757	-3.48105	0.000499445	0.00591922
ENSG00000185869	ZNF829	Down regulated	116.394	170.886	64.0776	143.192	59.8982	52.5006	59.0133	43.518	88.6849	-1.20855	0.389433	-3.10336	0.00191338	0.0162738
ENSG00000244625	MIATNB	Down regulated	116.394	107.821	185.268	195.512	38.3349	55.1256	102.497	65.277	108.279	-1.20834	0.407208	-2.96739	0.0030034	0.0226923
ENSG00000079263	SP140	Down regulated	671.446	381.443	763.359	489.238	267.146	190.752	304.384	236.001	412.971	-1.20787	0.311859	-3.87313	0.000107445	0.00178989
ENSG00000102738	MRPS31	Down regulated	1453.47	511.642	377.501	823.351	328.242	326.379	324.056	393.336	567.247	-1.20743	0.408083	-2.95878	0.0030886	0.0230947
ENSG00000293516	ZNF271P	Down regulated	310.626	154.611	115.618	87.2	83.8575	87.501	66.2606	52.7237	119.8	-1.20698	0.449083	-2.68765	0.0071957	0.042868
ENSG00000121864	ZNF639	Down regulated	334.632	210.556	405.36	341.457	183.289	100.626	178.075	98.7524	231.593	-1.20674	0.351005	-3.43796	0.000586112	0.00672584
ENSG00000166004	CEP295	Down regulated	147.675	121.044	144.871	247.831	56.3043	79.6259	57.978	92.0573	118.423	-1.20665	0.363299	-3.32136	0.000895809	0.00932891
ENSG00000197147	LRRC8B	Down regulated	368.823	226.831	339.89	228.556	115.005	95.3761	164.616	129.717	208.602	-1.20617	0.31785	-3.79478	0.000147776	0.00229103
ENSG00000198056	PRIM1	Down regulated	266.251	265.484	234.022	286.383	118.598	140.002	89.0376	108.795	188.572	-1.20501	0.266175	-4.52714	5.97878e-06	0.000176612
ENSG00000134597	RBMX2	Down regulated	512.133	183.092	353.82	197.347	155.735	126.001	140.804	118.838	223.471	-1.20497	0.385904	-3.12246	0.00179345	0.0155664
ENSG00000267364	ENSG00000267364	Down regulated	400.104	375.339	239.594	286.383	120.994	168.002	115.956	159.845	233.277	-1.20398	0.297517	-4.04676	5.19305e-05	0.00102048
ENSG00000151748	SAV1	Down regulated	48.7399	35.6013	73.8285	60.581	22.7613	18.3752	25.883	27.6172	39.1734	-1.20282	0.436208	-2.75744	0.0058256	0.0368418
ENSG00000102786	INTS6	Down regulated	1339.98	647.944	525.158	1118	368.973	450.63	397.563	361.534	651.223	-1.20266	0.341835	-3.51825	0.0004344	0.00530392
ENSG00000120616	EPC1	Down regulated	1201.04	919.531	646.348	1572.35	547.47	455.005	467.965	417.605	778.414	-1.20179	0.315288	-3.81171	0.000138007	0.00218395
ENSG00000196912	ANKRD36B	Down regulated	151.312	196.316	218.7	362.568	57.5023	118.126	118.027	109.632	166.523	-1.20068	0.387225	-3.10072	0.0019305	0.0163587
ENSG00000137575	SDCBP	Down regulated	9258.4	5176.43	4390.71	5779.98	2052.11	3163.16	2244.58	3274.73	4417.51	-1.19671	0.314385	-3.80652	0.000140937	0.00221754
ENSG00000144674	GOLGA4	Down regulated	333.177	255.312	341.283	603.057	161.725	209.127	102.497	194.994	275.147	-1.19668	0.368657	-3.24606	0.00117013	0.0112085
ENSG00000164190	NIPBL	Down regulated	1895.76	1633.59	1046.14	2128.6	633.723	770.884	682.277	839.395	1203.8	-1.19617	0.283245	-4.22309	2.40971e-05	0.0005493
ENSG00000145388	METTL14	Down regulated	1613.51	556.397	685.351	752.673	263.552	458.505	398.599	456.102	648.086	-1.19435	0.384339	-3.10755	0.00188646	0.0161147
ENSG00000124508	BTN2A2	Down regulated	55.287	139.354	142.085	98.2147	61.0962	60.3757	28.989	39.3336	78.0919	-1.1929	0.442444	-2.69617	0.00701428	0.0421191
ENSG00000152582	SPEF2	Down regulated	116.394	83.4088	76.6145	74.3494	52.7104	28.0003	24.8477	48.5393	63.108	-1.19283	0.408868	-2.91741	0.00352957	0.0255304
ENSG00000117614	SYF2	Down regulated	3320.86	1096.52	1952.97	1362.16	858.94	832.134	873.811	818.473	1389.48	-1.19279	0.356496	-3.34586	0.000820265	0.008741
ENSG00000240065	PSMB9	Down regulated	3048.79	893.084	1429.21	1201.52	752.321	757.759	728.866	640.217	1181.47	-1.19132	0.380587	-3.13021	0.00174681	0.0152722
ENSG00000101654	RNMT	Down regulated	1622.97	1062.95	681.173	1394.28	499.551	489.131	560.109	538.117	856.035	-1.19094	0.306856	-3.8811	0.000103987	0.00175474
ENSG00000144827	ABHD10	Down regulated	2408.62	1692.59	1096.28	1193.26	471.998	837.385	598.416	892.119	1148.83	-1.19045	0.345713	-3.44348	0.000574277	0.0066288
ENSG00000293313	ZNF37BP	Down regulated	116.394	138.336	62.6846	162.467	43.1267	48.1255	49.6954	69.4614	86.2864	-1.19017	0.397039	-2.99762	0.002721	0.0210686
ENSG00000121058	COIL	Down regulated	1029.36	399.752	320.388	393.777	241.989	254.628	194.64	249.392	385.49	-1.18961	0.399846	-2.97517	0.00292828	0.0222706
ENSG00000231607	DLEU2	Down regulated	61.8342	78.3229	68.2566	72.5137	21.5634	36.7504	34.1656	30.1278	50.4418	-1.18906	0.370677	-3.2078	0.00133754	0.0125153
ENSG00000083896	YTHDC1	Down regulated	1371.99	1087.37	678.387	1389.69	452.83	477.755	510.413	547.323	814.47	-1.18782	0.288855	-4.11218	3.91945e-05	0.000815721
ENSG00000175395	ZNF25	Down regulated	523.044	386.528	456.901	415.806	212.04	169.752	233.983	168.214	320.784	-1.18714	0.252647	-4.69882	2.61669e-06	8.87478e-05
ENSG00000143951	WDPCP	Down regulated	127.306	107.821	105.867	143.192	47.9186	70.0008	44.5188	50.2131	87.1046	-1.186	0.325262	-3.64629	0.000266058	0.00364946
ENSG00000171681	ATF7IP	Down regulated	4733.59	3300.75	3082.69	4740.01	1882	1598.64	1730.02	1760.81	2853.56	-1.18593	0.242264	-4.89522	9.81965e-07	3.96714e-05
ENSG00000150477	KIAA1328	Down regulated	241.517	160.714	129.548	223.966	69.4819	98.0011	57.978	107.121	136.041	-1.18377	0.356523	-3.32031	0.000899165	0.00934968
ENSG00000175104	TRAF6	Down regulated	924.603	530.968	281.384	821.515	343.816	228.378	292.996	262.782	460.805	-1.18375	0.382722	-3.09297	0.00198166	0.0166789
ENSG00000134333	LDHA	Down regulated	16883.6	17591.1	8232.58	7060.44	5997.01	5628.06	5118.63	5183.66	8961.89	-1.18254	0.342985	-3.44778	0.000565208	0.00652961
ENSG00000151461	UPF2	Down regulated	630.709	317.36	291.135	578.273	270.74	186.377	170.828	174.909	327.541	-1.18195	0.35291	-3.34915	0.000810602	0.00867412
ENSG00000183718	TRIM52	Down regulated	469.94	337.704	158.801	321.263	122.192	142.627	132.521	171.561	232.076	-1.18019	0.362105	-3.25923	0.00111714	0.0108675
ENSG00000153487	ING1	Down regulated	477.942	433.319	451.329	251.503	189.278	191.627	154.263	177.42	290.835	-1.17924	0.291848	-4.0406	5.33146e-05	0.00103729
ENSG00000186854	TRABD2A	Down regulated	736.191	351.944	302.279	510.349	194.07	169.752	179.111	297.094	342.599	-1.17904	0.364282	-3.23661	0.0012096	0.0115382
ENSG00000165806	CASP7	Down regulated	360.093	114.941	176.91	208.362	104.223	73.5008	86.967	116.327	155.166	-1.17805	0.400333	-2.94267	0.00325393	0.0240819
ENSG00000181847	TIGIT	Down regulated	9648.31	4562.05	6895.3	5276.97	3085.96	2198.9	3272.65	3114.05	4756.78	-1.1767	0.302127	-3.89473	9.8309e-05	0.00168796
ENSG00000078403	MLLT10	Down regulated	863.496	363.133	384.465	533.297	310.273	135.627	244.336	260.271	386.862	-1.17622	0.383188	-3.06956	0.00214373	0.0176961
ENSG00000078596	ITM2A	Down regulated	9348.6	3395.35	4588.51	3301.67	2985.33	2145.52	1867.72	2134.89	3720.95	-1.17601	0.375582	-3.13116	0.00174119	0.0152611
ENSG00000057757	PITHD1	Down regulated	2509.01	1287.75	1004.35	1447.52	729.56	758.634	579.78	699.636	1127.03	-1.17555	0.322993	-3.63956	0.000273107	0.00372531
ENSG00000255150	EID3	Down regulated	212.419	97.6493	235.415	204.69	85.0555	44.6255	124.239	78.6672	135.345	-1.17521	0.418134	-2.8106	0.00494492	0.0327342
ENSG00000189114	BLOC1S3	Down regulated	524.499	258.364	324.567	256.093	170.111	175.002	103.532	155.661	245.979	-1.17516	0.345169	-3.4046	0.000662613	0.00740452
ENSG00000127989	MTERF1	Down regulated	573.239	528.934	245.166	594.796	177.299	245.003	137.698	302.115	350.531	-1.17153	0.378516	-3.09507	0.00196764	0.0166119
ENSG00000080345	RIF1	Down regulated	1273.78	1619.35	1433.39	2112.99	486.373	859.26	740.255	773.281	1162.34	-1.17074	0.283692	-4.12678	3.67874e-05	0.00077383
ENSG00000115875	SRSF7	Down regulated	4775.05	1817.7	2029.59	4271.88	1812.52	1293.26	1220.64	1408.48	2328.64	-1.16927	0.365652	-3.19778	0.0013849	0.012862
ENSG00000248275	TRIM52-AS1	Down regulated	165.134	136.302	112.832	194.594	100.629	53.3756	53.8367	64.4401	110.143	-1.16905	0.357329	-3.27162	0.00106932	0.0105291
ENSG00000185043	CIB1	Down regulated	1261.42	683.545	2014.26	954.61	658.88	506.631	531.12	489.578	887.506	-1.16815	0.352242	-3.31633	0.000912068	0.00943386
ENSG00000110172	CHORDC1	Down regulated	1780.82	1487.12	924.946	1566.85	458.82	753.384	612.91	739.806	1040.58	-1.16702	0.296885	-3.93089	8.46305e-05	0.00150967
ENSG00000164040	PGRMC2	Down regulated	230.605	213.608	224.272	259.764	103.025	91.001	118.027	102.1	167.8	-1.16613	0.251849	-4.63027	3.65181e-06	0.000118264
ENSG00000172007	RAB33B	Down regulated	2786.18	1169.76	1018.28	1465.88	868.524	641.382	726.795	638.543	1164.42	-1.16434	0.353841	-3.29056	0.000999881	0.0100313
ENSG00000165996	HACD1	Down regulated	371.733	130.199	151.836	135.848	92.2432	65.6257	76.6138	118.838	142.867	-1.16292	0.43387	-2.68034	0.00735467	0.0435072
ENSG00000115165	CYTIP	Down regulated	7506.67	5542.61	12846.2	7095.32	2676.25	4235.92	3597.74	4224.59	5965.66	-1.16266	0.320491	-3.62773	0.000285927	0.00384295
ENSG00000080298	RFX3	Down regulated	227.695	359.065	594.807	478.223	152.141	185.502	195.676	206.711	299.977	-1.16228	0.342735	-3.39119	0.000695897	0.00767864
ENSG00000196705	ZNF431	Down regulated	278.618	363.133	417.897	526.871	192.872	137.377	211.206	169.051	287.128	-1.15953	0.30113	-3.85061	0.000117824	0.00191985
ENSG00000232388	SMIM26	Down regulated	682.358	237.003	653.313	314.838	259.958	204.752	204.994	175.746	341.62	-1.15932	0.38949	-2.97652	0.00291539	0.0222278
ENSG00000119986	AVPI1	Down regulated	66.9264	62.048	61.2916	55.9916	20.3654	22.7503	23.8124	42.6811	44.4833	-1.15923	0.415674	-2.78879	0.00529057	0.03436
ENSG00000123737	EXOSC9	Down regulated	1003.9	289.896	436.006	508.513	225.217	240.628	283.678	253.576	405.176	-1.1592	0.385914	-3.00379	0.0026664	0.0208101
ENSG00000165275	TRMT10B	Down regulated	162.951	86.4603	76.6145	123.916	59.8982	56.0006	37.2716	49.3762	81.5611	-1.15831	0.384911	-3.0093	0.00261848	0.0205294
ENSG00000219545	UMAD1	Down regulated	1041.72	714.06	994.595	496.581	257.562	456.755	279.537	460.287	587.638	-1.15754	0.344622	-3.35888	0.000782584	0.00843103
ENSG00000181666	ZNF875	Down regulated	434.294	436.37	300.886	394.695	136.568	256.378	163.581	145.618	283.549	-1.15701	0.306471	-3.77527	0.000159833	0.00242057
ENSG00000235194	PPP1R3E	Down regulated	138.945	121.044	110.046	134.93	51.5125	74.3758	59.0133	41.8442	91.464	-1.15686	0.32462	-3.56372	0.000365629	0.00466755
ENSG00000118058	KMT2A	Down regulated	800.935	780.177	835.794	1002.34	372.567	381.504	356.15	424.301	619.221	-1.15543	0.213058	-5.42309	5.85785e-08	3.75998e-06
ENSG00000171262	FAM98B	Down regulated	171.681	214.625	204.77	485.566	97.0351	136.502	92.1436	157.334	194.957	-1.15487	0.408649	-2.82606	0.00471247	0.031653
ENSG00000168876	ANKRD49	Down regulated	1550.95	477.057	364.964	719.629	346.212	359.629	270.219	424.301	564.12	-1.15326	0.438991	-2.62706	0.00861254	0.0486039
ENSG00000140743	CDR2	Down regulated	667.809	284.81	353.82	324.017	150.943	170.627	182.217	230.143	295.548	-1.15208	0.348643	-3.30446	0.000951591	0.00968944
ENSG00000186017	ZNF566	Down regulated	651.805	297.017	314.816	549.819	155.735	272.128	150.122	239.349	328.849	-1.14968	0.369928	-3.10784	0.0018846	0.0161121
ENSG00000102245	CD40LG	Down regulated	1017.72	765.937	1129.72	537.886	717.581	253.753	376.857	210.895	626.293	-1.14769	0.423562	-2.70962	0.00673603	0.0409226
ENSG00000170222	ADPRM	Down regulated	458.3	494.35	748.036	576.438	207.248	226.628	328.197	265.292	413.061	-1.14649	0.282936	-4.0521	5.0759e-05	0.0010016
ENSG00000197619	ZNF615	Down regulated	557.963	675.408	213.128	485.566	110.213	287.878	195.676	278.683	350.564	-1.14634	0.425061	-2.69688	0.00699921	0.0420565
ENSG00000135828	RNASEL	Down regulated	488.854	467.903	398.395	356.143	152.141	221.378	165.651	234.328	310.599	-1.14365	0.270653	-4.22553	2.38378e-05	0.000545332
ENSG00000169508	GPR183	Down regulated	9846.18	5941.35	9891.63	5773.56	3397.43	1764.9	4177.52	4909.17	5712.72	-1.1423	0.362846	-3.14817	0.00164295	0.0146163
ENSG00000206573	THUMPD3-AS1	Down regulated	411.743	266.501	235.415	500.252	161.725	141.752	149.086	189.136	256.951	-1.14154	0.326702	-3.49413	0.000475615	0.00570572
ENSG00000109775	UFSP2	Down regulated	787.84	802.555	558.589	510.349	264.75	350.879	306.455	284.541	483.245	-1.14022	0.265644	-4.29228	1.76846e-05	0.000431467
ENSG00000152944	MED21	Down regulated	963.886	677.442	728.534	661.802	409.704	302.753	242.265	421.79	551.022	-1.13966	0.284747	-4.00235	6.27158e-05	0.00117366
ENSG00000232112	TMA7	Down regulated	660.535	259.381	576.698	322.181	253.968	189.877	196.711	185.788	330.642	-1.13916	0.359284	-3.17064	0.00152105	0.0137854
ENSG00000145247	OCIAD2	Down regulated	4528.44	2044.53	3447.65	2473.73	1420.79	1740.39	1094.33	1421.03	2271.36	-1.13818	0.313542	-3.63007	0.000283349	0.00382472
ENSG00000077684	JADE1	Down regulated	1332.71	1305.04	683.958	1226.31	529.5	498.756	525.943	514.684	827.112	-1.13739	0.27609	-4.11963	3.79486e-05	0.000792191
ENSG00000136770	DNAJC1	Down regulated	221.876	175.972	554.41	332.278	171.309	120.751	140.804	150.639	233.505	-1.1365	0.393167	-2.89063	0.00384473	0.0272503
ENSG00000272886	DCP1A	Down regulated	1834.66	897.153	759.18	794.897	445.643	455.005	568.391	482.046	779.621	-1.13619	0.340399	-3.33782	0.000844379	0.00894247
ENSG00000128563	PRKRIP1	Down regulated	162.951	97.6493	162.98	162.467	57.5023	88.376	70.4018	50.2131	106.568	-1.13586	0.346686	-3.27632	0.00105169	0.0104084
ENSG00000261801	LOXL1-AS1	Down regulated	96.7523	165.8	79.4005	124.834	58.7002	84.001	33.1303	36.8229	84.9301	-1.135	0.432718	-2.62296	0.00871699	0.048952
ENSG00000080561	MID2	Down regulated	282.982	179.024	175.517	125.752	79.0656	78.7509	107.673	82.8516	138.952	-1.13439	0.345505	-3.28328	0.00102608	0.0102058
ENSG00000081019	RSBN1	Down regulated	2221.67	1203.32	1202.15	1334.62	637.317	548.631	834.469	700.473	1085.33	-1.13234	0.296375	-3.82064	0.000133106	0.00212253
ENSG00000168283	BMI1	Down regulated	769.654	503.504	473.617	584.699	356.993	182.002	273.325	256.924	425.09	-1.1275	0.304144	-3.70712	0.000209627	0.00300253
ENSG00000025293	PHF20	Down regulated	1748.82	965.304	1068.42	863.739	546.272	434.88	510.413	636.032	846.735	-1.12735	0.301004	-3.74531	0.000180174	0.00268133
ENSG00000134480	CCNH	Down regulated	1457.83	816.796	1257.87	1262.1	455.226	605.507	514.555	619.295	873.648	-1.12702	0.266983	-4.22131	2.42885e-05	0.000550539
ENSG00000175105	ZNF654	Down regulated	2054.35	1274.53	518.193	1525.54	451.632	677.258	503.166	829.353	979.252	-1.12634	0.4086	-2.75658	0.005841	0.0369222
ENSG00000173889	PHC3	Down regulated	3396.52	1737.34	1362.35	2113.91	842.169	1043.01	972.167	1088.79	1569.53	-1.12591	0.319321	-3.52596	0.000421947	0.00518414
ENSG00000198551	ZNF627	Down regulated	381.19	322.446	391.43	374.501	87.4514	205.627	163.581	215.079	267.663	-1.12588	0.32876	-3.42462	0.000615652	0.00699184
ENSG00000154265	ABCA5	Down regulated	226.968	203.436	179.696	341.457	100.629	114.626	108.709	112.979	173.562	-1.12395	0.305079	-3.68413	0.000229488	0.00323871
ENSG00000118308	IRAG2	Down regulated	507.04	435.353	179.696	359.815	144.954	284.378	114.921	136.412	270.321	-1.12302	0.416545	-2.69604	0.00701701	0.0421191
ENSG00000141027	NCOR1	Down regulated	2641.41	1383.36	1103.25	2080.87	787.062	923.136	624.299	977.481	1315.11	-1.12239	0.331831	-3.38241	0.00071853	0.00785181
ENSG00000291214	ENSG00000291214	Down regulated	109.119	132.233	118.404	153.288	95.8371	31.5004	56.9427	52.7237	93.7561	-1.12191	0.397763	-2.82054	0.00479425	0.03203
ENSG00000055044	NOP58	Down regulated	3798.07	1098.55	1321.95	1601.73	845.763	876.76	1048.78	829.353	1427.62	-1.11945	0.39622	-2.82533	0.00472321	0.0316942
ENSG00000145703	IQGAP2	Down regulated	815.484	610.308	909.623	858.231	395.328	265.128	422.411	390.825	583.417	-1.11615	0.26453	-4.21938	2.44975e-05	0.000554363
ENSG00000147654	EBAG9	Down regulated	934.06	380.425	759.18	458.029	312.669	249.378	334.409	272.824	462.622	-1.1152	0.341392	-3.26661	0.00108843	0.0106715
ENSG00000147121	KRBOX4	Down regulated	620.524	469.937	356.606	461.701	189.278	237.128	218.453	236.838	348.808	-1.11512	0.266679	-4.18151	2.89583e-05	0.000640533
ENSG00000170525	PFKFB3	Down regulated	237.88	1079.23	771.717	724.219	329.44	343.879	355.115	270.314	513.974	-1.11447	0.411995	-2.70506	0.00682914	0.0413603
ENSG00000147604	RPL7	Down regulated	63596.8	28396.6	38110.8	24886.9	18285.7	20251.2	16436.8	16685	28331.2	-1.11298	0.327389	-3.39958	0.000674886	0.00750019
ENSG00000160588	MPZL3	Down regulated	1707.35	447.559	1064.24	557.162	398.922	346.504	547.685	456.102	690.691	-1.11065	0.422996	-2.62567	0.00864782	0.0487229
ENSG00000134899	ERCC5	Down regulated	65.4715	72.2198	128.155	116.573	32.345	49.0006	43.4835	51.05	69.7873	-1.11038	0.390911	-2.84048	0.00450452	0.0307373
ENSG00000139746	RBM26	Down regulated	1432.37	914.445	502.87	1125.34	403.714	490.006	397.563	552.344	727.331	-1.10899	0.343565	-3.22788	0.00124711	0.0117978
ENSG00000119707	RBM25	Down regulated	1106.47	556.397	657.492	979.393	443.247	394.629	364.433	332.243	604.288	-1.10605	0.297909	-3.71272	0.00020504	0.00295533
ENSG00000115896	PLCL1	Down regulated	519.407	349.91	384.465	547.065	249.177	229.253	195.676	164.029	329.873	-1.10601	0.281795	-3.92486	8.67801e-05	0.0015361
ENSG00000164169	PRMT9	Down regulated	451.026	264.467	236.808	229.474	99.431	158.377	113.885	177.42	216.361	-1.10515	0.35064	-3.15182	0.00162259	0.0145103
ENSG00000115816	CEBPZ	Down regulated	2274.04	821.881	952.806	1078.53	505.541	620.382	597.38	662.813	939.172	-1.10396	0.356776	-3.09428	0.00197291	0.0166383
ENSG00000113448	PDE4D	Down regulated	798.752	547.243	434.613	659.048	358.191	334.254	202.923	241.86	447.111	-1.10305	0.311657	-3.53932	0.000401163	0.00501025
ENSG00000147316	MCPH1	Down regulated	927.513	638.789	867.833	990.408	440.851	381.504	348.903	423.464	627.408	-1.10305	0.242924	-4.54073	5.60601e-06	0.0001674
ENSG00000136897	MRPL50	Down regulated	2573.76	1313.18	1057.28	1175.82	491.165	846.135	649.146	863.665	1121.27	-1.10258	0.35709	-3.08767	0.00201731	0.0169479
ENSG00000273015	LINC00938	Down regulated	865.679	672.356	564.161	650.787	426.475	281.753	309.561	266.966	504.717	-1.10219	0.271765	-4.05566	4.99928e-05	0.000992342
ENSG00000251369	ZNF550	Down regulated	398.649	560.466	189.447	433.246	116.203	284.378	193.605	143.107	289.888	-1.10121	0.410126	-2.68506	0.00725177	0.0431214
ENSG00000291136	ENSG00000291136	Down regulated	220.421	90.529	123.976	137.684	88.6493	56.8756	54.872	67.7877	105.099	-1.10078	0.383321	-2.87169	0.00408281	0.0285112
ENSG00000163607	GTPBP8	Down regulated	418.29	184.11	325.96	281.794	147.35	141.752	141.839	133.902	221.874	-1.10068	0.315268	-3.49125	0.000480758	0.00575235
ENSG00000147535	PLPP5	Down regulated	920.238	279.725	479.189	402.038	334.232	197.752	151.157	288.725	381.632	-1.09998	0.420904	-2.61338	0.00896523	0.0498998
ENSG00000114956	DGUOK	Down regulated	1684.8	659.133	835.794	673.734	458.82	532.881	380.998	428.485	706.831	-1.09783	0.356052	-3.08335	0.00204687	0.0171543
ENSG00000136888	ATP6V1G1	Down regulated	13036.8	5562.96	5514.85	6254.53	3571.13	3501.79	3273.69	3846.32	5570.26	-1.09755	0.329081	-3.33521	0.000852335	0.00900242
ENSG00000198160	MIER1	Down regulated	5429.04	1796.34	1349.81	2311.26	1312.97	1369.39	1051.89	1354.92	1996.95	-1.09737	0.415421	-2.64158	0.00825203	0.0472685
ENSG00000067066	SP100	Down regulated	3545.64	1731.24	1476.57	2521.46	1160.83	1160.26	898.659	1117.24	1701.49	-1.09709	0.320385	-3.42429	0.000616418	0.00699184
ENSG00000082258	CCNT2	Down regulated	1419.28	1172.81	679.78	969.296	315.065	586.257	466.93	615.947	778.17	-1.09569	0.329465	-3.32567	0.000882062	0.00921369
ENSG00000131051	RBM39	Down regulated	5677.11	1693.6	2141.03	3691.77	1750.23	1463.02	1545.73	1423.54	2423.25	-1.09501	0.378944	-2.88964	0.00385683	0.0272939
ENSG00000244879	GABPB1-AS1	Down regulated	144.037	145.457	143.478	366.24	83.8575	91.876	97.3202	101.263	146.691	-1.09485	0.398036	-2.75062	0.00594819	0.0373762
ENSG00000111196	MAGOHB	Down regulated	409.561	302.102	215.914	242.324	164.121	158.377	127.344	99.5893	214.917	-1.09436	0.325309	-3.36407	0.000768009	0.00830659
ENSG00000085224	ATRX	Down regulated	3168.82	1746.5	1621.44	2716.97	1009.88	1109.51	987.696	1228.55	1698.67	-1.09408	0.289612	-3.77774	0.000158261	0.00240473
ENSG00000032219	ARID4A	Down regulated	1079.55	668.287	597.593	1162.97	341.42	388.504	460.718	454.428	644.184	-1.0933	0.30405	-3.59578	0.000323422	0.00421893
ENSG00000124380	SNRNP27	Down regulated	1822.29	714.06	738.285	1015.19	524.708	602.882	388.245	496.273	787.742	-1.09295	0.356047	-3.06969	0.00214284	0.0176961
ENSG00000116539	ASH1L	Down regulated	731.098	929.703	1210.51	1465.88	408.506	553.881	526.978	543.138	796.211	-1.09255	0.289677	-3.77161	0.000162198	0.00244293
ENSG00000137504	CREBZF	Down regulated	566.692	609.291	505.656	840.791	201.258	298.378	284.713	398.357	463.142	-1.09157	0.304486	-3.58496	0.000337126	0.00438105
ENSG00000165632	TAF3	Down regulated	650.35	494.35	412.325	612.236	261.156	237.128	256.76	264.456	398.595	-1.09134	0.248975	-4.38332	1.16885e-05	0.000305863
ENSG00000101972	STAG2	Down regulated	5767.31	4572.22	1438.96	3387.03	1673.56	1913.65	1298.29	2236.16	2785.9	-1.09065	0.400962	-2.72007	0.00652674	0.0399694
ENSG00000165502	RPL36AL	Down regulated	6981.44	2632.46	5917.43	3092.39	2937.41	1890.9	1929.84	1990.11	3421.5	-1.0902	0.363553	-2.99875	0.00271091	0.021026
ENSG00000221883	ARIH2OS	Down regulated	122.213	83.4088	86.3654	104.64	51.5125	40.2505	38.3069	56.9082	72.9507	-1.08865	0.342651	-3.17714	0.00148738	0.0135787
ENSG00000159256	MORC3	Down regulated	4741.59	2874.55	2870.95	4329.71	1219.53	1549.64	1493.97	2709	2723.62	-1.08745	0.33101	-3.28526	0.00101889	0.0101564
ENSG00000246582	TNFRSF10A-DT	Down regulated	338.269	167.835	164.373	151.453	64.6901	128.626	93.1789	100.426	151.106	-1.08703	0.386225	-2.81449	0.00488543	0.0324812
ENSG00000225470	JPX	Down regulated	99.6622	113.924	103.081	234.981	69.4819	63.0007	63.1546	64.4401	101.466	-1.08701	0.385763	-2.81782	0.00483514	0.0322093
ENSG00000104765	BNIP3L	Down regulated	6966.89	4709.54	2255.25	3577.03	1979.04	2143.77	2166.93	1955.8	3219.28	-1.08663	0.342753	-3.17029	0.00152286	0.0137891
ENSG00000175155	YPEL2	Down regulated	576.149	834.088	1043.35	1018.86	460.018	398.13	417.234	359.86	638.462	-1.08612	0.271729	-3.99708	6.41289e-05	0.00119198
ENSG00000169714	CNBP	Down regulated	34705	17176.1	15838.3	17292.2	10027	11284.1	8891.34	9874.4	15636.1	-1.08493	0.309836	-3.50163	0.000462426	0.00556207
ENSG00000198887	SMC5	Down regulated	1470.93	705.923	693.709	1417.23	539.084	539.006	430.694	513.847	788.802	-1.08485	0.330757	-3.27991	0.00103839	0.0103077
ENSG00000133226	SRRM1	Down regulated	2876.38	1141.28	929.125	1576.94	918.839	847.01	486.601	825.168	1200.17	-1.08445	0.39183	-2.76766	0.005646	0.0360044
ENSG00000047365	ARAP2	Down regulated	635.801	438.405	509.835	620.497	293.501	161.877	267.113	318.853	405.735	-1.08327	0.299119	-3.62152	0.000292872	0.00391377
ENSG00000164758	MED30	Down regulated	1443.28	615.394	738.285	694.846	445.643	508.381	318.879	380.783	643.187	-1.07906	0.342299	-3.15239	0.00161939	0.0145005
ENSG00000151093	OXSM	Down regulated	234.97	155.629	176.91	135.848	53.9084	107.626	74.5431	96.2417	129.46	-1.07814	0.348436	-3.09424	0.00197319	0.0166383
ENSG00000182903	ZNF721	Down regulated	1274.51	818.83	380.286	592.96	388.14	297.503	368.574	401.705	565.314	-1.0761	0.374702	-2.87188	0.0040804	0.0285088
ENSG00000136938	ANP32B	Down regulated	3005.14	1633.59	5624.9	2045.07	1571.73	1202.26	1932.94	1131.47	2268.39	-1.0759	0.402423	-2.67356	0.00750512	0.0441122
ENSG00000113249	HAVCR1	Down regulated	136.035	203.436	80.7935	128.505	69.4819	68.2508	57.978	65.277	101.22	-1.07536	0.36347	-2.9586	0.00309039	0.0230955
ENSG00000161526	SAP30BP	Down regulated	1166.12	527.916	741.071	702.189	316.263	427.005	314.738	430.996	578.287	-1.07511	0.312637	-3.43885	0.000584189	0.006715
ENSG00000156650	KAT6B	Down regulated	889.685	540.123	348.248	814.172	276.73	399.005	238.124	317.179	477.908	-1.07507	0.353611	-3.04026	0.00236376	0.0190989
ENSG00000154310	TNIK	Down regulated	637.983	604.205	739.678	908.715	256.364	256.378	460.718	398.357	532.8	-1.07479	0.302032	-3.55852	0.000372954	0.00473904
ENSG00000106993	CDC37L1	Down regulated	1244.69	842.225	579.484	620.497	313.867	478.63	338.55	430.159	606.012	-1.07429	0.324803	-3.30751	0.00094128	0.00962011
ENSG00000101849	TBL1X	Down regulated	313.536	330.584	320.388	306.577	147.35	176.752	193.605	87.036	234.478	-1.07289	0.310476	-3.45563	0.000549011	0.00636389
ENSG00000100211	CBY1	Down regulated	98.2072	66.1167	84.9724	57.8273	22.7613	41.1255	41.4128	40.1705	56.5742	-1.07243	0.39488	-2.71583	0.00661105	0.0403597
ENSG00000011295	TTC19	Down regulated	278.618	193.264	391.43	391.941	129.38	144.377	206.029	117.164	231.525	-1.07183	0.342868	-3.12607	0.0017716	0.0154408
ENSG00000135837	CEP350	Down regulated	933.332	897.153	915.195	1083.12	412.1	457.63	497.989	453.592	706.263	-1.07183	0.203487	-5.26729	1.38455e-07	7.79432e-06
ENSG00000198945	L3MBTL3	Down regulated	269.161	255.312	130.941	186.333	93.4412	97.1261	104.567	106.284	155.396	-1.07134	0.322405	-3.32296	0.000890666	0.0092965
ENSG00000196967	ZNF585A	Down regulated	270.615	248.192	172.731	111.983	63.4921	90.126	119.062	110.469	148.334	-1.06789	0.382186	-2.79415	0.00520356	0.0340241
ENSG00000176273	SLC35G1	Down regulated	194.232	313.291	119.797	181.743	110.213	119.876	69.3665	87.036	149.444	-1.06763	0.377243	-2.83007	0.00465376	0.0314277
ENSG00000163785	RYK	Down regulated	260.431	220.728	324.567	151.453	155.735	91.001	110.779	99.5893	176.785	-1.06751	0.343496	-3.10778	0.00188498	0.0161121
ENSG00000188739	RBM34	Down regulated	99.6622	65.0995	93.3304	130.341	70.6799	42.8755	35.2009	37.6598	71.8561	-1.06701	0.40076	-2.66245	0.00775734	0.0451803
ENSG00000170379	TCAF2	Down regulated	343.362	476.04	344.069	514.939	182.091	186.377	218.453	215.079	310.051	-1.06542	0.262972	-4.05147	5.08965e-05	0.0010016
ENSG00000145390	USP53	Down regulated	497.583	1321.32	454.115	588.37	267.146	457.63	309.561	333.08	528.6	-1.06477	0.39342	-2.70643	0.00680099	0.0412513
ENSG00000156671	SAMD8	Down regulated	499.766	335.669	530.73	456.194	243.187	147.877	266.078	215.916	336.927	-1.06276	0.294296	-3.61119	0.000304794	0.00403338
ENSG00000153922	CHD1	Down regulated	1493.48	1046.68	1209.12	1569.6	651.693	535.506	597.38	762.402	983.231	-1.06264	0.247962	-4.2855	1.82326e-05	0.000437882
ENSG00000224078	SNHG14	Down regulated	804.572	1494.24	727.141	1416.31	507.937	559.131	516.625	544.812	821.346	-1.06158	0.307166	-3.45604	0.000548177	0.00635959
ENSG00000110696	C11orf58	Down regulated	7289.89	3102.4	3671.92	3676.17	2122.79	2251.4	1980.57	2149.96	3280.64	-1.06088	0.313023	-3.38915	0.000701109	0.00770435
ENSG00000145220	LYAR	Down regulated	568.874	200.384	436.006	270.779	232.405	139.127	194.64	143.107	273.165	-1.05947	0.386882	-2.73849	0.00617218	0.0383625
ENSG00000146859	TMEM140	Down regulated	435.749	279.725	537.694	468.126	172.507	190.752	272.289	189.973	318.352	-1.05939	0.305404	-3.4688	0.000522783	0.00609589
ENSG00000136936	XPA	Down regulated	960.976	341.772	417.897	437.836	286.313	259.878	229.841	261.108	399.453	-1.0591	0.365148	-2.90047	0.00372602	0.0266427
ENSG00000136861	CDK5RAP2	Down regulated	323.72	448.576	412.325	756.345	283.918	180.252	256.76	212.569	359.308	-1.05741	0.336859	-3.13903	0.00169509	0.0149639
ENSG00000100416	TRMU	Down regulated	270.615	139.354	115.618	159.714	76.6697	98.8761	57.978	96.2417	126.883	-1.05732	0.378875	-2.79069	0.00525961	0.0342723
ENSG00000125633	CCDC93	Down regulated	608.157	323.463	235.415	533.297	228.811	238.003	143.91	207.547	314.825	-1.05713	0.366514	-2.88429	0.00392302	0.0276342
ENSG00000268027	ENSG00000268027	Down regulated	1788.1	1022.27	483.368	912.387	516.323	529.381	428.623	548.996	778.68	-1.05664	0.377971	-2.79555	0.00518117	0.0339221
ENSG00000181754	AMIGO1	Down regulated	129.488	203.436	261.882	155.124	62.2941	95.3761	138.733	63.6032	138.742	-1.05533	0.391544	-2.6953	0.00703255	0.0421462
ENSG00000160961	ZNF333	Down regulated	313.536	327.532	236.808	282.711	123.39	161.877	105.603	167.377	214.854	-1.05459	0.2818	-3.74232	0.00018233	0.00270171
ENSG00000178691	SUZ12	Down regulated	739.828	274.639	364.964	475.469	265.948	234.503	187.393	206.711	343.682	-1.05429	0.35198	-2.9953	0.00274171	0.0211693
ENSG00000253738	OTUD6B-AS1	Down regulated	1951.78	1226.72	629.632	1096.88	530.698	603.757	544.579	691.267	909.414	-1.04978	0.348899	-3.00883	0.00262256	0.0205496
ENSG00000100221	JOSD1	Down regulated	510.678	285.828	431.827	385.516	257.562	174.127	190.499	159.008	299.381	-1.04949	0.298518	-3.51569	0.00043862	0.00534885
ENSG00000230551	ENSG00000230551	Down regulated	102.572	115.959	114.225	222.13	59.8982	71.7508	84.8963	51.8869	102.915	-1.0492	0.381691	-2.74883	0.00598087	0.0375069
ENSG00000204397	CARD16	Down regulated	1256.33	317.36	583.663	713.204	380.953	387.629	268.148	352.328	532.451	-1.04812	0.400919	-2.61429	0.0089413	0.0498044
ENSG00000107614	TRDMT1	Down regulated	354.273	272.604	323.174	301.069	141.36	147.877	192.57	123.859	232.098	-1.04807	0.26366	-3.97508	7.03563e-05	0.0012871
ENSG00000263072	ZNF213-AS1	Down regulated	181.865	78.3229	160.194	210.198	101.827	66.5008	60.0486	77.8303	117.098	-1.04553	0.390988	-2.67408	0.00749338	0.0440809
ENSG00000109920	FNBP4	Down regulated	1087.55	685.579	766.145	1613.66	573.825	464.63	508.343	466.982	770.84	-1.04517	0.321593	-3.24997	0.00115419	0.01111
ENSG00000114796	KLHL24	Down regulated	2432.63	3711.69	2266.4	2366.33	705.601	1522.52	1135.75	1857.88	1999.85	-1.04493	0.343739	-3.03989	0.00236664	0.0191
ENSG00000020633	RUNX3	Down regulated	898.414	344.824	455.508	622.332	364.181	257.253	243.3	261.945	430.97	-1.04486	0.348635	-2.997	0.00272654	0.0210877
ENSG00000140280	LYSMD2	Down regulated	1081.01	720.163	1296.87	855.478	440.851	434.005	508.343	532.259	733.622	-1.04468	0.26672	-3.91677	8.97446e-05	0.00157437
ENSG00000112406	HECA	Down regulated	3036.42	1284.7	1246.73	1897.29	730.758	956.386	864.493	1067.86	1385.58	-1.04464	0.339598	-3.07611	0.0020972	0.0174483
ENSG00000214087	ARL16	Down regulated	297.532	135.285	234.022	154.206	123.39	88.376	76.6138	110.469	152.487	-1.04338	0.361534	-2.88599	0.00390188	0.0274994
ENSG00000155313	USP25	Down regulated	435.022	302.102	337.104	259.764	132.974	177.627	191.534	145.618	247.718	-1.04245	0.285863	-3.64668	0.000265649	0.00364896
ENSG00000203668	CHML	Down regulated	88.0228	117.993	71.0425	131.259	38.3349	58.6257	63.1546	38.4967	75.8661	-1.04135	0.379457	-2.74432	0.00606368	0.0378251
ENSG00000140006	WDR89	Down regulated	779.111	1076.18	835.794	771.031	268.344	471.63	361.327	579.961	642.922	-1.04051	0.304632	-3.41564	0.000636328	0.00716443
ENSG00000211778	TRAV4	Down regulated	581.241	325.498	408.146	287.301	168.913	168.877	200.852	241.023	297.731	-1.03914	0.315701	-3.29152	0.000996458	0.0100127
ENSG00000143952	VPS54	Down regulated	182.593	83.4088	118.404	124.834	47.9186	50.7506	72.4725	76.9934	94.6718	-1.03819	0.374899	-2.76926	0.00561838	0.0358782
ENSG00000135999	EPC2	Down regulated	291.712	305.154	181.089	470.88	146.152	156.627	156.333	149.802	232.219	-1.03815	0.33331	-3.11468	0.00184147	0.0158387
ENSG00000100796	PPP4R3A	Down regulated	1226.5	531.985	670.029	795.814	366.577	376.254	384.104	444.386	599.456	-1.03777	0.309186	-3.35644	0.000789516	0.0084924
ENSG00000181555	SETD2	Down regulated	987.892	798.486	933.304	1377.76	467.206	490.881	572.533	466.145	761.776	-1.03744	0.256492	-4.04474	5.23816e-05	0.00102641
ENSG00000183486	MX2	Down regulated	633.619	436.37	597.593	508.513	421.683	166.252	278.501	198.342	405.109	-1.03363	0.345146	-2.99477	0.00274656	0.0211829
ENSG00000154642	C21orf91	Down regulated	3003.69	1396.59	1270.41	2370	975.143	1019.39	804.445	1132.31	1496.5	-1.0327	0.331052	-3.11945	0.0018119	0.0156727
ENSG00000196172	ZNF681	Down regulated	218.238	225.814	100.295	263.436	110.213	99.7511	116.991	69.4614	150.525	-1.0322	0.375288	-2.75042	0.00595193	0.0373826
ENSG00000113638	TTC33	Down regulated	1763.37	656.081	855.296	718.711	382.151	623.882	389.281	558.202	743.371	-1.03164	0.376813	-2.7378	0.00618509	0.0384099
ENSG00000065883	CDK13	Down regulated	494.673	384.494	247.952	615.907	209.644	181.127	231.912	233.491	324.9	-1.02761	0.328996	-3.12347	0.00178731	0.0155285
ENSG00000152795	HNRNPDL	Down regulated	5376.66	2708.75	2869.56	3300.75	3042.83	1234.64	1424.6	1298.01	2656.98	-1.02658	0.377904	-2.71652	0.00659731	0.0402938
ENSG00000104714	ERICH1	Down regulated	239.335	95.6149	165.766	236.817	93.4412	104.126	74.5431	90.3835	137.503	-1.02652	0.369421	-2.77873	0.00545712	0.0351803
ENSG00000102804	TSC22D1	Down regulated	272.07	255.312	234.022	100.968	77.8677	124.251	122.168	98.7524	160.677	-1.02606	0.381659	-2.68841	0.00717927	0.04282
ENSG00000146457	WTAP	Down regulated	1278.15	809.675	2653.65	983.983	680.444	629.132	808.586	692.104	1066.96	-1.02605	0.381791	-2.68746	0.00719981	0.042868
ENSG00000134758	RNF138	Down regulated	4692.85	3723.9	2730.26	4415.07	1895.18	1818.27	1829.41	2102.25	2900.9	-1.02568	0.245364	-4.18023	2.91213e-05	0.000643104
ENSG00000151657	KIN	Down regulated	271.343	199.367	224.272	278.122	88.6493	126.001	132.521	130.554	181.354	-1.02531	0.280924	-3.64978	0.000262462	0.0036124
ENSG00000270820	USP34-DT	Down regulated	90.2052	77.3057	65.4706	70.6779	34.741	27.1253	32.095	55.2344	56.6069	-1.02459	0.388905	-2.63456	0.00842473	0.0478829
ENSG00000003756	RBM5	Down regulated	665.627	805.607	550.231	857.313	288.709	364.879	345.797	415.932	536.762	-1.02391	0.257792	-3.97183	7.13212e-05	0.00130275
ENSG00000179454	KLHL28	Down regulated	2092.18	1101.61	1019.67	1174.9	674.454	502.256	744.396	731.437	1005.11	-1.02328	0.31121	-3.28808	0.00100874	0.0100844
ENSG00000146776	ATXN7L1	Down regulated	619.797	709.992	637.99	874.753	404.912	308.004	372.716	314.669	530.354	-1.02284	0.241259	-4.23957	2.23948e-05	0.00051953
ENSG00000147679	UTP23	Down regulated	1022.81	382.46	475.01	486.484	341.42	238.003	306.455	281.193	441.729	-1.022	0.358154	-2.85351	0.00432389	0.0298158
ENSG00000081154	PCNP	Down regulated	8151.2	3430.95	3458.8	3796.41	2485.78	2545.4	1883.25	2365.87	3514.71	-1.02154	0.339073	-3.01275	0.00258891	0.0203789
ENSG00000106399	RPA3	Down regulated	1022.81	352.961	853.903	540.64	341.42	372.754	317.844	333.08	516.927	-1.02109	0.352801	-2.89423	0.00380089	0.0270242
ENSG00000108848	LUC7L3	Down regulated	475.759	510.624	816.293	805.911	268.344	306.253	338.55	370.74	486.559	-1.02102	0.28938	-3.52832	0.000418213	0.00515671
ENSG00000134594	RAB33A	Down regulated	429.202	492.315	642.169	533.297	146.152	325.504	224.665	334.754	391.007	-1.02098	0.328906	-3.10417	0.00190812	0.0162523
ENSG00000105793	GTPBP10	Down regulated	709.274	444.508	388.644	513.103	253.968	218.752	250.548	291.236	383.754	-1.02049	0.280627	-3.63646	0.000276408	0.00375381
ENSG00000072858	SIDT1	Down regulated	211.691	449.594	328.746	314.838	191.674	206.502	126.309	118.838	243.524	-1.01993	0.342668	-2.97645	0.00291602	0.0222278
ENSG00000165312	OTUD1	Down regulated	119.304	111.89	169.945	154.206	111.411	42.0005	61.0839	60.2557	103.762	-1.01982	0.387327	-2.63297	0.00846415	0.0480031
ENSG00000139218	SCAF11	Down regulated	7993.34	4789.9	2490.67	4116.76	1993.41	2527.9	2081	2967.59	3620.07	-1.0189	0.360368	-2.82738	0.00469306	0.0315851
ENSG00000132510	KDM6B	Down regulated	87.2953	200.384	189.447	195.512	70.6799	87.501	100.426	72.809	125.507	-1.01796	0.364633	-2.79173	0.00524265	0.0342105
ENSG00000258890	CEP95	Down regulated	242.972	130.199	275.812	255.175	99.431	96.2511	147.016	103.774	168.829	-1.01786	0.340036	-2.99339	0.00275901	0.0212428
ENSG00000198783	ZNF830	Down regulated	437.932	441.456	391.43	474.551	164.121	255.503	202.923	238.512	325.804	-1.01757	0.249835	-4.07296	4.64189e-05	0.000940427
ENSG00000162086	ZNF75A	Down regulated	302.624	455.697	281.384	416.724	107.817	225.753	202.923	182.441	271.92	-1.01691	0.327584	-3.10427	0.00190746	0.0162523
ENSG00000087460	GNAS	Down regulated	2044.89	1279.61	3092.44	2752.77	1226.72	1071.89	1342.81	892.119	1712.91	-1.01622	0.321799	-3.15793	0.00158893	0.0142931
ENSG00000198873	GRK5	Down regulated	180.41	231.917	239.594	185.415	88.6493	126.001	59.0133	138.923	156.24	-1.01576	0.347375	-2.92409	0.00345467	0.0251342
ENSG00000135900	MRPL44	Down regulated	964.613	595.05	1028.03	837.12	356.993	413.88	435.87	487.067	639.828	-1.01485	0.264688	-3.83414	0.000126002	0.00202576
ENSG00000100664	EIF5	Down regulated	3752.97	1473.89	1080.96	2095.55	1054.21	1096.39	1118.15	894.63	1570.84	-1.01378	0.379667	-2.67018	0.00758108	0.0444826
ENSG00000204592	HLA-E	Down regulated	43388.7	26095.8	30361.6	30229.9	16817	15576.9	16019.5	16184.5	24334.2	-1.00982	0.233027	-4.33351	1.46754e-05	0.000369874
ENSG00000131375	CAPN7	Down regulated	1492.02	669.304	593.414	771.949	446.841	320.254	542.508	443.549	659.98	-1.00971	0.355554	-2.83982	0.00451386	0.0307551
ENSG00000100644	HIF1A	Down regulated	2927.3	2242.88	3584.17	2720.64	1187.18	1306.39	1577.83	1626.9	2146.66	-1.0095	0.245789	-4.10719	4.00495e-05	0.000830354
ENSG00000171492	LRRC8D	Down regulated	1772.09	1653.93	1908.4	1590.71	885.296	828.634	956.637	769.934	1295.7	-1.00935	0.198742	-5.07869	3.80037e-07	1.87103e-05
ENSG00000186416	NKRF	Down regulated	257.521	228.866	249.345	264.354	92.2432	115.501	168.757	120.511	187.137	-1.00821	0.284143	-3.54824	0.000387815	0.00486931
ENSG00000117222	RBBP5	Down regulated	1964.87	1168.74	715.997	769.196	444.445	573.132	575.639	703.82	864.48	-1.00811	0.36626	-2.75245	0.00591514	0.0372537
ENSG00000116679	IVNS1ABP	Down regulated	7035.28	7015.49	4231.91	5862.59	2386.34	2917.28	2508.58	4196.98	4519.31	-1.00756	0.290024	-3.47405	0.000512668	0.00602087
ENSG00000118507	AKAP7	Down regulated	662.717	314.309	447.15	451.604	198.862	242.378	268.148	224.285	351.182	-1.00732	0.299963	-3.35813	0.000784719	0.00844742
ENSG00000092199	HNRNPC	Down regulated	18585.2	11865.4	9929.24	13446.2	6808.03	7468.21	5643.54	6865.8	10076.5	-1.00691	0.263731	-3.81796	0.000134559	0.00213925
ENSG00000133872	SARAF	Down regulated	36971	42720.5	42600.4	32107.9	19211.8	19895.1	19379.1	18347.9	28904.2	-1.00684	0.197267	-5.10395	3.32632e-07	1.65545e-05
ENSG00000174579	MSL2	Down regulated	928.24	799.504	1161.75	1162.05	561.845	343.004	719.548	393.336	758.661	-1.00636	0.311345	-3.23229	0.00122801	0.0116411
ENSG00000166200	COPS2	Down regulated	2511.92	1135.17	1834.57	1619.17	997.904	756.884	947.319	836.048	1329.87	-1.0055	0.293282	-3.42846	0.000607026	0.0069311
ENSG00000100100	PIK3IP1	Down regulated	10215	15977.9	9859.59	12842.3	6271.34	6761.2	4870.15	6460.75	9157.27	-1.00495	0.253437	-3.96528	7.33097e-05	0.00133375
ENSG00000125352	RNF113A	Down regulated	920.238	600.136	777.289	606.728	262.354	403.38	374.786	405.889	543.85	-1.00481	0.27434	-3.66266	0.000249614	0.00345286
ENSG00000163312	HELQ	Down regulated	563.782	512.659	532.122	635.183	265.948	344.754	236.053	271.151	420.207	-1.00459	0.236944	-4.23979	2.23733e-05	0.00051953
ENSG00000120071	KANSL1	Down regulated	645.258	497.401	842.759	980.311	336.628	341.254	517.661	283.704	555.622	-1.00368	0.319794	-3.13852	0.00169806	0.0149804
ENSG00000163956	LRPAP1	Down regulated	1392.36	487.229	650.527	656.294	391.734	431.38	374.786	392.499	597.101	-1.00346	0.353308	-2.84018	0.00450883	0.0307514
ENSG00000110330	BIRC2	Down regulated	3929.74	3580.47	2436.34	2647.21	1513.03	1647.64	1316.93	1816.04	2360.93	-1.00084	0.255205	-3.9217	8.79253e-05	0.00155237
ENSG00000172766	NAA16	Down regulated	465.575	374.322	346.855	769.196	202.456	254.628	271.254	250.229	366.814	-0.999676	0.3251	-3.07498	0.00210516	0.0175039
ENSG00000144747	TMF1	Down regulated	1991.79	953.098	912.409	1553.08	719.976	504.881	692.63	791.693	1014.94	-0.998667	0.328419	-3.04083	0.00235926	0.0190766
ENSG00000154124	OTULIN	Down regulated	532.501	438.405	424.862	661.802	240.791	251.128	237.089	301.278	385.982	-0.998176	0.258867	-3.85593	0.000115288	0.00188594
ENSG00000162600	OMA1	Down regulated	600.155	457.731	494.512	354.307	196.466	275.628	195.676	286.215	357.586	-0.997628	0.285993	-3.4883	0.000486104	0.00580619
ENSG00000178104	PDE4DIP	Down regulated	1080.28	1351.83	487.547	1001.42	523.51	326.379	533.19	583.309	735.934	-0.996538	0.355236	-2.80528	0.00502725	0.0330878
ENSG00000109220	CHIC2	Down regulated	1281.06	776.108	831.616	1089.54	510.333	444.505	474.177	569.918	747.157	-0.993732	0.258552	-3.84346	0.000121314	0.00196274
ENSG00000173674	EIF1AX	Down regulated	1728.45	838.156	728.534	936.252	559.449	518.006	587.027	463.634	794.938	-0.992793	0.323652	-3.06747	0.00215877	0.0177882
ENSG00000152464	RPP38	Down regulated	223.331	145.457	215.914	132.177	55.1064	83.1259	118.027	103.774	134.614	-0.990605	0.36038	-2.74878	0.00598178	0.0375069
ENSG00000115295	CLIP4	Down regulated	746.375	671.339	710.425	747.166	385.744	382.379	432.764	249.392	540.698	-0.988565	0.252997	-3.90742	9.32864e-05	0.001622
ENSG00000291087	CRYBB2P1	Down regulated	157.132	96.6321	84.9724	99.1326	39.5328	66.5008	52.8014	61.9295	82.3291	-0.98829	0.366076	-2.69968	0.00694059	0.0419059
ENSG00000091009	RBM27	Down regulated	389.192	271.587	197.805	461.701	200.06	139.127	148.051	179.93	248.432	-0.987967	0.339014	-2.91424	0.00356554	0.0257229
ENSG00000152193	OBI1	Down regulated	448.116	327.532	339.89	391.941	135.37	201.252	201.888	221.774	283.47	-0.986512	0.271788	-3.62971	0.000283735	0.00382472
ENSG00000167380	ZNF226	Down regulated	539.776	338.721	197.805	351.554	209.644	182.002	136.662	194.157	268.79	-0.985696	0.351939	-2.80076	0.00509823	0.0334908
ENSG00000162496	DHRS3	Down regulated	1275.97	679.476	690.923	603.057	277.928	534.631	320.95	507.152	611.26	-0.98556	0.354773	-2.77801	0.00546936	0.0352214
ENSG00000111801	BTN3A3	Down regulated	968.251	1227.74	881.763	1131.76	609.764	442.755	609.804	466.145	792.248	-0.984994	0.243908	-4.03839	5.38191e-05	0.00104563
ENSG00000136709	WDR33	Down regulated	1332.71	1240.96	1544.83	946.349	491.165	785.759	620.157	660.302	952.778	-0.984784	0.264639	-3.72123	0.000198255	0.00287868
ENSG00000100731	PCNX1	Down regulated	1520.39	1216.55	564.161	1350.22	558.251	545.131	594.274	654.444	875.428	-0.984475	0.328222	-2.99942	0.00270495	0.0210035
ENSG00000115604	IL18R1	Down regulated	266.251	219.711	273.026	428.657	131.776	140.002	159.439	169.051	223.489	-0.984132	0.303934	-3.23798	0.00120378	0.0114907
ENSG00000131013	PPIL4	Down regulated	1030.08	785.263	986.238	1075.77	370.171	512.756	535.261	541.464	729.626	-0.983752	0.242766	-4.05227	5.07222e-05	0.0010016
ENSG00000175895	PLEKHF2	Down regulated	3211.01	1421	1597.76	1619.17	1590.9	749.884	873.811	757.381	1477.61	-0.983461	0.374499	-2.62607	0.00863767	0.0486857
ENSG00000152439	ZNF773	Down regulated	266.978	291.931	128.155	261.6	92.2432	144.377	141.839	102.937	178.757	-0.980482	0.352307	-2.78303	0.00538531	0.0348599
ENSG00000090273	NUDC	Down regulated	2036.16	834.088	1536.47	964.707	717.581	721.883	588.062	699.636	1012.32	-0.97805	0.32766	-2.98496	0.0028362	0.0217157
ENSG00000165071	TMEM71	Down regulated	653.26	445.525	218.7	368.076	203.654	217.002	203.958	232.654	317.854	-0.977401	0.351649	-2.77948	0.00544463	0.0351279
ENSG00000104671	DCTN6	Down regulated	512.133	441.456	229.843	331.36	119.796	224.003	196.711	229.306	285.576	-0.976495	0.351947	-2.77455	0.00552779	0.0355144
ENSG00000167522	ANKRD11	Down regulated	290.984	199.367	256.31	339.621	118.598	143.502	173.934	117.164	204.935	-0.974656	0.296644	-3.2856	0.00101764	0.0101512
ENSG00000116161	CACYBP	Down regulated	6151.41	2958.98	3077.12	4107.58	2398.32	1970.52	1591.29	2341.6	3074.6	-0.973197	0.30972	-3.14218	0.00167695	0.0148419
ENSG00000175376	EIF1AD	Down regulated	496.128	420.095	303.672	380.008	251.572	200.377	163.581	201.689	302.14	-0.972129	0.276246	-3.51907	0.000433058	0.00529225
ENSG00000083828	ZNF586	Down regulated	656.17	704.906	746.643	584.699	299.491	350.004	354.08	367.392	507.923	-0.972087	0.215759	-4.50543	6.62386e-06	0.000193175
ENSG00000164603	BMT2	Down regulated	971.16	979.544	456.901	723.301	507.937	373.629	391.351	327.222	591.381	-0.970266	0.317172	-3.05912	0.00221989	0.0181503
ENSG00000189266	PNRC2	Down regulated	4415.69	3927.33	2905.78	2629.77	1375.26	2142.9	1693.79	1878.81	2621.17	-0.968784	0.272089	-3.56055	0.000370085	0.0047113
ENSG00000036257	CUL3	Down regulated	414.653	317.36	199.198	366.24	140.162	158.377	227.771	139.76	245.44	-0.964777	0.330449	-2.9196	0.00350483	0.0253648
ENSG00000131115	ZNF227	Down regulated	326.63	503.504	334.318	531.461	146.152	263.378	198.782	260.271	320.562	-0.963528	0.318535	-3.02487	0.00248739	0.0198298
ENSG00000157181	ODR4	Down regulated	419.018	191.23	229.843	348.8	124.588	167.127	133.556	186.625	225.098	-0.958842	0.341971	-2.80387	0.00504936	0.0332174
ENSG00000166164	BRD7	Down regulated	200.052	274.639	483.368	255.175	144.954	169.752	165.651	142.27	229.483	-0.958513	0.336913	-2.84499	0.00444131	0.0304572
ENSG00000182768	NGRN	Down regulated	218.238	204.453	289.742	205.608	140.162	126.876	103.532	102.1	173.839	-0.956883	0.278393	-3.43717	0.000587828	0.0067399
ENSG00000118579	MED28	Down regulated	1531.31	1206.38	1156.18	1127.17	469.602	721.008	531.12	867.849	951.327	-0.954628	0.279975	-3.40969	0.000650357	0.00728814
ENSG00000197579	TOPORS	Down regulated	2490.1	1352.85	1306.63	1459.45	861.336	845.26	752.678	960.744	1253.63	-0.950915	0.285717	-3.32818	0.000874166	0.00914512
ENSG00000198830	HMGN2	Down regulated	5570.17	2767.75	2677.33	2636.19	2101.23	2157.77	1450.48	1359.94	2590.11	-0.9497	0.335902	-2.82731	0.00469404	0.0315851
ENSG00000163875	MEAF6	Down regulated	3528.19	1730.22	2370.87	1724.72	1211.14	1230.26	1115.04	1287.97	1774.8	-0.949424	0.293664	-3.23302	0.00122487	0.0116274
ENSG00000174485	DENND4A	Down regulated	807.482	1109.74	735.499	1171.23	291.105	574.007	529.049	585.819	725.492	-0.948847	0.313315	-3.02841	0.00245842	0.0196559
ENSG00000178338	ZNF354B	Down regulated	121.486	124.096	133.727	107.394	53.9084	55.1256	93.1789	50.2131	92.3911	-0.947783	0.337473	-2.80847	0.00497768	0.0328561
ENSG00000146872	TLK2	Down regulated	218.238	123.079	117.011	190.004	71.8778	96.2511	80.755	87.8729	123.136	-0.947561	0.335166	-2.82714	0.00469662	0.0315851
ENSG00000126777	KTN1	Down regulated	1030.81	587.93	965.343	1316.26	625.337	419.13	462.789	516.358	740.495	-0.94738	0.306287	-3.09311	0.00198073	0.0166789
ENSG00000198168	SVIP	Down regulated	1667.34	863.586	968.129	740.741	601.378	499.631	591.168	509.663	805.204	-0.946225	0.309933	-3.053	0.00226566	0.0184585
ENSG00000111897	SERINC1	Down regulated	15264.3	11064.9	5974.54	9327.64	4214.44	5824.07	5196.28	6404.68	7908.85	-0.944049	0.321015	-2.94083	0.00327337	0.024137
ENSG00000173436	MICOS10	Down regulated	357.183	146.474	252.131	186.333	142.558	137.377	95.2495	115.49	179.099	-0.942893	0.357863	-2.63479	0.00841896	0.0478829
ENSG00000176148	TCP11L1	Down regulated	125.851	114.941	121.19	191.84	76.6697	56.0006	66.2606	89.5467	105.287	-0.942268	0.335616	-2.80758	0.00499159	0.0329162
ENSG00000267680	ZNF224	Down regulated	129.488	216.659	123.976	190.922	103.025	62.1257	75.5784	104.611	125.798	-0.938754	0.347606	-2.70063	0.0069209	0.0418422
ENSG00000178567	EPM2AIP1	Down regulated	793.66	650.995	757.787	1047.32	454.028	447.13	422.411	374.924	618.532	-0.936826	0.244244	-3.83561	0.000125254	0.00201698
ENSG00000005812	FBXL3	Down regulated	979.89	673.373	1560.15	880.261	460.018	412.13	780.632	487.904	779.295	-0.93482	0.344673	-2.71219	0.00668395	0.0406782
ENSG00000156876	SASS6	Down regulated	157.859	165.8	174.124	152.37	85.0555	77.8759	106.638	71.1352	123.857	-0.933564	0.279747	-3.33717	0.000846362	0.00895657
ENSG00000144381	HSPD1	Down regulated	2765.08	2219.49	2880.71	2396.62	1362.09	1394.77	1149.21	1468.73	1954.59	-0.932776	0.210489	-4.43147	9.35924e-06	0.000256604
ENSG00000273559	CWC25	Down regulated	317.173	130.199	178.303	234.063	124.588	112.001	113.885	101.263	163.934	-0.932622	0.344601	-2.70638	0.00680213	0.0412513
ENSG00000291107	ENSG00000291107	Down regulated	536.866	424.164	582.27	704.943	336.628	244.128	287.819	310.484	428.413	-0.931881	0.261903	-3.55812	0.000373517	0.00474181
ENSG00000145734	BDP1	Down regulated	396.466	406.872	331.532	619.579	226.415	244.128	168.757	280.356	334.263	-0.931842	0.305406	-3.05116	0.00227961	0.0185392
ENSG00000115421	PAPOLG	Down regulated	1431.64	914.445	911.016	1210.7	352.201	665.008	735.078	591.677	851.471	-0.93059	0.310209	-2.99988	0.0027009	0.0209985
ENSG00000115548	KDM3A	Down regulated	1304.34	1710.9	784.254	1220.8	403.714	812.884	573.568	850.275	957.591	-0.926614	0.343336	-2.69885	0.00695791	0.0419162
ENSG00000164096	C4orf3	Down regulated	8029.71	4596.64	2875.13	3066.69	2634.32	2485.9	2297.38	2365.87	3543.96	-0.924642	0.351431	-2.63107	0.00851155	0.0482122
ENSG00000130024	PHF10	Down regulated	547.051	316.343	236.808	451.604	209.644	154.877	269.183	187.462	296.622	-0.9214	0.346051	-2.66261	0.00775363	0.0451803
ENSG00000243147	MRPL33	Down regulated	674.356	340.755	481.975	453.44	316.263	260.753	184.287	269.477	372.663	-0.921394	0.309696	-2.97516	0.00292836	0.0222706
ENSG00000138688	BLTP1	Down regulated	987.165	788.315	812.114	1338.29	451.632	527.631	566.321	528.074	749.943	-0.921126	0.261679	-3.52006	0.000431443	0.0052772
ENSG00000033030	ZCCHC8	Down regulated	517.225	453.662	359.392	404.791	178.497	254.628	262.972	222.611	331.722	-0.91767	0.259211	-3.54025	0.000399749	0.00500087
ENSG00000183337	BCOR	Down regulated	226.24	323.463	259.096	400.202	159.329	102.376	179.111	200.015	231.229	-0.9161	0.328189	-2.79138	0.0052484	0.0342187
ENSG00000198799	LRIG2	Down regulated	238.607	390.597	409.539	203.773	135.37	185.502	171.863	164.866	237.515	-0.914368	0.325208	-2.81164	0.00492895	0.0326812
ENSG00000109381	ELF2	Down regulated	742.01	386.528	299.493	532.379	288.709	237.128	244.336	273.661	375.531	-0.911701	0.329838	-2.76409	0.00570821	0.0363168
ENSG00000127311	HELB	Down regulated	493.219	331.601	397.002	440.589	251.572	204.752	207.064	222.611	318.551	-0.90997	0.246226	-3.69567	0.000219307	0.00312166
ENSG00000138381	ASNSD1	Down regulated	1499.3	824.933	702.067	1108.82	462.414	570.506	534.226	636.869	792.391	-0.908355	0.302794	-2.99991	0.00270061	0.0209985
ENSG00000122862	SRGN	Down regulated	18822.3	7713.28	10582.6	10945.9	7536.39	6057.69	5945.85	6087.5	9211.43	-0.907363	0.309097	-2.93553	0.00332976	0.0244717
ENSG00000189403	HMGB1	Down regulated	5616.73	2830.81	2341.62	3015.28	2067.69	1856.77	1854.26	1590.92	2646.76	-0.905873	0.317008	-2.85757	0.00426895	0.0295705
ENSG00000123908	2002-08-01	Down regulated	1486.2	816.796	734.106	707.697	573.825	463.755	456.577	506.315	718.159	-0.905752	0.310553	-2.91658	0.00353888	0.0255573
ENSG00000143924	EML4	Down regulated	2583.94	2296.79	1321.95	1989.08	727.164	1437.64	874.846	1336.5	1570.99	-0.904386	0.327561	-2.76097	0.00576293	0.0365296
ENSG00000065243	PKN2	Down regulated	311.353	336.687	243.773	497.499	143.756	194.252	230.877	174.072	266.534	-0.903748	0.316749	-2.8532	0.00432819	0.0298289
ENSG00000129460	NGDN	Down regulated	1238.14	691.682	794.005	800.404	370.171	553.006	462.789	497.946	676.018	-0.903625	0.281401	-3.21117	0.00132198	0.012395
ENSG00000146414	SHPRH	Down regulated	341.179	441.456	387.251	653.541	195.268	234.503	232.947	311.321	349.683	-0.903513	0.307212	-2.94101	0.00327148	0.024137
ENSG00000152127	MGAT5	Down regulated	168.771	239.037	342.676	252.421	107.817	175.877	110.779	139.76	192.142	-0.903102	0.330035	-2.73638	0.00621191	0.0384914
ENSG00000035928	RFC1	Down regulated	867.133	633.703	738.285	789.389	327.044	446.255	386.175	461.123	581.139	-0.901365	0.23782	-3.79012	0.000150576	0.00231096
ENSG00000123595	RAB9A	Down regulated	738.373	364.15	794.005	377.255	294.699	259.003	363.398	301.278	436.52	-0.899813	0.342128	-2.63005	0.00853731	0.0482587
ENSG00000168016	TRANK1	Down regulated	514.315	1187.05	941.662	1132.68	570.231	439.255	443.117	576.614	725.616	-0.895486	0.317026	-2.82464	0.00473337	0.0317469
ENSG00000187742	SECISBP2	Down regulated	448.116	452.645	547.445	709.532	349.806	256.378	301.278	253.576	414.847	-0.895228	0.270113	-3.31428	0.000918808	0.00946688
ENSG00000135164	DMTF1	Down regulated	759.469	999.888	695.102	1114.32	491.165	489.131	480.389	460.287	686.219	-0.894161	0.245297	-3.64522	0.000267166	0.00365517
ENSG00000177200	CHD9	Down regulated	490.309	638.789	558.589	709.532	289.907	248.503	403.775	348.144	460.944	-0.893616	0.266669	-3.35103	0.000805114	0.00862661
ENSG00000180488	MIGA1	Down regulated	398.649	581.827	300.886	517.692	230.009	270.378	177.04	291.236	345.965	-0.893022	0.311243	-2.86921	0.00411501	0.0287215
ENSG00000170542	SERPINB9	Down regulated	1935.05	2076.06	1791.39	2091.88	916.443	1000.14	1147.14	1188.38	1518.31	-0.892507	0.203784	-4.37966	1.18865e-05	0.000309816
ENSG00000166295	ANAPC16	Down regulated	5607.27	2805.38	2944.78	2655.47	2054.51	2070.27	1736.23	1689.67	2695.45	-0.892359	0.305564	-2.92037	0.00349617	0.0253288
ENSG00000135048	CEMIP2	Down regulated	822.031	1031.42	709.032	1533.8	428.871	605.507	529.049	643.564	787.91	-0.892051	0.312666	-2.85305	0.00433015	0.0298289
ENSG00000120063	GNA13	Down regulated	5199.89	2279.5	3715.11	2240.58	1430.37	1974.9	2008.52	1828.59	2584.68	-0.89146	0.330178	-2.69994	0.00693521	0.0419059
ENSG00000096384	HSP90AB1	Down regulated	15517.5	11497.2	9947.35	10184	6762.51	7140.96	5703.58	5841.46	9074.32	-0.889639	0.239238	-3.71864	0.000200302	0.00290227
ENSG00000162924	REL	Down regulated	903.507	427.216	633.811	991.326	473.196	377.129	392.387	355.676	569.281	-0.888283	0.31842	-2.78966	0.00527639	0.0342993
ENSG00000155868	MED7	Down regulated	600.883	360.082	455.508	319.427	172.507	232.753	217.417	315.506	334.26	-0.886615	0.31991	-2.77145	0.00558064	0.0357703
ENSG00000132485	ZRANB2	Down regulated	2562.85	1482.03	1011.31	1700.86	875.712	973.011	883.129	924.758	1301.71	-0.886502	0.309585	-2.86352	0.0041896	0.0291306
ENSG00000169057	MECP2	Down regulated	667.809	553.346	665.85	512.185	305.481	310.629	385.139	297.094	462.192	-0.885918	0.232892	-3.80398	0.000142388	0.00223524
ENSG00000196247	ZNF107	Down regulated	975.525	644.892	466.652	872	293.501	361.379	393.422	555.691	570.383	-0.883746	0.330339	-2.67527	0.00746699	0.0440322
ENSG00000205413	SAMD9	Down regulated	2445.72	1270.46	1381.85	1550.32	890.087	778.759	912.118	1025.18	1281.81	-0.883049	0.282051	-3.13082	0.00174321	0.0152611
ENSG00000184588	PDE4B	Down regulated	2372.98	2072	2624.39	3130.02	1795.75	1041.26	1293.12	1407.64	1967.14	-0.881418	0.263356	-3.34687	0.000817283	0.00872277
ENSG00000100503	NIN	Down regulated	661.989	485.195	674.208	598.467	321.054	335.129	409.987	248.555	466.823	-0.880706	0.260979	-3.37462	0.000739164	0.00803256
ENSG00000010404	IDS	Down regulated	256.066	222.762	405.36	373.583	155.735	178.502	182.217	165.703	242.491	-0.880295	0.293986	-2.99434	0.00275036	0.0212003
ENSG00000188243	COMMD6	Down regulated	2828.37	1380.31	3098.01	1450.27	1415.99	1246.89	1090.19	1008.45	1689.81	-0.878998	0.335868	-2.61709	0.00886831	0.0495586
ENSG00000184203	PPP1R2	Down regulated	5905.53	5434.79	5422.91	6043.42	3280.03	2886.66	3268.51	2970.1	4401.49	-0.878676	0.180348	-4.87211	1.10414e-06	4.32093e-05
ENSG00000196812	ZSCAN16	Down regulated	296.804	169.869	150.443	158.796	91.0453	105.001	100.426	126.37	149.844	-0.877756	0.335995	-2.61241	0.00899062	0.049931
ENSG00000180530	NRIP1	Down regulated	207.326	233.951	286.956	222.13	159.329	94.5011	136.662	127.206	183.508	-0.876896	0.285398	-3.07253	0.0021225	0.0175736
ENSG00000104221	BRF2	Down regulated	100.39	92.5634	130.941	106.476	50.3145	59.5007	54.872	68.6245	82.9602	-0.875791	0.312161	-2.80557	0.00502276	0.0330741
ENSG00000134882	UBAC2	Down regulated	1083.92	1743.45	1643.73	1321.77	730.758	931.886	698.842	794.204	1118.57	-0.875457	0.251298	-3.48374	0.00049446	0.00588531
ENSG00000183354	KIAA2026	Down regulated	338.269	261.415	266.061	260.682	142.558	146.127	169.793	156.497	217.675	-0.87452	0.244521	-3.57646	0.000348283	0.00450473
ENSG00000260916	CCPG1	Down regulated	197.869	148.508	156.015	127.587	64.6901	83.1259	79.7197	115.49	121.626	-0.874169	0.322219	-2.71297	0.00666835	0.0406013
ENSG00000111711	GOLT1B	Down regulated	2818.91	1550.18	1242.55	1727.48	785.864	1054.39	942.142	1222.69	1418.03	-0.874004	0.315379	-2.77128	0.00558359	0.0357725
ENSG00000123124	WWP1	Down regulated	1605.51	1188.07	872.012	1134.52	672.058	643.132	724.725	582.472	927.811	-0.873337	0.259995	-3.35906	0.000782088	0.00843103
ENSG00000149308	NPAT	Down regulated	1643.33	2019.1	1808.1	2087.29	975.143	996.636	1011.51	1151.55	1461.58	-0.869852	0.201458	-4.31778	1.57609e-05	0.000392907
ENSG00000096654	ZNF184	Down regulated	475.759	516.727	286.956	627.84	189.278	321.129	245.371	289.562	369.078	-0.867508	0.323646	-2.68042	0.00735302	0.0435072
ENSG00000171488	LRRC8C	Down regulated	2515.56	2145.23	1638.16	2459.96	943.996	951.136	1461.87	1457.85	1696.72	-0.863418	0.276692	-3.1205	0.00180545	0.0156268
ENSG00000174173	TRMT10C	Down regulated	1224.32	579.793	846.938	858.231	696.017	451.505	413.093	370.74	680.079	-0.862996	0.326659	-2.64189	0.00824454	0.0472453
ENSG00000116731	PRDM2	Down regulated	1095.56	1033.45	689.53	1447.52	657.682	567.006	635.687	496.273	827.839	-0.857362	0.286	-2.99777	0.00271961	0.0210686
ENSG00000100281	HMGXB4	Down regulated	523.044	338.721	312.03	340.539	170.111	203.002	211.206	253.576	294.029	-0.854431	0.287202	-2.97501	0.00292975	0.0222706
ENSG00000124177	CHD6	Down regulated	504.858	356.013	572.519	520.446	263.552	350.004	194.64	272.824	379.357	-0.852596	0.289256	-2.94755	0.00320304	0.0237822
ENSG00000185947	ZNF267	Down regulated	1008.26	472.989	1097.68	976.64	482.78	446.255	444.153	595.862	690.577	-0.852185	0.315821	-2.69832	0.00696908	0.0419162
ENSG00000134444	RELCH	Down regulated	400.104	500.453	388.644	589.288	210.842	293.128	253.654	282.867	364.872	-0.851445	0.263278	-3.23402	0.00122061	0.011603
ENSG00000169609	C15orf40	Down regulated	629.981	353.979	398.395	413.052	235.999	273.003	194.64	292.91	348.995	-0.849762	0.293189	-2.89834	0.00375143	0.0267826
ENSG00000101558	VAPA	Down regulated	7375.73	3931.4	3029.76	4538.07	2624.74	2853.41	2392.63	2607.73	3669.18	-0.849267	0.307057	-2.76583	0.0056778	0.0361401
ENSG00000174796	THAP6	Down regulated	437.932	452.645	370.536	483.73	186.882	210.877	285.749	286.215	339.321	-0.847161	0.261893	-3.23476	0.00121747	0.0115812
ENSG00000241127	YAE1	Down regulated	159.314	136.302	143.478	165.221	62.2941	68.2508	108.709	97.0786	117.581	-0.844719	0.313039	-2.69845	0.00696634	0.0419162
ENSG00000197808	ZNF461	Down regulated	106.937	133.251	122.583	111.065	63.4921	65.6257	73.5078	61.0926	92.1942	-0.844122	0.287048	-2.9407	0.0032747	0.024137
ENSG00000089737	DDX24	Down regulated	3363.05	2344.6	2404.3	2636.19	1130.88	1477.02	1648.23	1739.88	2093.02	-0.841983	0.248508	-3.38815	0.000703646	0.00772605
ENSG00000177683	THAP5	Down regulated	1718.26	1228.75	1259.26	1117.08	535.49	756.884	878.988	798.388	1036.64	-0.8419	0.265878	-3.16649	0.00154288	0.0139336
ENSG00000158109	TPRG1L	Down regulated	269.888	189.195	190.84	150.535	105.421	105.876	132.521	103.774	156.006	-0.841165	0.300521	-2.79902	0.00512581	0.0336237
ENSG00000133794	BMAL1	Down regulated	527.409	514.693	408.146	477.305	245.583	243.253	251.583	335.591	375.445	-0.841078	0.242398	-3.46982	0.000520806	0.00608834
ENSG00000111860	CEP85L	Down regulated	791.478	693.717	509.835	897.701	500.749	389.379	307.49	419.279	563.703	-0.840683	0.282879	-2.97188	0.00295984	0.0224497
ENSG00000034533	ASTE1	Down regulated	605.975	461.8	501.477	410.299	195.268	279.128	288.855	346.47	386.159	-0.833709	0.278006	-2.99888	0.0027097	0.021026
ENSG00000084463	WBP11	Down regulated	2647.23	1641.73	1583.83	1465.88	1108.12	1030.76	963.884	1031.04	1434.06	-0.82858	0.264719	-3.13004	0.00174781	0.0152722
ENSG00000121741	ZMYM2	Down regulated	706.365	897.153	745.25	1043.65	379.755	496.131	523.872	510.5	662.834	-0.828013	0.247821	-3.34118	0.000834232	0.00886235
ENSG00000145780	FEM1C	Down regulated	599.428	929.703	475.01	651.705	345.014	409.505	366.504	375.761	519.079	-0.8275	0.276216	-2.99584	0.00273692	0.0211442
ENSG00000158985	CDC42SE2	Down regulated	23894.2	11275.4	11182.9	10669.6	8392.94	8064.09	7526.78	8152.93	11144.9	-0.827366	0.315841	-2.61957	0.00880415	0.0493406
ENSG00000136758	YME1L1	Down regulated	2818.18	1281.65	2154.96	1722.89	1306.98	1028.14	1265.16	901.325	1559.91	-0.825971	0.303899	-2.71791	0.00656952	0.040178
ENSG00000139112	GABARAPL1	Down regulated	766.016	893.084	1062.85	1006.01	633.723	483.006	617.051	371.577	729.165	-0.824812	0.268402	-3.07305	0.00211883	0.0175644
ENSG00000178074	C2orf69	Down regulated	1148.66	621.497	898.479	871.082	615.754	437.505	477.283	469.492	692.469	-0.824759	0.27333	-3.01745	0.00254911	0.0201389
ENSG00000171316	CHD7	Down regulated	292.439	454.679	353.82	397.448	206.05	229.253	201.888	209.221	293.1	-0.822929	0.249438	-3.29913	0.00096984	0.00983153
ENSG00000197056	ZMYM1	Down regulated	453.936	315.326	321.781	278.122	214.436	183.752	164.616	212.569	268.067	-0.821971	0.272599	-3.01531	0.00256717	0.0202645
ENSG00000077097	TOP2B	Down regulated	1531.31	1098.55	789.826	1443.85	571.429	758.634	702.983	723.905	952.561	-0.81944	0.282118	-2.9046	0.00367726	0.026366
ENSG00000162642	C1orf52	Down regulated	523.772	451.628	383.072	406.627	219.227	294.878	217.417	268.64	345.658	-0.819331	0.24826	-3.30029	0.000965841	0.00980547
ENSG00000099797	TECR	Down regulated	1394.54	1339.63	1865.21	1408.05	891.285	799.759	902.8	817.636	1177.36	-0.815958	0.216218	-3.77378	0.000160796	0.00242447
ENSG00000185658	BRWD1	Down regulated	1566.22	1343.69	1331.7	1430.08	972.747	665.883	910.047	677.877	1112.28	-0.814837	0.233938	-3.48312	0.0004956	0.00588889
ENSG00000150316	CWC15	Down regulated	1626.6	819.847	916.588	1054.66	537.886	637.882	566.321	771.608	866.424	-0.813766	0.296237	-2.74701	0.00601413	0.0375842
ENSG00000273611	ZNHIT3	Down regulated	957.339	461.8	745.25	659.048	450.435	381.504	368.574	407.563	553.939	-0.812905	0.28459	-2.85641	0.00428465	0.0295897
ENSG00000204070	SYS1	Down regulated	646.713	626.583	956.985	574.602	438.455	300.128	524.908	333.917	550.286	-0.812064	0.298327	-2.72206	0.00648765	0.0397957
ENSG00000123607	TTC21B	Down regulated	391.374	455.697	381.679	512.185	200.06	256.378	307.49	229.306	341.771	-0.809626	0.256984	-3.1505	0.00162992	0.0145475
ENSG00000173933	RBM4	Down regulated	424.837	375.339	364.964	517.692	251.572	242.378	247.442	221.774	330.75	-0.806835	0.237175	-3.40185	0.000669307	0.00746234
ENSG00000112182	BACH2	Down regulated	306.261	447.559	303.672	322.181	190.476	217.877	191.534	190.81	271.296	-0.802764	0.253817	-3.16276	0.00156279	0.0140856
ENSG00000166133	RPUSD2	Down regulated	169.498	300.068	217.307	182.661	123.39	138.252	108.709	128.043	170.991	-0.800548	0.298944	-2.67792	0.00740801	0.043785
ENSG00000170802	FOXN2	Down regulated	2029.62	1612.23	1308.02	1627.43	724.768	912.635	979.414	1159.92	1294.25	-0.800384	0.25596	-3.12698	0.0017661	0.0154026
ENSG00000116754	SRSF11	Down regulated	2041.98	1310.13	2011.48	1889.03	966.757	974.761	1199.94	1024.35	1427.3	-0.799918	0.239573	-3.33893	0.000841018	0.00892064
ENSG00000116350	SRSF4	Down regulated	1833.2	1022.27	1869.39	1628.34	734.352	895.135	890.376	1129.79	1250.36	-0.799275	0.281991	-2.8344	0.00459115	0.0311273
ENSG00000102316	MAGED2	Down regulated	2429.72	2807.42	2221.82	2159.81	1350.11	1692.27	1019.79	1476.26	1894.65	-0.796191	0.244545	-3.2558	0.00113073	0.0109419
ENSG00000119684	MLH3	Down regulated	194.232	149.525	250.738	205.608	104.223	140.002	95.2495	120.511	157.511	-0.794307	0.297404	-2.6708	0.00756704	0.0444192
ENSG00000079134	THOC1	Down regulated	362.276	428.233	334.318	403.874	156.933	225.753	216.382	282.03	301.225	-0.793025	0.272332	-2.91198	0.00359151	0.0258423
ENSG00000179833	SERTAD2	Down regulated	576.149	712.026	594.807	488.32	444.445	309.754	349.939	269.477	468.114	-0.789088	0.265693	-2.96992	0.00297876	0.022531
ENSG00000163257	DCAF16	Down regulated	272.798	357.03	470.831	384.598	245.583	195.127	209.135	212.569	293.459	-0.782742	0.267618	-2.92485	0.00344622	0.0250931
ENSG00000108055	SMC3	Down regulated	2352.61	1367.09	1282.94	1633.85	928.422	886.385	796.162	1249.47	1312.12	-0.78197	0.290085	-2.69566	0.00702496	0.0421191
ENSG00000114423	CBLB	Down regulated	1202.49	1529.84	955.592	1398.87	554.657	792.759	740.255	875.381	1006.23	-0.779405	0.263945	-2.9529	0.003148	0.023475
ENSG00000182185	RAD51B	Down regulated	280.8	187.161	207.556	217.541	118.598	152.252	119.062	131.391	176.795	-0.777289	0.27258	-2.8516	0.00434994	0.0299352
ENSG00000114446	IFT57	Down regulated	823.486	517.745	470.831	532.379	391.734	335.129	267.113	375.761	464.272	-0.776887	0.284889	-2.72699	0.00639156	0.0393168
ENSG00000112851	ERBIN	Down regulated	2721.43	2423.94	1288.52	2476.48	1128.48	1207.51	1453.59	1416.85	1764.6	-0.775563	0.290253	-2.67203	0.00753947	0.0442763
ENSG00000185404	SP140L	Down regulated	413.198	331.601	323.174	402.038	219.227	273.878	136.662	230.98	291.345	-0.772136	0.293971	-2.62657	0.00862504	0.0486544
ENSG00000178764	ZHX2	Down regulated	649.623	700.837	573.912	615.907	348.608	397.255	340.621	400.868	503.454	-0.77195	0.209923	-3.6773	0.000235718	0.00330054
ENSG00000158526	TSR2	Down regulated	1166.12	1037.52	915.195	916.977	685.236	614.257	528.014	541.464	800.598	-0.76962	0.220193	-3.49521	0.000473682	0.00568749
ENSG00000184277	TM2D3	Down regulated	790.75	724.232	598.986	443.343	348.608	439.255	378.928	333.917	507.252	-0.769254	0.271646	-2.83183	0.00462829	0.0313019
ENSG00000102710	SUPT20H	Down regulated	1199.58	927.668	1004.35	1367.66	719.976	604.632	552.861	766.586	892.915	-0.767352	0.244976	-3.13235	0.00173413	0.0152399
ENSG00000147905	ZCCHC7	Down regulated	1396	762.885	725.748	795.814	486.373	494.381	619.122	564.06	730.548	-0.767159	0.293639	-2.61259	0.00898581	0.0499309
ENSG00000145365	TIFA	Down regulated	2671.24	1429.14	1990.58	1944.1	909.255	1128.76	1297.26	1393.41	1595.47	-0.764831	0.277344	-2.75769	0.00582106	0.0368301
ENSG00000170852	KBTBD2	Down regulated	690.36	346.858	536.301	464.455	313.867	270.378	327.161	295.42	405.6	-0.757036	0.283047	-2.67459	0.00748198	0.0440666
ENSG00000152061	RABGAP1L	Down regulated	3648.22	3546.91	2642.5	2686.68	1905.96	1794.65	1565.41	2160.84	2493.89	-0.754026	0.23403	-3.22191	0.00127337	0.0120048
ENSG00000088205	DDX18	Down regulated	2779.63	2070.98	1294.09	1768.78	1020.67	1332.64	1127.46	1221.85	1577.01	-0.751196	0.28698	-2.61759	0.00885527	0.049526
ENSG00000198399	ITSN2	Down regulated	1483.29	1439.31	1503.04	2016.61	1090.15	831.259	873.811	1048.62	1285.76	-0.745317	0.232924	-3.19983	0.00137509	0.0127796
ENSG00000172466	ZNF24	Down regulated	2271.86	1872.63	1170.11	1836.71	1084.16	1014.14	944.213	1239.43	1429.16	-0.740455	0.26947	-2.74781	0.00599941	0.0375477
ENSG00000168421	RHOH	Down regulated	5341.75	4875.34	5276.65	6070.04	2542.08	3729.29	2619.36	4048.85	4312.92	-0.736633	0.248388	-2.96565	0.00302043	0.0227585
ENSG00000109323	MANBA	Down regulated	286.62	321.429	300.886	432.328	207.248	153.127	203.958	241.86	268.432	-0.734827	0.278454	-2.63895	0.00831623	0.0474866
ENSG00000117020	AKT3	Down regulated	387.737	265.484	370.536	251.503	186.882	187.252	200.852	191.647	255.237	-0.733876	0.264535	-2.77421	0.00553355	0.0355348
ENSG00000163950	SLBP	Down regulated	1712.44	982.596	1284.34	1233.65	626.535	791.884	830.328	902.162	1045.49	-0.726303	0.262871	-2.76296	0.00572789	0.0363746
ENSG00000169826	CSGALNACT2	Down regulated	1485.48	943.943	1291.3	1127.17	702.007	665.883	684.347	878.729	972.358	-0.725889	0.244761	-2.9657	0.00301992	0.0227585
ENSG00000166822	TMEM170A	Down regulated	621.979	641.841	615.702	633.347	386.942	416.505	304.384	414.258	504.37	-0.722728	0.21769	-3.31999	0.0009002	0.00935336
ENSG00000271109	LINC03049	Down regulated	358.638	309.223	373.322	303.823	247.979	228.378	165.651	174.909	270.24	-0.720013	0.259915	-2.77018	0.00560254	0.035814
ENSG00000112739	PRPF4B	Down regulated	545.596	476.04	495.905	550.737	277.928	257.253	328.197	395.01	415.833	-0.716519	0.243792	-2.93906	0.00329213	0.024247
ENSG00000115239	ASB3	Down regulated	559.417	363.133	532.122	389.187	244.385	269.503	283.678	323.874	370.663	-0.71639	0.263581	-2.71791	0.00656958	0.040178
ENSG00000110958	PTGES3	Down regulated	7238.96	5757.24	8596.15	6724.49	4725.97	3888.54	4620.64	4006.17	5694.77	-0.715785	0.221229	-3.23549	0.00121434	0.0115594
ENSG00000043143	JADE2	Down regulated	367.368	553.346	573.912	510.349	318.658	251.128	352.009	299.605	403.297	-0.7143	0.259965	-2.74768	0.00600191	0.0375477
ENSG00000196459	TRAPPC2	Down regulated	1338.53	809.675	998.774	856.395	564.241	512.756	772.35	594.188	805.864	-0.712835	0.271412	-2.62639	0.00862949	0.0486596
ENSG00000153914	SREK1	Down regulated	672.901	515.71	562.768	852.724	364.181	374.504	431.729	423.464	524.748	-0.708818	0.255105	-2.77854	0.00546042	0.0351803
ENSG00000178913	TAF7	Down regulated	5382.48	3847.99	2993.54	3871.68	2839.18	2287.28	2311.87	2417.76	3243.97	-0.707962	0.252316	-2.80585	0.00501838	0.0330611
ENSG00000111596	CNOT2	Down regulated	1520.39	1142.29	1685.52	1046.4	652.89	832.134	946.284	874.545	1087.56	-0.705867	0.262166	-2.69245	0.00709297	0.0424527
ENSG00000158092	NCK1	Down regulated	1535.67	1076.18	1235.58	1062	651.693	832.134	723.689	806.757	990.463	-0.70359	0.233711	-3.01051	0.00260809	0.020483
ENSG00000124228	DDX27	Down regulated	810.392	493.332	501.477	634.265	420.485	344.754	343.727	392.499	492.616	-0.702015	0.263045	-2.66881	0.00761214	0.0445696
ENSG00000197860	SGTB	Down regulated	1267.24	1185.01	923.553	1583.37	718.778	819.884	750.608	764.913	1001.67	-0.699801	0.242403	-2.88693	0.00389025	0.0274596
ENSG00000133997	MED6	Down regulated	507.04	563.518	477.796	585.617	282.72	315.879	337.515	389.988	432.509	-0.685709	0.227583	-3.01301	0.00258671	0.0203733
ENSG00000157450	RNF111	Down regulated	735.463	604.205	562.768	658.13	307.877	358.754	394.457	530.585	519.03	-0.685517	0.262378	-2.6127	0.00898291	0.0499309
ENSG00000156976	EIF4A2	Down regulated	9649.77	9110.88	10398.7	7266.97	5693.92	5250.06	5780.2	6031.43	7397.74	-0.678705	0.2078	-3.26615	0.00109022	0.0106814
ENSG00000174799	CEP135	Down regulated	383.372	349.91	271.633	412.135	231.207	199.502	200.852	256.924	288.192	-0.675318	0.256426	-2.63358	0.00844904	0.0479768
ENSG00000122482	ZNF644	Down regulated	798.752	1019.21	924.946	841.709	637.317	454.13	603.592	554.855	729.314	-0.672268	0.226354	-2.96998	0.00297816	0.022531
ENSG00000245164	LINC00861	Down regulated	1467.29	1245.03	1420.85	1279.54	1006.29	680.758	846.893	871.197	1102.23	-0.669153	0.220977	-3.02816	0.00246049	0.019661
ENSG00000198642	KLHL9	Down regulated	1090.46	1445.41	899.872	1270.37	625.337	795.384	803.409	755.707	960.744	-0.659368	0.244596	-2.69574	0.00702318	0.0421191
ENSG00000134324	LPIN1	Down regulated	995.167	815.778	706.246	759.099	507.937	635.257	511.449	446.06	672.124	-0.641938	0.23923	-2.68335	0.00728886	0.0432613
ENSG00000137075	RNF38	Down regulated	1416.37	1106.69	968.129	969.296	778.677	601.132	804.445	696.288	917.628	-0.631934	0.241809	-2.61336	0.0089657	0.0498998
ENSG00000128585	MKLN1	Down regulated	968.251	822.899	702.067	999.587	525.906	518.006	673.994	559.876	721.323	-0.617754	0.234865	-2.63025	0.00853228	0.0482587
ENSG00000101577	LPIN2	Down regulated	683.086	750.679	869.226	880.261	467.206	509.256	579.78	532.259	658.969	-0.607113	0.215995	-2.81077	0.0049423	0.0327326
ENSG00000173757	STAT5B	Down regulated	1059.18	1072.11	1363.74	1096.88	624.139	807.634	830.328	783.324	954.667	-0.591352	0.221245	-2.67284	0.00752128	0.0441883
ENSG00000155096	AZIN1	Down regulated	3948.66	3025.09	2811.06	3393.46	2277.33	2273.28	1951.58	2283.86	2745.54	-0.585139	0.212031	-2.75968	0.00578577	0.0366237
ENSG00000111843	TMEM14C	Up regulated	470.667	456.714	619.881	454.358	724.768	812.884	754.749	733.111	628.392	0.597918	0.219665	2.72196	0.00648968	0.0397957
ENSG00000138279	ANXA7	Up regulated	2729.43	2651.79	2127.1	2034.05	3790.36	3612.92	3583.25	3488.14	3002.13	0.600822	0.205998	2.91663	0.00353834	0.0255573
ENSG00000088832	FKBP1A	Up regulated	1450.56	1503.39	1163.15	1690.76	2131.18	2501.65	1849.08	2341.6	1828.92	0.603027	0.227577	2.64977	0.00805458	0.0464279
ENSG00000089053	ANAPC5	Up regulated	952.974	1155.52	823.258	859.149	1509.43	1519.02	1207.18	1547.4	1196.74	0.609045	0.225728	2.69814	0.0069728	0.0419162
ENSG00000061794	MRPS35	Up regulated	806.754	933.771	826.044	800.404	1231.51	1399.14	1256.88	1263.7	1064.77	0.613726	0.190478	3.22203	0.00127287	0.0120048
ENSG00000135829	DHX9	Up regulated	993.712	1533.91	1131.11	1270.37	1961.07	1969.65	1881.18	1754.95	1561.99	0.618451	0.224649	2.75297	0.00590578	0.0372237
ENSG00000121691	CAT	Up regulated	879.5	1012.09	780.075	1001.42	1401.62	1758.77	1189.58	1334.83	1169.74	0.629856	0.232107	2.71365	0.00665466	0.0405719
ENSG00000129636	ITFG1	Up regulated	547.778	433.319	621.274	411.217	761.905	710.508	815.833	827.679	641.189	0.630949	0.23762	2.65529	0.00792407	0.0458874
ENSG00000110955	ATP5F1B	Up regulated	3665.68	5367.66	4418.57	4779.48	6369.58	8134.97	6070.09	7691.81	5812.23	0.632788	0.229612	2.7559	0.00585307	0.0369645
ENSG00000114686	MRPL3	Up regulated	833.67	1038.54	768.931	630.593	1157.23	1291.51	1326.25	1303.87	1043.82	0.634526	0.236627	2.68155	0.00732826	0.0434258
ENSG00000179152	TCAIM	Up regulated	322.993	359.065	236.808	365.322	513.927	510.131	466.93	513.847	411.128	0.640442	0.240566	2.66223	0.00776249	0.0451803
ENSG00000179295	PTPN11	Up regulated	493.946	542.157	449.936	447.015	873.316	707.008	770.279	668.671	619.041	0.642291	0.216062	2.97271	0.0029518	0.0224011
ENSG00000172757	CFL1	Up regulated	6095.4	6173.27	6744.86	5817.61	10689.4	11372.5	8063.08	8675.98	7954.02	0.643994	0.213064	3.02254	0.00250666	0.0199256
ENSG00000117632	STMN1	Up regulated	1668.8	1304.02	1085.14	1262.1	1945.49	2149.9	1879.11	2385.96	1710.07	0.651564	0.231605	2.81326	0.00490426	0.0325592
ENSG00000213585	VDAC1	Up regulated	811.119	990.733	1193.79	747.166	1642.41	1350.14	1552.98	1344.04	1204.05	0.654918	0.243516	2.68943	0.00715744	0.0427083
ENSG00000184182	UBE2F	Up regulated	188.412	243.106	222.879	217.541	389.338	313.254	348.903	321.364	280.6	0.655419	0.232095	2.82392	0.00474404	0.0318029
ENSG00000146731	CCT6A	Up regulated	1545.85	1404.73	1767.71	1196.02	2185.09	2300.4	2303.59	2525.72	1903.64	0.65583	0.216028	3.03586	0.00239849	0.0193116
ENSG00000121578	B4GALT4	Up regulated	133.125	164.783	150.443	156.042	201.258	250.253	241.23	258.597	194.466	0.657065	0.245103	2.68077	0.00734527	0.0435072
ENSG00000143569	UBAP2L	Up regulated	653.26	1077.19	973.701	758.181	1239.89	1345.77	1345.92	1527.31	1115.15	0.657942	0.247986	2.65314	0.00797465	0.046122
ENSG00000171720	HDAC3	Up regulated	333.177	428.233	466.652	386.434	685.236	601.132	743.361	526.4	521.328	0.664097	0.241532	2.74952	0.0059682	0.0374676
ENSG00000112640	PPP2R5D	Up regulated	309.171	292.948	362.178	268.943	552.261	500.506	440.011	464.471	398.811	0.667735	0.227542	2.93456	0.00334025	0.0245225
ENSG00000188725	SMIM15	Up regulated	884.593	659.133	633.811	518.61	1076.97	1051.76	971.131	1185.87	872.734	0.667925	0.247544	2.69821	0.00697137	0.0419162
ENSG00000006715	VPS41	Up regulated	491.764	551.312	657.492	623.25	807.428	1106.01	721.619	1059.5	752.297	0.670307	0.251689	2.66324	0.00773932	0.0451411
ENSG00000109971	HSPA8	Up regulated	13834.1	17765	23540.2	14832.3	30499	27233.8	27329.4	26396.2	22678.7	0.671731	0.244433	2.74812	0.00599388	0.0375477
ENSG00000156471	PTDSS1	Up regulated	1694.26	1766.84	2021.23	1580.61	3079.97	2683.66	2548.96	3006.09	2297.7	0.680731	0.200704	3.39172	0.000694561	0.00767537
ENSG00000214160	ALG3	Up regulated	236.425	232.934	235.415	182.661	343.816	391.129	327.161	359.86	288.675	0.681288	0.231199	2.94675	0.00321128	0.0238304
ENSG00000183258	DDX41	Up regulated	277.89	325.498	232.629	278.122	495.957	501.381	331.303	468.655	363.929	0.688836	0.257996	2.66994	0.00758637	0.0444946
ENSG00000139684	ESD	Up regulated	813.301	809.675	1207.72	870.164	1577.72	1656.39	1499.14	1313.91	1218.5	0.709437	0.236792	2.99604	0.00273514	0.0211423
ENSG00000150753	CCT5	Up regulated	1247.6	1024.3	891.514	687.503	1352.5	1897.02	1409.07	1660.38	1271.24	0.714249	0.269042	2.65478	0.007936	0.0459371
ENSG00000140575	IQGAP1	Up regulated	1758.27	2359.86	1705.02	2468.22	3820.31	3840.42	2857.49	3089.78	2737.42	0.714614	0.244332	2.92476	0.0034472	0.0250931
ENSG00000162976	SLC66A3	Up regulated	703.455	577.758	618.488	377.255	904.463	894.26	955.601	1000.08	753.92	0.721515	0.260445	2.77032	0.0056002	0.035814
ENSG00000196591	HDAC2	Up regulated	816.939	1070.07	862.261	703.107	1279.43	1591.64	1276.55	1543.22	1142.9	0.721566	0.234452	3.07767	0.00208629	0.0173786
ENSG00000092330	TINF2	Up regulated	800.935	800.521	757.787	798.568	1262.65	1340.52	1329.35	1285.45	1046.97	0.724327	0.178359	4.06106	4.88511e-05	0.00097959
ENSG00000006695	COX10	Up regulated	329.54	257.347	225.665	356.143	416.892	455.88	519.731	541.464	387.833	0.7244	0.259466	2.79189	0.00524017	0.0342105
ENSG00000068903	SIRT2	Up regulated	343.362	313.291	335.711	392.859	541.48	602.882	505.237	641.891	459.589	0.726244	0.219658	3.30625	0.000945525	0.00964891
ENSG00000088930	XRN2	Up regulated	1133.38	1326.4	1466.82	1175.82	2056.9	1963.52	2275.64	2147.45	1693.24	0.727343	0.200671	3.62456	0.000289452	0.00387898
ENSG00000090316	MAEA	Up regulated	330.267	383.477	232.629	347.882	470.8	598.507	496.954	580.798	430.164	0.728783	0.256417	2.84218	0.00448059	0.0306631
ENSG00000139624	CERS5	Up regulated	348.454	297.017	473.617	385.516	584.607	637.007	569.427	700.473	499.514	0.729925	0.244861	2.98097	0.00287334	0.0219511
ENSG00000131236	CAP1	Up regulated	6568.97	5821.32	4535.58	5386.2	8407.31	10134.4	8145.91	10503.7	7437.93	0.737028	0.223968	3.29077	0.000999126	0.0100313
ENSG00000165280	VCP	Up regulated	1721.9	2521.59	2280.33	1680.66	2946.99	3715.29	3369.97	3662.21	2737.37	0.739551	0.237679	3.11155	0.00186107	0.0159573
ENSG00000103544	VPS35L	Up regulated	309.898	341.772	316.209	426.821	430.069	672.008	604.628	624.316	465.715	0.741412	0.257716	2.87686	0.00401655	0.0281897
ENSG00000148730	EIF4EBP2	Up regulated	1015.54	1591.89	1533.68	1122.58	2013.78	1666.02	2981.72	2145.77	1758.87	0.743064	0.284375	2.61297	0.00897589	0.0499161
ENSG00000126067	PSMB2	Up regulated	578.331	544.191	512.621	436	939.204	1002.76	726.795	803.409	692.914	0.745084	0.230254	3.23593	0.00121249	0.0115497
ENSG00000139719	VPS33A	Up regulated	282.982	257.347	167.159	184.497	339.024	369.254	359.256	431.833	298.919	0.746519	0.277386	2.69126	0.00711826	0.0425485
ENSG00000165672	PRDX3	Up regulated	1577.86	1106.69	1340.06	876.589	1887.99	2170.02	1816.99	2353.32	1641.19	0.747509	0.261143	2.86245	0.00420385	0.0291637
ENSG00000108829	LRRC59	Up regulated	389.192	376.357	360.785	371.747	757.113	551.256	542.508	666.16	501.89	0.747653	0.225539	3.31497	0.000916533	0.00946579
ENSG00000243927	MRPS6	Up regulated	730.371	704.906	959.771	891.275	1245.88	1316.01	1329.35	1625.23	1100.35	0.748276	0.22635	3.30584	0.000946909	0.00964891
ENSG00000166847	DCTN5	Up regulated	693.998	904.273	551.624	472.716	933.214	1238.14	982.52	1256.16	879.081	0.749751	0.284131	2.63875	0.00832121	0.0474866
ENSG00000006744	ELAC2	Up regulated	338.269	608.274	383.072	424.067	670.86	779.634	659.5	838.558	587.779	0.750245	0.270959	2.76885	0.00562545	0.0359067
ENSG00000108039	XPNPEP1	Up regulated	125.851	175.972	133.727	185.415	238.395	259.003	283.678	264.456	208.312	0.751513	0.262205	2.86613	0.00415529	0.0289291
ENSG00000161542	PRPSAP1	Up regulated	560.145	360.082	345.462	416.724	709.195	637.882	727.831	762.402	564.965	0.751714	0.251423	2.98983	0.00279132	0.0214438
ENSG00000086758	HUWE1	Up regulated	384.827	624.549	369.143	584.699	923.63	905.635	725.76	756.544	659.348	0.753691	0.276057	2.7302	0.00632957	0.0390791
ENSG00000084207	GSTP1	Up regulated	411.743	456.714	661.671	358.897	926.026	909.135	651.217	698.799	634.275	0.755605	0.28628	2.63939	0.00830546	0.0474756
ENSG00000275791	TRBV10-3	Up regulated	194.96	200.384	199.198	169.81	310.273	245.878	399.634	334.754	256.861	0.755821	0.260163	2.90518	0.00367037	0.0263545
ENSG00000155008	APOOL	Up regulated	119.304	79.34	75.2215	101.886	162.923	159.252	151.157	165.703	126.848	0.758784	0.288618	2.62903	0.00856298	0.0483839
ENSG00000126432	PRDX5	Up regulated	717.277	483.161	683.958	377.255	965.559	1029.89	755.784	1080.42	761.662	0.761015	0.290885	2.61621	0.00889128	0.0496668
ENSG00000055070	SZRD1	Up regulated	488.854	683.545	551.624	846.299	1299.79	1043.01	986.661	1027.69	865.935	0.76107	0.263182	2.8918	0.00383042	0.027163
ENSG00000143418	CERS2	Up regulated	328.085	451.628	553.017	337.785	596.586	830.384	577.709	823.495	562.336	0.76234	0.28657	2.66022	0.00780891	0.0453886
ENSG00000108582	CPD	Up regulated	265.523	285.828	160.194	249.667	407.308	483.881	341.656	405.052	324.889	0.766158	0.279993	2.73635	0.00621254	0.0384914
ENSG00000182446	NPLOC4	Up regulated	129.488	154.611	91.9374	162.467	209.644	225.753	249.512	234.328	182.218	0.767593	0.283704	2.70561	0.00681781	0.0413202
ENSG00000004059	ARF5	Up regulated	372.46	395.683	610.13	345.128	802.636	694.758	692.63	741.48	581.863	0.768853	0.265651	2.89422	0.00380101	0.0270242
ENSG00000138593	SECISBP2L	Up regulated	314.991	406.872	498.691	382.762	505.541	570.506	735.078	924.758	542.4	0.773223	0.292274	2.64554	0.00815598	0.0468355
ENSG00000149179	CSTPP1	Up regulated	82.9306	89.5118	91.9374	120.244	196.466	148.752	157.369	155.661	130.359	0.773545	0.284745	2.71663	0.00659507	0.0402938
ENSG00000005194	CIAPIN1	Up regulated	473.577	302.102	324.567	350.636	523.51	721.883	577.709	667.834	492.727	0.778443	0.258796	3.00794	0.00263022	0.0205795
ENSG00000067057	PFKP	Up regulated	246.609	353.979	222.879	379.09	604.972	458.505	473.142	531.422	408.825	0.780678	0.277959	2.80861	0.00497564	0.0328561
ENSG00000060971	ACAA1	Up regulated	225.513	233.951	341.283	257.01	430.069	478.63	416.199	487.904	358.82	0.78119	0.246602	3.16782	0.00153589	0.0138887
ENSG00000091317	CMTM6	Up regulated	3089.53	1828.89	2448.88	2345.22	4318.66	3696.04	3595.67	5094.95	3302.23	0.782247	0.254831	3.06967	0.00214297	0.0176961
ENSG00000171791	BCL2	Up regulated	825.668	722.198	454.115	692.092	1366.88	1245.14	843.787	1186.7	917.072	0.783749	0.283128	2.76818	0.00563702	0.0359638
ENSG00000077232	DNAJC10	Up regulated	920.966	949.029	487.547	685.667	1327.34	1344.89	1187.51	1389.23	1036.52	0.785301	0.276129	2.84397	0.00445558	0.0305116
ENSG00000186469	GNG2	Up regulated	2290.05	2210.33	1776.06	1928.5	3457.32	3651.42	3455.9	3581.87	2793.93	0.785535	0.193652	4.05643	4.98291e-05	0.00099196
ENSG00000163468	CCT3	Up regulated	1587.32	1614.26	1755.17	1277.71	2851.15	2519.15	2829.53	2574.26	2126.07	0.789476	0.204787	3.8551	0.000115682	0.00188943
ENSG00000115425	PECR	Up regulated	191.322	256.329	273.026	234.981	426.475	404.255	418.27	400.031	325.586	0.790069	0.230936	3.42115	0.000623563	0.0070496
ENSG00000113048	MRPS27	Up regulated	532.501	790.349	788.433	581.945	1024.26	1295.89	1142.99	1190.89	918.407	0.790688	0.242028	3.26693	0.0010872	0.010667
ENSG00000167984	NLRC3	Up regulated	284.437	554.363	331.532	446.097	742.738	626.507	742.325	685.409	551.676	0.790962	0.28247	2.80017	0.00510765	0.0335366
ENSG00000146085	MMUT	Up regulated	411.743	364.15	377.501	333.196	404.912	762.134	619.122	784.998	507.219	0.791204	0.283168	2.79412	0.00520418	0.0340241
ENSG00000144591	GMPPA	Up regulated	109.847	108.838	122.583	104.64	206.05	204.752	173.934	185.788	152.054	0.791266	0.24832	3.18647	0.0014402	0.013268
ENSG00000180096	SEPTIN1	Up regulated	337.542	578.775	572.519	650.787	869.722	1057.89	736.113	1045.27	731.077	0.794903	0.28763	2.76363	0.0057163	0.0363346
ENSG00000164038	SLC9B2	Up regulated	231.333	225.814	129.548	271.697	446.841	370.129	321.985	354.839	294.023	0.795102	0.301945	2.63327	0.00845674	0.0480007
ENSG00000138629	UBL7	Up regulated	380.462	466.886	807.935	424.985	881.702	817.259	1008.4	897.14	710.596	0.795387	0.300619	2.64583	0.00814912	0.0468157
ENSG00000119185	ITGB1BP1	Up regulated	473.577	401.786	349.641	395.612	727.164	837.385	443.117	810.104	554.798	0.797256	0.282836	2.81879	0.00482055	0.0321589
ENSG00000117593	DARS2	Up regulated	205.144	133.251	133.727	173.482	213.238	343.879	276.431	291.236	221.298	0.798222	0.292476	2.72919	0.00634905	0.039143
ENSG00000119979	DENND10	Up regulated	211.691	175.972	130.941	127.587	298.293	279.128	249.512	300.442	221.696	0.798919	0.280136	2.85189	0.00434597	0.0299229
ENSG00000181804	SLC9A9	Up regulated	199.324	140.371	142.085	161.549	316.263	309.754	198.782	297.094	220.653	0.79924	0.285163	2.80275	0.00506692	0.033301
ENSG00000049245	VAMP3	Up regulated	264.068	526.899	423.469	399.284	636.119	593.257	930.754	646.075	552.491	0.799312	0.300441	2.66047	0.00780327	0.0453792
ENSG00000114395	CYB561D2	Up regulated	208.054	147.491	132.334	158.796	349.806	291.378	233.983	254.413	222.032	0.799534	0.282752	2.82768	0.00468865	0.0315851
ENSG00000151348	EXT2	Up regulated	328.085	604.205	348.248	356.143	715.185	762.134	592.204	780.813	560.877	0.800721	0.286982	2.79014	0.00526848	0.0342967
ENSG00000110063	DCPS	Up regulated	158.586	159.697	119.797	141.356	263.552	294.878	201.888	251.065	198.853	0.800817	0.264285	3.03012	0.00244455	0.019602
ENSG00000163378	EOGT	Up regulated	125.123	195.299	154.622	198.265	325.846	336.004	280.572	230.98	230.839	0.801534	0.28537	2.80876	0.00497335	0.0328561
ENSG00000142230	SAE1	Up regulated	547.778	620.48	806.542	674.652	1214.74	1237.26	966.99	1198.42	908.358	0.802826	0.2308	3.47845	0.000504317	0.00596667
ENSG00000115204	MPV17	Up regulated	467.757	402.803	360.785	357.061	778.677	701.758	622.228	676.203	545.909	0.805213	0.221436	3.63632	0.000276562	0.00375381
ENSG00000141480	ARRB2	Up regulated	666.354	810.693	611.523	726.054	1242.29	1362.39	1153.35	1162.43	966.886	0.805444	0.208572	3.8617	0.000112599	0.00185251
ENSG00000172469	MANEA	Up regulated	472.85	515.71	370.536	484.648	474.394	1062.26	910.047	783.324	634.221	0.808723	0.304886	2.65254	0.00798878	0.0461649
ENSG00000120509	PDZD11	Up regulated	328.812	213.608	261.882	165.221	389.338	413.88	458.647	438.528	333.74	0.809881	0.28629	2.82888	0.00467107	0.0314941
ENSG00000165609	NUDT5	Up regulated	712.912	507.573	415.111	547.983	1066.19	972.136	902.8	892.956	752.207	0.81004	0.249356	3.24852	0.00116005	0.0111586
ENSG00000067225	PKM	Up regulated	4185.08	7832.29	3925.45	3590.8	8311.48	9294.36	7827.03	8838.34	6725.6	0.811045	0.30229	2.683	0.00729655	0.0432726
ENSG00000266412	NCOA4	Up regulated	3357.96	3921.23	3279.1	3079.54	5262.66	5621.06	6598.1	6454.05	4696.71	0.811599	0.203503	3.98814	6.65925e-05	0.00123277
ENSG00000104472	CHRAC1	Up regulated	478.669	421.113	353.82	405.709	794.25	675.508	729.901	720.558	572.441	0.813277	0.214303	3.795	0.000147646	0.00229103
ENSG00000143499	SMYD2	Up regulated	137.49	315.326	271.633	232.227	442.049	406.005	446.223	389.151	330.013	0.817945	0.308029	2.65541	0.00792117	0.0458874
ENSG00000141458	NPC1	Up regulated	176.773	302.102	305.065	368.076	491.165	549.506	514.555	476.187	397.929	0.820064	0.287079	2.85658	0.00428228	0.0295882
ENSG00000049167	ERCC8	Up regulated	179.683	198.35	172.731	231.309	368.973	435.755	295.067	284.541	270.801	0.822785	0.268699	3.06211	0.00219782	0.0180234
ENSG00000140374	ETFA	Up regulated	866.406	591.999	502.87	662.72	1152.44	1263.51	1013.58	1222.69	909.527	0.824668	0.252363	3.26778	0.00108393	0.0106425
ENSG00000133313	CNDP2	Up regulated	445.934	550.294	543.266	511.267	764.301	1070.14	810.656	984.176	710.004	0.824929	0.228601	3.6086	0.000307852	0.00406211
ENSG00000230099	TRBV5-4	Up regulated	203.689	220.728	197.805	208.362	315.065	456.755	308.526	390.825	287.719	0.825665	0.249705	3.30656	0.000944503	0.00964587
ENSG00000163719	MTMR14	Up regulated	328.812	545.209	533.515	558.08	739.144	902.135	781.667	1057.82	680.798	0.826022	0.27307	3.02495	0.00248676	0.0198298
ENSG00000168291	PDHB	Up regulated	786.385	882.912	639.383	824.269	1129.68	1476.14	1245.49	1705.57	1086.23	0.826543	0.242023	3.41515	0.000637477	0.00717148
ENSG00000105568	PPP2R1A	Up regulated	661.989	1174.84	1392.99	1198.77	1913.15	2140.27	1975.39	1824.41	1535.23	0.827341	0.278953	2.96588	0.0030182	0.0227585
ENSG00000139579	NABP2	Up regulated	154.222	133.251	204.77	158.796	327.044	264.253	268.148	294.583	225.633	0.829039	0.258465	3.20755	0.00133872	0.0125178
ENSG00000119509	INVS	Up regulated	89.4777	85.4431	96.1164	54.1558	134.172	157.502	121.133	164.866	112.858	0.833455	0.317582	2.62438	0.00868065	0.0488253
ENSG00000124767	GLO1	Up regulated	2012.16	1321.32	1089.32	1342.88	2873.92	2828.91	1945.37	2645.39	2007.41	0.835517	0.277572	3.01009	0.00261166	0.0204993
ENSG00000167460	TPM4	Up regulated	734.736	471.972	688.137	956.446	1322.55	1233.76	1219.61	1313.91	992.641	0.835578	0.268402	3.11316	0.00185096	0.0159103
ENSG00000065150	IPO5	Up regulated	711.457	865.62	922.16	402.038	1451.93	1054.39	1450.48	1218.5	1009.57	0.83558	0.311406	2.68325	0.00729106	0.0432613
ENSG00000077549	CAPZB	Up regulated	1705.9	2191.01	3617.6	2615.08	4996.71	4691.8	4546.1	3848.83	3526.63	0.836516	0.28404	2.94507	0.00322885	0.023935
ENSG00000133678	TMEM254	Up regulated	158.586	210.556	215.914	123.916	280.324	369.254	318.879	294.583	246.502	0.837165	0.28633	2.92378	0.00345808	0.0251457
ENSG00000055163	CYFIP2	Up regulated	2099.45	2938.63	1732.88	1712.79	3777.18	4202.67	3363.76	3826.24	2956.7	0.838337	0.257073	3.26109	0.00110984	0.0108042
ENSG00000181826	RELL1	Up regulated	522.317	325.498	339.89	378.172	615.754	623.882	834.469	732.274	546.532	0.839866	0.263555	3.18668	0.00143914	0.0132672
ENSG00000117682	DHDDS	Up regulated	128.761	145.457	165.766	190.922	194.07	337.754	310.596	287.051	220.047	0.842889	0.294045	2.86653	0.00414997	0.0289213
ENSG00000132591	ERAL1	Up regulated	228.423	138.336	115.618	156.96	287.511	328.129	227.771	307.974	223.84	0.843786	0.309153	2.72935	0.00634602	0.039143
ENSG00000068079	IFI35	Up regulated	133.125	127.148	158.801	107.394	281.522	243.253	208.1	211.732	183.884	0.845756	0.2699	3.13359	0.00172684	0.0151856
ENSG00000112078	KCTD20	Up regulated	868.588	748.645	491.726	947.267	1503.45	1318.64	1382.15	1297.17	1069.7	0.846572	0.266587	3.17559	0.00149533	0.0136116
ENSG00000107798	LIPA	Up regulated	1150.84	1603.08	958.378	1009.68	2108.42	2592.65	1864.61	1955.8	1655.43	0.851539	0.261395	3.25767	0.00112331	0.0109044
ENSG00000076685	NT5C2	Up regulated	303.351	340.755	210.342	269.861	443.247	526.756	416.199	646.075	394.573	0.852914	0.276782	3.08154	0.00205931	0.017206
ENSG00000104763	ASAH1	Up regulated	1336.35	1075.16	940.269	598.467	1808.93	1969.65	1416.32	1946.59	1386.47	0.854014	0.298164	2.86424	0.00418012	0.0290872
ENSG00000125166	GOT2	Up regulated	822.031	758.816	777.289	608.564	1407.61	1449.02	1221.68	1289.64	1041.83	0.855538	0.211088	4.05299	5.05661e-05	0.00100083
ENSG00000119537	KDSR	Up regulated	960.248	1049.73	1328.91	949.103	2094.04	1918.02	1752.8	1999.32	1506.52	0.85746	0.217767	3.93752	8.23289e-05	0.00147633
ENSG00000023330	ALAS1	Up regulated	249.519	192.247	218.7	280.876	262.354	531.131	435.87	476.187	330.861	0.857567	0.30409	2.82011	0.00480079	0.0320582
ENSG00000132305	IMMT	Up regulated	489.581	514.693	631.025	597.549	852.95	1035.14	1100.55	1059.5	785.122	0.859749	0.218711	3.93098	8.46008e-05	0.00150967
ENSG00000080845	DLGAP4	Up regulated	175.318	271.587	274.419	247.831	477.988	432.255	451.4	394.173	340.621	0.859885	0.253408	3.39329	0.000690589	0.00764995
ENSG00000196305	IARS1	Up regulated	1312.34	1564.42	663.064	897.701	1799.34	2188.4	2048.9	2026.1	1562.53	0.860921	0.308012	2.79509	0.00518853	0.0339541
ENSG00000133265	HSPBP1	Up regulated	74.201	145.457	93.3304	139.52	189.278	250.253	182.217	200.015	159.284	0.861974	0.327369	2.63304	0.00846246	0.0480031
ENSG00000056277	ZNF280C	Up regulated	74.201	119.01	104.474	75.2673	180.893	146.127	201.888	147.292	131.144	0.862102	0.311164	2.77057	0.00559589	0.035814
ENSG00000131467	PSME3	Up regulated	1836.11	1352.85	685.351	1102.39	2036.54	2507.78	1994.03	2522.37	1754.68	0.863676	0.323585	2.66909	0.00760574	0.0445696
ENSG00000068366	ACSL4	Up regulated	707.092	594.033	633.811	682.913	1096.14	1034.26	1097.44	1543.22	923.613	0.865805	0.233414	3.70932	0.000207819	0.00298911
ENSG00000005022	SLC25A5	Up regulated	2198.39	1025.32	1615.87	1210.7	3082.36	2757.16	2592.44	2598.53	2135.1	0.866122	0.290541	2.98107	0.00287247	0.0219511
ENSG00000165283	STOML2	Up regulated	379.735	324.48	448.543	310.248	722.372	647.507	653.288	642.727	516.113	0.867102	0.228698	3.79147	0.000149758	0.00230628
ENSG00000134900	TPP2	Up regulated	1380.72	2443.27	1646.52	1844.05	2497.76	3195.54	3043.84	4622.11	2584.23	0.86922	0.293839	2.95815	0.0030949	0.0231166
ENSG00000123415	SMUG1	Up regulated	98.9347	102.735	90.5444	60.581	136.568	203.877	136.662	166.54	124.555	0.869353	0.320418	2.71318	0.00666409	0.0405933
ENSG00000102241	HTATSF1	Up regulated	1090.46	612.342	689.53	796.732	1558.55	1239.01	1480.51	1554.09	1127.65	0.869738	0.261801	3.32214	0.000893308	0.00930993
ENSG00000107960	STN1	Up regulated	71.2912	121.044	89.1514	113.819	172.507	196.877	174.969	178.256	139.739	0.872141	0.293272	2.97383	0.00294105	0.0223442
ENSG00000048828	FAM120A	Up regulated	247.337	404.838	175.517	226.72	463.612	499.631	445.188	523.053	373.237	0.872165	0.31023	2.81135	0.00493346	0.0326899
ENSG00000154518	ATP5MC3	Up regulated	810.392	1014.13	1388.81	914.223	1973.05	1944.27	1861.51	1783.4	1461.22	0.87471	0.244526	3.57717	0.000347334	0.00449669
ENSG00000006125	AP2B1	Up regulated	1270.15	2398.51	1076.78	1719.22	3298	2647.78	2938.24	2987.68	2292.04	0.876653	0.298662	2.93527	0.00333261	0.0244795
ENSG00000143324	XPR1	Up regulated	255.339	480.109	232.629	425.903	558.251	740.258	551.826	711.352	494.459	0.877567	0.318551	2.75487	0.00587153	0.037047
ENSG00000174903	RAB1B	Up regulated	330.267	457.731	598.986	434.164	964.361	857.51	761.996	757.381	645.3	0.87767	0.2634	3.33208	0.000861985	0.00907818
ENSG00000101473	ACOT8	Up regulated	90.9326	92.5634	112.832	121.162	201.258	155.752	189.464	220.101	148.008	0.878799	0.277522	3.16659	0.00154235	0.0139336
ENSG00000170854	RIOX2	Up regulated	266.978	257.347	228.45	296.48	438.455	546.881	422.411	524.727	372.716	0.880162	0.232571	3.78448	0.00015403	0.00235345
ENSG00000180917	CMTR2	Up regulated	498.311	649.978	511.228	426.821	621.743	910.885	1202.01	1107.2	741.022	0.881393	0.290627	3.03273	0.0024235	0.0194788
ENSG00000211728	TRBV5-6	Up regulated	101.117	75.2713	121.19	83.5284	188.08	221.378	128.38	162.356	135.163	0.881393	0.319358	2.75989	0.00578212	0.0366174
ENSG00000140950	MEAK7	Up regulated	49.4673	54.9277	82.1865	68.8421	100.629	136.502	125.274	106.284	90.514	0.885456	0.325217	2.72266	0.00647584	0.0397462
ENSG00000104228	TRIM35	Up regulated	214.601	377.374	182.482	264.354	418.089	560.881	430.694	512.173	370.081	0.887135	0.303802	2.92011	0.00349912	0.0253368
ENSG00000131844	MCCC2	Up regulated	360.821	415.009	234.022	525.953	788.26	668.508	597.38	794.204	548.02	0.889364	0.302189	2.94307	0.00324978	0.0240642
ENSG00000210082	MT-RNR2	Up regulated	230779	405577	468488	445087	962916	603268	771426	537893	553179	0.891613	0.312777	2.85064	0.00436318	0.0299963
ENSG00000132716	DCAF8	Up regulated	245.154	426.198	234.022	401.12	535.49	602.882	588.062	698.799	466.466	0.892051	0.294374	3.03033	0.0024429	0.0196002
ENSG00000165097	KDM1B	Up regulated	125.851	106.804	97.5094	106.476	251.572	149.627	240.195	172.398	156.304	0.892875	0.300829	2.96805	0.00299698	0.0226563
ENSG00000074319	TSG101	Up regulated	507.04	483.161	717.39	417.642	669.662	1207.51	928.683	1137.33	758.552	0.89358	0.296403	3.01475	0.00257195	0.0202803
ENSG00000122729	ACO1	Up regulated	226.968	207.505	228.45	258.846	331.836	547.756	321.985	510.5	329.231	0.894353	0.285627	3.1312	0.00174096	0.0152611
ENSG00000104731	KLHDC4	Up regulated	80.7482	109.855	82.1865	123.916	176.101	184.627	184.287	194.157	141.985	0.896895	0.281893	3.18169	0.00146419	0.013408
ENSG00000087053	MTMR2	Up regulated	544.868	379.408	335.711	276.286	624.139	777.884	640.864	822.658	550.227	0.898136	0.288175	3.11664	0.00182927	0.0157634
ENSG00000175567	UCP2	Up regulated	2923.67	3040.35	3588.34	4125.94	5298.6	6754.2	6055.59	7418.98	4900.71	0.900316	0.230781	3.90117	9.57308e-05	0.00165404
ENSG00000156709	AIFM1	Up regulated	259.704	262.432	218.7	226.72	470.8	431.38	467.965	438.528	347.029	0.900475	0.213866	4.21046	2.54852e-05	0.00057482
ENSG00000159202	UBE2Z	Up regulated	363.73	518.762	344.069	240.488	888.889	468.13	765.102	623.479	526.581	0.903738	0.328926	2.74754	0.00600448	0.0375477
ENSG00000108010	GLRX3	Up regulated	653.26	419.078	558.589	649.869	1120.1	1064.01	875.882	1210.97	818.97	0.904461	0.250909	3.60473	0.000312474	0.00410732
ENSG00000006831	ADIPOR2	Up regulated	204.417	336.687	228.45	287.301	494.759	495.256	411.022	577.45	379.418	0.905131	0.269459	3.35906	0.000782074	0.00843103
ENSG00000141968	VAV1	Up regulated	77.8383	95.6149	186.661	101.886	206.05	231.003	198.782	224.285	165.265	0.906219	0.34219	2.64829	0.00809	0.0465734
ENSG00000100418	DESI1	Up regulated	87.2953	148.508	178.303	110.147	298.293	270.378	194.64	216.753	188.04	0.908466	0.32891	2.76205	0.00574401	0.0364433
ENSG00000291093	SVIL-AS1	Up regulated	85.1129	57.9793	79.4005	55.0737	144.954	127.751	94.2142	153.987	99.8091	0.9088	0.333691	2.72348	0.0064599	0.0396661
ENSG00000136813	ECPAS	Up regulated	250.974	413.992	229.843	304.741	455.226	509.256	685.383	603.394	431.601	0.909166	0.290574	3.12886	0.00175487	0.0153145
ENSG00000071575	TRIB2	Up regulated	333.177	692.7	519.586	776.539	1045.82	1023.76	807.55	1482.96	835.262	0.909491	0.336591	2.70207	0.00689098	0.0416796
ENSG00000164209	SLC25A46	Up regulated	860.586	1272.49	594.807	1034.47	1793.35	1653.77	1723.81	1906.42	1354.96	0.910962	0.280075	3.25256	0.00114371	0.0110246
ENSG00000178562	CD28	Up regulated	1984.51	3050.52	2499.03	2330.53	3547.17	4402.18	4902.25	5704.21	3552.55	0.911792	0.253862	3.59168	0.000328548	0.00428172
ENSG00000163191	S100A11	Up regulated	905.689	852.397	1172.9	704.025	1690.33	1844.52	1461.87	1851.19	1310.36	0.914723	0.244754	3.73732	0.000185995	0.00273536
ENSG00000133030	MPRIP	Up regulated	281.527	225.814	144.871	169.81	361.785	371.004	373.751	447.733	297.037	0.915203	0.292997	3.12359	0.0017866	0.0155285
ENSG00000154845	PPP4R1	Up regulated	79.2932	143.422	161.587	167.975	271.938	269.503	257.795	239.349	198.858	0.915456	0.312903	2.92569	0.00343698	0.0250453
ENSG00000118855	MFSD1	Up regulated	357.911	739.49	431.827	508.513	897.275	1023.76	853.105	1074.56	735.805	0.917874	0.289154	3.17434	0.00150177	0.0136611
ENSG00000108091	CCDC6	Up regulated	256.794	374.322	346.855	264.354	735.55	389.379	834.469	389.988	448.964	0.919466	0.34486	2.6662	0.00767144	0.0448346
ENSG00000161217	PCYT1A	Up regulated	124.396	209.539	215.914	246.914	337.826	347.379	442.082	379.109	287.895	0.921455	0.295184	3.12163	0.00179855	0.0155966
ENSG00000165118	QNG1	Up regulated	82.2031	135.285	97.5094	90.8715	122.192	199.502	242.265	203.363	146.649	0.921888	0.334955	2.75227	0.00591837	0.037257
ENSG00000159674	SPON2	Up regulated	56.0145	86.4603	62.6846	67.9242	143.756	152.252	82.8257	138.086	98.7503	0.922356	0.342925	2.68967	0.00715221	0.0426957
ENSG00000133935	ERG28	Up regulated	715.822	450.611	610.13	510.349	1145.25	1183.89	836.539	1169.96	827.82	0.922587	0.25763	3.58106	0.000342206	0.00443447
ENSG00000132463	GRSF1	Up regulated	583.424	1199.26	1464.03	1099.64	2405.51	1529.52	2325.33	2005.18	1576.49	0.928032	0.326058	2.84622	0.00442418	0.0303549
ENSG00000114021	NIT2	Up regulated	210.964	285.828	240.987	182.661	444.445	575.757	315.773	415.095	333.939	0.929404	0.292309	3.17952	0.00147517	0.0134906
ENSG00000066322	ELOVL1	Up regulated	691.815	341.772	391.43	300.151	969.153	725.383	753.714	843.58	627.125	0.930464	0.322405	2.88601	0.00390165	0.0274994
ENSG00000128050	PAICS	Up regulated	732.553	715.078	363.571	324.935	941.6	1182.14	900.729	1052.8	776.676	0.931583	0.336701	2.76679	0.00566107	0.0360837
ENSG00000096063	SRPK1	Up regulated	384.099	466.886	275.812	545.229	731.956	845.26	726.795	887.935	607.997	0.93159	0.278286	3.3476	0.000815154	0.00870681
ENSG00000013288	MAN2B2	Up regulated	91.6601	224.797	213.128	242.324	416.892	361.379	369.61	323.874	280.458	0.933326	0.34497	2.70553	0.00681952	0.0413202
ENSG00000151726	ACSL1	Up regulated	145.492	69.1682	162.98	116.573	309.075	193.377	219.488	223.448	179.95	0.936307	0.34785	2.6917	0.00710899	0.0425116
ENSG00000131475	VPS25	Up regulated	184.775	166.818	133.727	150.535	280.324	266.878	301.278	370.74	231.884	0.936417	0.258578	3.62141	0.000293	0.00391377
ENSG00000112242	E2F3	Up regulated	241.517	317.36	259.096	338.703	421.683	441.005	786.844	565.734	421.493	0.937468	0.297639	3.14968	0.0016345	0.0145789
ENSG00000107959	PITRM1	Up regulated	275.708	531.985	234.022	413.97	725.966	659.758	627.405	778.303	530.89	0.938569	0.315103	2.97861	0.00289562	0.0220968
ENSG00000114745	GORASP1	Up regulated	96.0248	217.677	128.155	172.564	270.74	300.128	317.844	290.399	224.191	0.941455	0.319125	2.95011	0.00317657	0.0236624
ENSG00000117155	SSX2IP	Up regulated	59.6518	50.859	47.3617	63.3347	131.776	70.0008	132.521	92.8942	81.0499	0.941567	0.358363	2.62741	0.00860371	0.048574
ENSG00000103415	HMOX2	Up regulated	339.724	505.538	507.049	345.128	682.84	914.385	737.149	922.247	619.258	0.942358	0.265161	3.55391	0.000379553	0.00479229
ENSG00000140320	BAHD1	Up regulated	48.0124	85.4431	57.1126	63.3347	123.39	116.376	130.45	117.164	92.6605	0.942399	0.318067	2.96289	0.00304761	0.0229255
ENSG00000151835	SACS	Up regulated	258.249	329.566	259.096	246.914	518.718	517.131	596.345	471.166	399.648	0.9432	0.230174	4.09778	4.17137e-05	0.000854481
ENSG00000152642	GPD1L	Up regulated	310.626	511.642	292.528	434.164	589.398	925.761	713.336	752.359	566.227	0.944362	0.289352	3.26372	0.0010996	0.0107121
ENSG00000012174	MBTPS2	Up regulated	261.886	205.47	144.871	201.937	243.187	473.38	390.316	462.797	297.981	0.944981	0.322685	2.9285	0.00340603	0.0248725
ENSG00000073969	NSF	Up regulated	349.909	396.7	239.594	410.299	446.841	749.009	657.429	838.558	511.042	0.945958	0.303337	3.11851	0.00181769	0.0157129
ENSG00000139514	SLC7A1	Up regulated	215.328	372.288	179.696	190.004	553.459	384.129	524.908	384.13	350.493	0.946501	0.32706	2.89397	0.00380405	0.0270318
ENSG00000170275	CRTAP	Up regulated	833.67	939.874	2153.56	830.694	2403.12	1953.9	2500.3	2310.64	1740.72	0.947312	0.356161	2.65979	0.007819	0.045413
ENSG00000132274	TRIM22	Up regulated	3473.63	2569.4	2047.7	2286.47	4616.95	6307.07	3967.35	5125.92	3799.31	0.947563	0.26974	3.51288	0.000443284	0.00537893
ENSG00000172531	PPP1CA	Up regulated	1241.05	1261.3	1348.42	951.856	2144.36	2616.28	2148.29	2352.48	1758	0.947905	0.217811	4.35197	1.34919e-05	0.000343194
ENSG00000184117	NIPSNAP1	Up regulated	180.41	546.226	344.069	337.785	693.621	775.259	640.864	607.578	515.727	0.949251	0.345792	2.74515	0.00604833	0.0377636
ENSG00000081791	DELE1	Up regulated	106.209	183.092	309.244	281.794	482.78	362.254	457.612	398.357	322.668	0.953375	0.363503	2.62274	0.00872259	0.0489634
ENSG00000134684	YARS1	Up regulated	558.69	858.5	764.752	1017.94	1411.2	1757.02	1394.58	1636.95	1174.95	0.954662	0.260647	3.66266	0.000249605	0.00345286
ENSG00000175166	PSMD2	Up regulated	1105.01	1003.96	1043.35	469.044	2077.27	1408.77	1962.97	1575.02	1330.67	0.955758	0.322706	2.9617	0.00305946	0.0229641
ENSG00000136143	SUCLA2	Up regulated	229.878	329.566	341.283	303.823	382.151	654.507	502.131	795.877	442.402	0.957261	0.308412	3.10384	0.00191026	0.0162573
ENSG00000239713	APOBEC3G	Up regulated	197.142	152.577	236.808	223.966	464.81	304.503	429.658	375.761	298.153	0.958708	0.274466	3.49299	0.000477639	0.00572499
ENSG00000126088	UROD	Up regulated	371.005	195.299	232.629	178.989	437.257	588.882	387.21	490.414	360.211	0.95939	0.319827	2.99972	0.0027023	0.0209985
ENSG00000058668	ATP2B4	Up regulated	824.213	900.204	422.076	968.379	1762.21	1473.52	1250.67	1575.85	1147.14	0.959547	0.308326	3.11212	0.00185751	0.0159467
ENSG00000181789	COPG1	Up regulated	290.984	661.167	516.8	359.815	687.631	944.136	960.778	961.581	672.861	0.960302	0.318786	3.01237	0.00259215	0.0203928
ENSG00000169442	CD52	Up regulated	2882.93	2153.37	2875.13	2378.26	5123.69	5669.19	4581.3	4646.38	3788.78	0.96034	0.214154	4.48433	7.31422e-06	0.000210249
ENSG00000119203	CPSF3	Up regulated	479.397	336.687	316.209	383.68	554.657	750.759	896.588	759.891	559.733	0.964694	0.266624	3.61818	0.000296686	0.00394713
ENSG00000168765	GSTM4	Up regulated	32.0083	73.237	59.8986	60.581	116.203	104.126	107.673	111.306	83.1291	0.967589	0.357172	2.70903	0.00674801	0.0409773
ENSG00000163832	ELP6	Up regulated	99.6622	105.787	199.198	83.5284	201.258	253.753	276.431	218.427	179.755	0.968504	0.349322	2.77253	0.00556227	0.0356858
ENSG00000085662	AKR1B1	Up regulated	795.842	807.641	781.468	556.244	1369.27	1911.02	1095.37	1379.19	1087.01	0.968733	0.268531	3.60753	0.000309123	0.00407496
ENSG00000233184	DPH5-DT	Up regulated	97.4798	165.8	157.408	78.9389	173.705	232.753	271.254	296.257	184.199	0.968777	0.352143	2.75109	0.00593966	0.0373397
ENSG00000096092	TMEM14A	Up regulated	395.739	181.058	207.556	165.221	511.531	475.13	441.047	436.854	351.767	0.97039	0.336614	2.8828	0.00394157	0.02774
ENSG00000140525	FANCI	Up regulated	204.417	103.752	94.7234	137.684	202.456	254.628	281.607	324.711	200.497	0.970942	0.341761	2.84099	0.00449732	0.0307097
ENSG00000106546	AHR	Up regulated	293.894	145.457	125.369	232.227	427.673	433.13	306.455	405.052	296.157	0.975726	0.340862	2.86253	0.0042028	0.0291637
ENSG00000162909	CAPN2	Up regulated	539.776	425.181	813.507	752.673	1755.02	787.509	1516.75	918.063	938.559	0.975777	0.353332	2.76164	0.00575116	0.0364718
ENSG00000105379	ETFB	Up regulated	152.039	70.1854	181.089	90.8715	275.532	254.628	201.888	238.512	183.093	0.976516	0.36185	2.69867	0.00696161	0.0419162
ENSG00000213654	GPSM3	Up regulated	795.842	1853.3	2595.14	1537.47	3591.5	3220.91	3395.85	3131.62	2515.21	0.976652	0.347116	2.81362	0.00489869	0.0325379
ENSG00000047315	POLR2B	Up regulated	596.518	1329.45	1086.53	628.758	1569.33	1640.64	2207.3	1752.44	1351.37	0.978268	0.326272	2.99832	0.00271469	0.0210434
ENSG00000033011	ALG1	Up regulated	127.306	153.594	103.081	161.549	234.801	325.504	207.064	308.81	202.714	0.978874	0.297209	3.29356	0.000989275	0.00996968
ENSG00000177058	SLC38A9	Up regulated	80.0207	188.178	115.618	226.72	289.907	313.254	239.159	360.697	226.694	0.979008	0.374475	2.61435	0.0089397	0.0498044
ENSG00000164081	TEX264	Up regulated	328.085	371.271	427.648	306.577	640.911	819.884	626.369	733.948	531.837	0.979179	0.235523	4.15746	3.21803e-05	0.000697048
ENSG00000125457	MIF4GD	Up regulated	146.22	225.814	390.037	248.749	594.19	436.63	484.53	472.84	374.876	0.97981	0.335152	2.92348	0.00346143	0.0251567
ENSG00000118961	LDAH	Up regulated	201.507	146.474	285.563	299.234	469.602	331.629	470.036	566.571	346.327	0.979826	0.324252	3.02181	0.0025127	0.0199319
ENSG00000186283	TOR3A	Up regulated	198.597	280.742	364.964	255.175	563.043	501.381	532.155	567.408	407.933	0.980839	0.264411	3.70953	0.000207646	0.00298911
ENSG00000072506	HSD17B10	Up regulated	262.613	283.793	306.458	295.562	535.49	617.757	478.318	632.685	426.585	0.981227	0.22276	4.40486	1.05853e-05	0.000279078
ENSG00000178741	COX5A	Up regulated	699.09	428.233	885.942	550.737	1613.66	994.886	1266.2	1186.7	953.181	0.981682	0.303597	3.2335	0.00122283	0.011616
ENSG00000256043	CTSO	Up regulated	325.175	392.632	204.77	291.89	577.419	790.134	548.72	486.23	452.121	0.982459	0.298012	3.29671	0.000978257	0.00989495
ENSG00000100351	GRAP2	Up regulated	319.355	711.009	378.894	409.381	661.276	912.635	896.588	1121.43	676.32	0.982535	0.327396	3.00106	0.00269045	0.0209502
ENSG00000133835	HSD17B4	Up regulated	333.905	336.687	402.574	141.356	589.398	600.257	594.274	614.273	451.591	0.983179	0.337061	2.91692	0.00353507	0.0255567
ENSG00000137312	FLOT1	Up regulated	237.152	403.82	318.995	175.318	606.17	498.756	435.87	701.309	422.174	0.983502	0.330823	2.97289	0.00295008	0.0224004
ENSG00000125304	TM9SF2	Up regulated	2107.45	2794.19	1096.28	1554	3336.33	3747.67	3357.55	4502.44	2811.99	0.984373	0.321574	3.06111	0.00220519	0.0180411
ENSG00000111605	CPSF6	Up regulated	395.011	837.139	491.726	693.928	1140.46	1210.14	1137.82	1294.66	900.11	0.98446	0.291159	3.38117	0.000721766	0.00788091
ENSG00000063601	MTMR1	Up regulated	121.486	128.165	87.7584	122.998	156.933	275.628	204.994	274.498	171.558	0.984779	0.311189	3.16457	0.00155313	0.0140077
ENSG00000089057	SLC23A2	Up regulated	114.939	134.268	121.19	144.109	244.385	289.628	249.512	235.165	191.65	0.985752	0.2457	4.01201	6.02031e-05	0.00113748
ENSG00000138686	BBS7	Up regulated	106.937	87.4775	107.26	89.0358	178.497	273.003	130.45	191.647	145.538	0.987513	0.32402	3.04769	0.00230609	0.0187213
ENSG00000214114	MYCBP	Up regulated	153.494	352.961	196.412	208.362	488.769	432.255	412.058	472.84	339.644	0.987636	0.314577	3.13957	0.00169194	0.0149457
ENSG00000100439	ABHD4	Up regulated	168.043	510.624	268.847	452.522	711.591	615.132	712.301	743.991	522.881	0.991439	0.363674	2.72617	0.00640734	0.0393963
ENSG00000058262	SEC61A1	Up regulated	485.944	1385.4	1341.45	1139.11	2204.25	2387.9	2031.3	2050.37	1628.22	0.995753	0.339874	2.92977	0.00339217	0.0247952
ENSG00000138363	ATIC	Up regulated	522.317	926.651	1061.46	537.886	1572.93	1469.14	1579.9	1455.34	1140.7	0.996819	0.301109	3.31049	0.000931315	0.00956428
ENSG00000067704	IARS2	Up regulated	740.555	1476.95	661.671	975.722	1973.05	1919.77	1778.68	2026.1	1444.06	0.997512	0.301002	3.31397	0.000919821	0.00946688
ENSG00000196950	SLC39A10	Up regulated	347.726	326.515	426.255	506.678	584.607	966.886	500.06	1158.25	602.122	0.998913	0.340864	2.93053	0.00338384	0.02475
ENSG00000136732	GYPC	Up regulated	773.291	1108.73	1200.76	629.676	2112.01	1754.39	1944.33	1616.02	1392.4	1.00119	0.280596	3.56808	0.000359609	0.00461212
ENSG00000160785	SLC25A44	Up regulated	244.427	422.13	183.875	360.732	506.739	689.508	609.804	620.132	454.668	1.00131	0.318264	3.14616	0.0016543	0.0146698
ENSG00000105639	JAK3	Up regulated	715.822	487.229	674.208	472.716	1284.22	1064.89	1339.71	1026.86	883.205	1.00464	0.253803	3.95837	7.54644e-05	0.00136933
ENSG00000134250	NOTCH2	Up regulated	245.154	295.999	239.594	437.836	648.099	464.63	624.299	710.515	458.266	1.00512	0.297582	3.37761	0.0007312	0.00796492
ENSG00000187446	CHP1	Up regulated	2271.86	794.418	1280.16	1054.66	2690.63	2848.16	2459.92	2846.24	2030.76	1.00525	0.339412	2.96174	0.00305906	0.0229641
ENSG00000276023	DUSP14	Up regulated	100.39	119.01	86.3654	60.581	124.588	226.628	131.486	251.902	137.619	1.0057	0.378369	2.658	0.00786066	0.0456164
ENSG00000151665	PIGF	Up regulated	88.0228	104.77	61.2916	99.1326	150.943	201.252	148.051	211.732	133.149	1.00806	0.313321	3.21733	0.0012939	0.0121566
ENSG00000104805	NUCB1	Up regulated	226.968	633.703	858.082	604.892	1448.34	1151.51	940.072	1129.79	874.17	1.00837	0.385066	2.6187	0.00882668	0.0494064
ENSG00000148396	SEC16A	Up regulated	122.213	249.209	146.264	216.623	473.196	355.254	350.974	298.768	276.563	1.0086	0.324658	3.10666	0.00189216	0.0161534
ENSG00000100347	SAMM50	Up regulated	173.863	360.082	377.501	261.6	493.561	627.382	606.698	626.827	440.939	1.00864	0.308147	3.27326	0.00106314	0.0104927
ENSG00000110871	COQ5	Up regulated	341.907	262.432	206.163	203.773	386.942	581.882	478.318	596.699	382.264	1.00907	0.291957	3.45622	0.000547804	0.00635959
ENSG00000121775	TMEM39B	Up regulated	96.0248	210.556	123.976	96.3789	238.395	290.503	268.148	261.945	198.241	1.00948	0.336531	2.99966	0.00270278	0.0209985
ENSG00000138964	PARVG	Up regulated	144.765	121.044	104.474	145.945	318.658	252.003	226.735	246.044	194.959	1.00961	0.269197	3.75046	0.000176509	0.00263823
ENSG00000006007	GDE1	Up regulated	280.072	370.254	423.469	381.844	858.94	600.257	790.985	677.877	547.962	1.00969	0.251893	4.0084	6.11323e-05	0.00115029
ENSG00000101856	PGRMC1	Up regulated	336.814	321.429	300.886	283.629	715.185	649.257	590.133	555.691	469.128	1.01308	0.216835	4.67214	2.98082e-06	9.81884e-05
ENSG00000100714	MTHFD1	Up regulated	184.775	154.611	289.742	194.594	463.612	456.755	360.292	377.435	310.227	1.01313	0.28649	3.53635	0.000405699	0.0050386
ENSG00000188921	HACD4	Up regulated	219.693	565.552	231.236	346.964	800.24	692.133	677.1	587.493	515.051	1.01542	0.350251	2.89913	0.00374204	0.0267294
ENSG00000078269	SYNJ2	Up regulated	74.9285	87.4775	45.9687	58.7452	143.756	100.626	176.005	123.022	101.316	1.01703	0.353098	2.88032	0.00397277	0.027913
ENSG00000119912	IDE	Up regulated	860.586	554.363	332.925	509.431	861.336	1170.76	1157.49	1385.88	854.097	1.0178	0.331699	3.06843	0.00215187	0.0177526
ENSG00000115073	ACTR1B	Up regulated	165.861	372.288	390.037	261.6	743.936	548.631	633.617	480.372	449.543	1.01864	0.334047	3.04938	0.00229313	0.0186382
ENSG00000154127	UBASH3B	Up regulated	254.611	560.466	231.236	413.97	596.586	854.01	673.994	835.211	552.511	1.01907	0.34303	2.97079	0.00297034	0.0225045
ENSG00000111412	SPRING1	Up regulated	118.576	197.333	331.532	186.333	398.922	339.504	587.027	359.86	314.886	1.01965	0.368101	2.77003	0.00560508	0.035814
ENSG00000169118	CSNK1G1	Up regulated	140.4	157.663	61.2916	191.84	331.836	263.378	243.3	283.704	209.177	1.02041	0.367122	2.77949	0.00544439	0.0351279
ENSG00000004142	POLDIP2	Up regulated	314.991	278.707	454.115	239.57	857.742	565.256	697.806	489.578	487.221	1.0213	0.310574	3.28842	0.00100752	0.0100796
ENSG00000254858	MPV17L2	Up regulated	28.371	52.8934	65.4706	58.7452	91.0453	116.376	102.497	103.774	77.3965	1.02203	0.369442	2.76642	0.00566763	0.0360921
ENSG00000128829	EIF2AK4	Up regulated	215.328	224.797	222.879	144.109	383.349	404.255	522.837	328.059	305.702	1.02224	0.282641	3.61676	0.000298308	0.00395899
ENSG00000181026	AEN	Up regulated	168.771	275.656	429.041	445.179	784.667	714.008	634.652	542.301	499.284	1.02261	0.349255	2.92797	0.00341185	0.0249018
ENSG00000105254	TBCB	Up regulated	465.575	278.707	369.143	277.204	706.799	851.385	551.826	717.21	527.231	1.02314	0.283165	3.61322	0.000302413	0.0040096
ENSG00000175581	MRPL48	Up regulated	266.251	264.467	181.089	134.013	452.83	521.506	299.208	447.733	320.887	1.02383	0.328436	3.11729	0.00182521	0.0157382
ENSG00000130985	UBA1	Up regulated	541.231	1410.83	1196.58	1172.15	2562.45	2017.77	2422.65	1780.89	1638.07	1.02399	0.328435	3.11779	0.00182215	0.0157295
ENSG00000101940	WDR13	Up regulated	94.5699	111.89	100.295	106.476	214.436	223.128	187.393	215.079	156.658	1.02454	0.248115	4.12931	3.63858e-05	0.000767735
ENSG00000100897	DCAF11	Up regulated	301.896	721.181	488.94	539.722	1123.69	1125.26	933.86	990.872	778.178	1.02521	0.302874	3.38493	0.000711958	0.0077988
ENSG00000278845	MRPL45	Up regulated	266.251	292.948	316.209	159.714	394.13	487.381	670.888	553.181	392.588	1.02636	0.312077	3.28879	0.0010062	0.0100737
ENSG00000077238	IL4R	Up regulated	100.39	319.395	214.521	265.271	548.668	413.88	463.824	405.052	341.375	1.02677	0.367702	2.79241	0.00523175	0.0341718
ENSG00000007923	DNAJC11	Up regulated	53.8321	87.4775	71.0425	109.229	192.872	170.627	131.486	160.682	122.156	1.02809	0.334418	3.07425	0.00211033	0.0175257
ENSG00000023697	DERA	Up regulated	238.607	191.23	142.085	173.482	385.744	441.88	305.42	394.173	284.078	1.03099	0.275466	3.74271	0.00018205	0.00270047
ENSG00000177731	FLII	Up regulated	189.14	638.789	722.962	569.095	1185.98	1043.01	1040.5	1060.33	806.227	1.0317	0.384937	2.68019	0.0073581	0.0435088
ENSG00000174405	LIG4	Up regulated	134.58	233.951	107.26	158.796	185.684	294.878	355.115	463.634	241.737	1.03377	0.378025	2.73465	0.00624457	0.038655
ENSG00000116478	HDAC1	Up regulated	1220.68	1336.57	522.372	966.543	2032.95	2488.53	1545.73	2226.95	1542.54	1.03484	0.333861	3.0996	0.00193785	0.0164108
ENSG00000141367	CLTC	Up regulated	872.953	2221.52	729.927	1144.61	1940.7	3028.41	2322.23	2894.78	1894.39	1.03554	0.37617	2.75286	0.00590767	0.0372237
ENSG00000167645	YIF1B	Up regulated	130.216	124.096	114.225	59.6631	213.238	259.003	171.863	234.328	163.329	1.03749	0.338587	3.06419	0.00218262	0.0179095
ENSG00000205060	SLC35B4	Up regulated	166.589	190.213	157.408	189.086	273.136	454.13	290.925	425.137	268.328	1.03794	0.283227	3.66469	0.000247636	0.00344982
ENSG00000134910	STT3A	Up regulated	793.66	810.693	486.154	558.998	1399.22	1546.14	1150.24	1354.08	1012.4	1.03938	0.26444	3.93048	8.47747e-05	0.00150967
ENSG00000125877	ITPA	Up regulated	200.052	127.148	232.629	136.766	409.704	329.879	321.985	369.066	265.904	1.04035	0.294989	3.52674	0.000420704	0.00517537
ENSG00000177119	ANO6	Up regulated	160.041	421.113	208.949	349.718	578.617	537.256	651.217	578.287	435.65	1.04101	0.344184	3.02457	0.00248986	0.019838
ENSG00000166557	TMED3	Up regulated	178.955	192.247	341.283	188.168	542.678	474.255	412.058	421.79	343.929	1.04355	0.302065	3.45472	0.000550869	0.00638005
ENSG00000175198	PCCA	Up regulated	53.1047	70.1854	51.5407	101.886	99.431	182.877	134.592	154.824	106.055	1.04639	0.369912	2.82877	0.00467275	0.0314941
ENSG00000112208	BAG2	Up regulated	304.806	203.436	210.342	225.802	446.841	589.757	397.563	521.379	362.491	1.04814	0.26813	3.90907	9.26536e-05	0.00161671
ENSG00000177646	ACAD9	Up regulated	65.4715	73.237	169.945	154.206	234.801	227.503	256.76	234.328	177.031	1.04838	0.378426	2.77037	0.00559927	0.035814
ENSG00000090013	BLVRB	Up regulated	70.5637	69.1682	80.7935	52.32	158.131	163.627	119.062	122.185	104.481	1.04881	0.309848	3.38493	0.000711975	0.0077988
ENSG00000002549	LAP3	Up regulated	525.227	367.202	298.1	361.65	771.489	874.135	722.654	853.622	596.76	1.05125	0.259037	4.05829	4.94344e-05	0.0009884
ENSG00000137710	RDX	Up regulated	424.11	235.986	264.668	361.65	554.657	519.756	851.034	748.175	495.005	1.05342	0.305972	3.44288	0.000575551	0.00663792
ENSG00000119638	NEK9	Up regulated	320.083	835.105	364.964	903.208	1417.19	1109.51	1376.98	1128.12	931.895	1.05368	0.379732	2.77481	0.00552339	0.0355027
ENSG00000099810	MTAP	Up regulated	93.8425	263.45	133.727	246.914	251.572	438.38	424.482	416.769	283.642	1.05383	0.392338	2.68603	0.00723064	0.043033
ENSG00000075945	KIFAP3	Up regulated	271.343	268.536	249.345	205.608	398.922	483.006	497.989	685.409	382.52	1.0546	0.269225	3.91717	8.9594e-05	0.00157374
ENSG00000167740	CYB5D2	Up regulated	88.7502	95.6149	108.653	68.8421	210.842	168.877	207.064	163.193	138.979	1.05476	0.288492	3.65613	0.00025605	0.00353328
ENSG00000088682	COQ9	Up regulated	109.119	104.77	55.7196	107.394	176.101	218.752	164.616	228.47	145.618	1.05714	0.324717	3.25558	0.00113161	0.0109419
ENSG00000110876	SELPLG	Up regulated	2412.26	4095.17	3033.93	3449.45	6183.89	7154.96	5406.45	8349.6	5010.71	1.06066	0.263349	4.02758	5.63544e-05	0.00108415
ENSG00000113532	ST8SIA4	Up regulated	729.643	788.315	587.842	972.05	1108.12	1302.01	1649.27	2368.38	1188.2	1.06218	0.313314	3.39015	0.000698552	0.00768855
ENSG00000137547	MRPL15	Up regulated	304.079	251.243	291.135	189.086	349.806	671.133	544.579	596.699	399.72	1.06335	0.302818	3.51153	0.000445542	0.00540156
ENSG00000214013	GANC	Up regulated	113.484	150.543	129.548	62.4168	202.456	259.003	248.477	241.023	175.869	1.06376	0.333729	3.18751	0.00143506	0.0132403
ENSG00000137509	PRCP	Up regulated	218.966	391.614	537.694	332.278	799.042	715.758	859.317	716.373	571.38	1.06464	0.311171	3.42141	0.000622983	0.00704885
ENSG00000198736	MSRB1	Up regulated	96.0248	93.5806	108.653	51.4021	174.903	196.877	150.122	207.547	134.889	1.06557	0.330828	3.22091	0.00127784	0.0120304
ENSG00000198331	HYLS1	Up regulated	98.9347	154.611	82.1865	149.617	136.568	304.503	229.841	346.47	187.842	1.06777	0.384103	2.77992	0.00543726	0.0351279
ENSG00000101347	SAMHD1	Up regulated	2330.78	3963.95	2893.24	2663.73	5625.64	5634.19	6326.85	7271.69	4588.76	1.0688	0.250578	4.26533	1.99603e-05	0.0004719
ENSG00000164253	WDR41	Up regulated	110.574	124.096	140.692	117.49	222.821	251.128	220.523	336.428	190.469	1.06959	0.275985	3.87553	0.000106391	0.00177951
ENSG00000221817	PPP3CB-AS1	Up regulated	178.955	119.01	62.6846	160.632	349.806	283.503	191.534	275.335	202.682	1.07092	0.380392	2.8153	0.00487311	0.0324307
ENSG00000018510	AGPS	Up regulated	292.439	168.852	291.135	206.526	660.078	324.629	728.866	306.3	372.353	1.07409	0.381124	2.81821	0.00482919	0.0322009
ENSG00000128394	APOBEC3F	Up regulated	34.9181	72.2198	79.4005	49.5663	142.558	119.876	115.956	115.49	91.2481	1.07608	0.36306	2.9639	0.00303763	0.0228755
ENSG00000183255	PTTG1IP	Up regulated	656.17	885.964	888.728	852.724	1714.29	1636.27	1700	1888.01	1277.77	1.08029	0.210785	5.12507	2.97425e-07	1.49684e-05
ENSG00000007255	TRAPPC6A	Up regulated	274.98	171.903	278.598	187.25	464.81	556.506	425.517	486.23	355.724	1.08379	0.274502	3.94819	7.8743e-05	0.00142131
ENSG00000123374	CDK2	Up regulated	47.285	65.0995	103.081	101.886	160.527	164.502	167.722	176.583	123.336	1.08476	0.343939	3.15392	0.00161091	0.0144624
ENSG00000138074	SLC5A6	Up regulated	56.0145	146.474	136.513	134.013	317.461	215.252	233.983	234.328	184.255	1.0853	0.36435	2.97874	0.00289438	0.0220968
ENSG00000140105	WARS1	Up regulated	289.529	223.78	327.353	192.758	739.144	508.381	449.329	497.946	403.528	1.08744	0.294857	3.68802	0.00022601	0.00319719
ENSG00000157326	DHRS4	Up regulated	61.1067	61.0308	39.0037	59.6631	125.786	140.002	77.6491	128.043	86.5356	1.08782	0.351157	3.09782	0.00194947	0.0164787
ENSG00000165929	TC2N	Up regulated	2705.43	2379.18	1480.75	1233.65	4000	5206.31	3658.82	3720.79	3048.12	1.0883	0.31524	3.45229	0.000555854	0.00642695
ENSG00000166908	PIP4K2C	Up regulated	321.538	376.357	144.871	532.379	765.499	652.757	738.184	775.792	538.422	1.0904	0.371624	2.93414	0.00334471	0.0245422
ENSG00000017483	SLC38A5	Up regulated	118.576	138.336	142.085	121.162	293.501	310.629	279.537	222.611	203.305	1.09095	0.253756	4.29919	1.71421e-05	0.000422735
ENSG00000269713	NBPF9	Up regulated	36.373	58.9964	27.8598	46.8126	97.0351	84.876	59.0133	122.185	66.6439	1.09121	0.407925	2.67503	0.00747226	0.0440322
ENSG00000101346	POFUT1	Up regulated	64.744	186.144	79.4005	94.5431	262.354	188.127	247.442	207.547	166.288	1.09177	0.386862	2.82213	0.0047706	0.0319342
ENSG00000159720	ATP6V0D1	Up regulated	443.024	495.367	543.266	522.282	881.702	1203.14	976.308	1205.95	783.88	1.09183	0.225154	4.84927	1.23915e-06	4.78116e-05
ENSG00000089154	GCN1	Up regulated	173.136	379.408	261.882	383.68	685.236	670.258	649.146	554.855	469.7	1.09554	0.312715	3.50332	0.000459501	0.00553658
ENSG00000204310	AGPAT1	Up regulated	53.1047	141.388	73.8285	116.573	177.299	233.628	223.629	187.462	150.864	1.09581	0.370257	2.9596	0.00308035	0.0230707
ENSG00000006757	PNPLA4	Up regulated	60.3793	45.7731	117.011	100.05	184.486	166.252	196.711	140.597	126.408	1.09614	0.373819	2.93228	0.00336482	0.0246502
ENSG00000062485	CS	Up regulated	457.573	577.758	1085.14	591.124	1489.07	1295.89	1732.09	1277.09	1063.22	1.09713	0.319375	3.43526	0.000591988	0.00676501
ENSG00000179163	FUCA1	Up regulated	141.127	239.037	111.439	61.4989	265.948	324.629	264.007	329.733	217.177	1.0985	0.405049	2.71201	0.00668771	0.0406831
ENSG00000084652	TXLNA	Up regulated	250.247	514.693	383.072	344.21	879.306	662.383	862.422	794.204	586.317	1.10097	0.287455	3.83006	0.000128113	0.0020558
ENSG00000197586	ENTPD6	Up regulated	65.4715	182.075	178.303	150.535	304.283	304.503	294.031	330.569	226.221	1.10263	0.355435	3.1022	0.00192087	0.0162972
ENSG00000120889	TNFRSF10B	Up regulated	177.5	254.295	114.225	288.219	746.332	345.629	259.866	442.712	328.597	1.10268	0.41576	2.65221	0.00799659	0.0461882
ENSG00000196715	VKORC1L1	Up regulated	64.0166	66.1167	186.661	99.1326	197.664	216.127	195.676	277.846	162.905	1.10283	0.402943	2.73694	0.00620129	0.038485
ENSG00000129625	REEP5	Up regulated	1349.44	1778.03	1263.44	1417.23	3089.55	3044.16	3051.09	3304.02	2287.12	1.10436	0.207742	5.31603	1.06055e-07	6.09526e-06
ENSG00000091483	FH	Up regulated	219.693	272.604	335.711	224.884	545.074	656.257	482.46	574.103	413.848	1.1045	0.256446	4.30695	1.65522e-05	0.000409659
ENSG00000167986	DDB1	Up regulated	512.133	1816.68	792.612	875.671	2022.16	2236.53	2095.49	2243.69	1574.37	1.10526	0.374484	2.95143	0.00316309	0.0235747
ENSG00000198585	NUDT16	Up regulated	73.4736	44.7559	51.5407	54.1558	161.725	97.1261	129.415	97.0786	88.6589	1.10657	0.352027	3.14343	0.00166981	0.0147977
ENSG00000129657	SEC14L1	Up regulated	107.664	207.505	238.201	190.922	305.481	385.004	363.398	543.975	292.769	1.10702	0.336991	3.28501	0.00101977	0.0101578
ENSG00000079459	FDFT1	Up regulated	1944.5	1927.56	3135.62	1759.6	4105.42	5268.44	4408.4	5103.32	3456.61	1.10766	0.266083	4.16285	3.14302e-05	0.000684192
ENSG00000015475	BID	Up regulated	344.817	235.986	151.836	195.512	480.384	602.007	412.058	511.337	366.742	1.10807	0.318772	3.47606	0.000508837	0.00599447
ENSG00000013306	SLC25A39	Up regulated	144.765	365.168	402.574	292.808	723.57	669.383	593.239	613.436	475.618	1.11177	0.339874	3.27112	0.00107121	0.0105403
ENSG00000100365	NCF4	Up regulated	261.886	139.354	284.17	246.914	524.708	488.256	489.707	513.847	368.605	1.11364	0.28636	3.88893	0.000100686	0.0017166
ENSG00000204271	SPIN3	Up regulated	69.1088	64.0823	62.6846	55.0737	75.4717	150.502	149.086	168.214	99.2779	1.11652	0.355369	3.14186	0.0016788	0.0148487
ENSG00000100991	TRPC4AP	Up regulated	186.957	717.112	455.508	597.549	1213.54	880.26	1146.1	1004.26	775.161	1.11727	0.38895	2.87252	0.00407217	0.0284658
ENSG00000167642	SPINT2	Up regulated	72.7461	172.921	190.84	110.147	226.415	396.38	274.36	285.378	216.148	1.11982	0.375098	2.98542	0.0028319	0.0216949
ENSG00000165271	NOL6	Up regulated	35.6456	132.233	123.976	95.461	256.364	184.627	196.711	200.852	153.234	1.12016	0.415997	2.69272	0.00708708	0.042436
ENSG00000173171	MTX1	Up regulated	45.83	33.5669	34.8248	33.9621	73.0758	85.751	78.6844	86.1991	58.9868	1.12198	0.339384	3.30592	0.000946652	0.00964891
ENSG00000100345	MYH9	Up regulated	383.372	1714.97	1099.07	1586.12	3506.44	2000.27	2367.78	2541.62	1899.96	1.12282	0.426195	2.63453	0.00842542	0.0478829
ENSG00000072274	TFRC	Up regulated	1028.63	534.02	246.559	749.002	1745.43	1743.89	897.623	1202.6	1018.47	1.12618	0.424736	2.65149	0.00801369	0.0462502
ENSG00000134516	DOCK2	Up regulated	438.659	939.874	522.372	767.36	1614.86	1425.39	1432.88	1363.29	1063.09	1.12911	0.296285	3.81088	0.000138473	0.0021888
ENSG00000065491	TBC1D22B	Up regulated	123.668	270.57	90.5444	178.989	291.105	371.004	387.21	405.052	264.768	1.13044	0.369894	3.05611	0.00224231	0.0183009
ENSG00000136279	DBNL	Up regulated	441.569	979.544	812.114	863.739	1616.05	1895.27	1355.24	1909.77	1234.16	1.13047	0.303188	3.7286	0.000192547	0.00281065
ENSG00000103248	MTHFSD	Up regulated	38.5554	44.7559	44.5757	112.901	129.38	154.877	137.698	106.284	96.1284	1.13083	0.42868	2.63794	0.00834109	0.0475214
ENSG00000023191	RNH1	Up regulated	107.664	349.91	550.231	329.524	800.24	686.008	654.323	784.161	532.758	1.13167	0.422921	2.67585	0.00745394	0.0439997
ENSG00000276293	PIP4K2B	Up regulated	105.482	450.611	167.159	293.726	625.337	518.006	613.945	472.003	405.784	1.13229	0.424687	2.66617	0.00767201	0.0448346
ENSG00000075624	ACTB	Up regulated	16276.2	43957.4	54060.6	42752.8	84983.6	93065.2	85008.1	81216.3	62665	1.13238	0.351535	3.22125	0.00127634	0.0120245
ENSG00000148719	DNAJB12	Up regulated	98.9347	129.182	190.84	207.444	285.115	387.629	299.208	400.031	249.798	1.13542	0.326508	3.47747	0.000506167	0.00597825
ENSG00000176087	SLC35A4	Up regulated	254.611	1027.35	612.916	679.242	1466.31	1425.39	1432.88	1335.67	1029.3	1.13737	0.380874	2.98621	0.00282458	0.0216509
ENSG00000130005	GAMT	Up regulated	47.285	100.701	58.5056	66.0884	123.39	200.377	144.945	129.717	108.876	1.13738	0.362702	3.13586	0.00171352	0.0150975
ENSG00000102178	UBL4A	Up regulated	85.1129	288.879	349.641	259.764	529.5	643.132	528.014	460.287	393.041	1.13901	0.404388	2.81662	0.00485313	0.0323134
ENSG00000010292	NCAPD2	Up regulated	172.408	524.865	239.594	305.659	515.125	675.508	775.456	769.097	497.214	1.13902	0.369949	3.07886	0.00207796	0.0173197
ENSG00000103152	MPG	Up regulated	45.1026	91.5462	125.369	60.581	171.309	182.877	179.111	171.561	128.432	1.13954	0.371673	3.06597	0.00216968	0.0178459
ENSG00000197568	ANKRD13C-DT	Up regulated	42.9202	52.8934	48.7547	31.2084	104.223	110.251	106.638	66.1139	70.3753	1.14238	0.365581	3.12483	0.0017791	0.0154865
ENSG00000148484	RSU1	Up regulated	1051.18	780.177	929.125	833.448	1941.9	2243.53	1651.34	2098.91	1441.2	1.14268	0.222449	5.13681	2.79445e-07	1.43762e-05
ENSG00000076662	ICAM3	Up regulated	70.5637	210.556	224.272	157.878	353.399	388.504	364.433	353.165	265.346	1.14284	0.370527	3.08437	0.00203982	0.017109
ENSG00000110090	CPT1A	Up regulated	25.4611	70.1854	57.1126	38.5516	118.598	117.251	77.6491	107.121	76.4914	1.14696	0.41227	2.78206	0.00540152	0.0349483
ENSG00000167323	STIM1	Up regulated	155.677	783.229	573.912	530.543	1172.81	946.761	1344.88	1067.86	821.959	1.15022	0.424351	2.71054	0.00671743	0.0408277
ENSG00000136877	FPGS	Up regulated	76.3834	185.127	274.419	188.168	456.424	397.255	377.892	371.577	290.906	1.15154	0.377992	3.04646	0.00231554	0.0187758
ENSG00000104884	ERCC2	Up regulated	31.2808	97.6493	64.0776	60.581	138.964	198.627	109.744	113.816	101.843	1.15158	0.420769	2.73685	0.00620311	0.038485
ENSG00000117448	AKR1A1	Up regulated	330.995	310.24	330.139	288.219	794.25	739.383	618.087	653.607	508.115	1.15518	0.21466	5.38146	7.38845e-08	4.51057e-06
ENSG00000123338	NCKAP1L	Up regulated	984.982	1576.63	1271.8	1567.76	2634.32	3290.91	2834.71	3289.79	2181.36	1.15796	0.245325	4.72009	2.35744e-06	8.19791e-05
ENSG00000175792	RUVBL1	Up regulated	237.88	262.432	401.181	212.952	549.866	719.258	574.603	636.032	449.276	1.15803	0.284261	4.07382	4.62491e-05	0.000938371
ENSG00000078246	TULP3	Up regulated	74.201	62.048	80.7935	24.7831	134.172	131.251	135.627	137.249	97.5157	1.15871	0.399943	2.8972	0.00376514	0.0268665
ENSG00000147383	NSDHL	Up regulated	116.394	74.2541	61.2916	111.983	184.486	209.127	195.676	228.47	147.71	1.16	0.316675	3.66307	0.000249211	0.00345286
ENSG00000144233	AMMECR1L	Up regulated	56.0145	98.6665	136.513	107.394	172.507	225.753	241.23	246.044	160.515	1.16058	0.343982	3.37395	0.000740978	0.00804591
ENSG00000173818	ENDOV	Up regulated	34.9181	32.5498	20.8949	24.7831	50.3145	98.8761	51.7661	53.5606	45.9579	1.16275	0.438121	2.65396	0.00795533	0.0460297
ENSG00000115750	TAF1B	Up regulated	88.7502	149.525	94.7234	137.684	201.258	265.128	286.784	300.442	190.537	1.16307	0.306929	3.78938	0.000151027	0.00231529
ENSG00000063241	ISOC2	Up regulated	36.373	60.0136	79.4005	49.5663	129.38	165.377	98.3555	107.121	90.6984	1.16312	0.373992	3.11001	0.00187084	0.0160211
ENSG00000131473	ACLY	Up regulated	317.9	907.325	561.375	685.667	1473.5	1472.64	1224.78	1365.8	1001.12	1.16372	0.331631	3.50908	0.00044966	0.00544187
ENSG00000135049	AGTPBP1	Up regulated	411.743	413.992	362.178	585.617	957.173	1071.89	934.895	1014.3	718.974	1.16453	0.241579	4.8205	1.43198e-06	5.41865e-05
ENSG00000075415	SLC25A3	Up regulated	1354.53	2570.41	3606.45	1584.29	5372.87	4751.3	6308.21	4038.81	3698.36	1.16763	0.350019	3.3359	0.00085023	0.00899057
ENSG00000116459	ATP5PB	Up regulated	1748.82	1619.35	1422.24	1480.56	3264.45	3696.92	3650.54	3483.95	2545.85	1.16815	0.189734	6.15676	7.42463e-10	9.18781e-08
ENSG00000085415	SEH1L	Up regulated	480.124	606.239	171.338	270.779	781.073	931.011	705.054	1022.67	621.036	1.16883	0.393509	2.97028	0.00297529	0.0225295
ENSG00000170043	TRAPPC1	Up regulated	501.948	477.057	631.025	358.897	1230.31	1181.26	950.425	1065.35	799.535	1.17041	0.255899	4.57372	4.79135e-06	0.000146579
ENSG00000184584	STING1	Up regulated	424.837	785.263	796.791	816.926	1685.54	1454.27	1712.42	1503.04	1147.39	1.17123	0.276593	4.23448	2.29082e-05	0.000527965
ENSG00000171608	PIK3CD	Up regulated	197.142	969.373	575.305	738.905	1339.32	1458.64	1075.7	1711.43	1008.23	1.17141	0.426499	2.74658	0.0060221	0.0376169
ENSG00000112367	FIG4	Up regulated	230.605	170.886	126.762	270.779	407.308	446.255	372.716	579.124	325.554	1.17269	0.32007	3.66387	0.000248435	0.00345286
ENSG00000171148	TADA3	Up regulated	106.209	389.58	359.392	255.175	655.286	637.007	660.535	554.018	452.15	1.17741	0.387393	3.03932	0.00237114	0.0191138
ENSG00000175203	DCTN2	Up regulated	261.886	476.04	777.289	413.052	1329.74	973.011	1114.01	938.985	785.501	1.17777	0.34965	3.36844	0.000755958	0.00818915
ENSG00000163754	GYG1	Up regulated	303.351	330.584	512.621	167.057	760.707	681.633	868.634	656.955	535.193	1.17837	0.348935	3.37703	0.000732729	0.00797525
ENSG00000106305	AIMP2	Up regulated	64.0166	38.6528	71.0425	27.5368	77.8677	129.501	122.168	123.859	81.8306	1.17844	0.410944	2.86765	0.00413535	0.0288341
ENSG00000115661	STK16	Up regulated	74.9285	167.835	111.439	115.655	255.166	283.503	238.124	285.378	191.504	1.18001	0.316258	3.73116	0.000190597	0.00278811
ENSG00000059573	ALDH18A1	Up regulated	357.183	526.899	312.03	399.284	802.636	989.636	907.977	916.389	651.504	1.18024	0.251353	4.69555	2.65894e-06	8.95175e-05
ENSG00000145012	LPP	Up regulated	143.31	62.048	144.871	235.899	347.41	252.003	386.175	343.96	239.459	1.18043	0.398535	2.96193	0.00305716	0.0229641
ENSG00000233276	GPX1	Up regulated	64.0166	82.3916	121.19	69.76	235.999	181.127	168.757	174.072	137.164	1.18063	0.323802	3.64613	0.000266217	0.00364946
ENSG00000213625	LEPROT	Up regulated	698.363	759.833	284.17	574.602	1308.18	1378.14	1024.97	1549.07	947.166	1.18162	0.337397	3.50218	0.000461471	0.00555545
ENSG00000143643	TTC13	Up regulated	157.859	93.5806	57.1126	152.37	285.115	235.378	247.442	283.704	189.07	1.1821	0.364354	3.24436	0.00117715	0.0112679
ENSG00000182179	UBA7	Up regulated	72.0186	224.797	305.065	257.01	545.074	436.63	545.614	426.811	351.627	1.18911	0.410852	2.89425	0.00380063	0.0270242
ENSG00000243477	NAA80	Up regulated	31.2808	54.9277	93.3304	67.9242	153.339	122.501	103.532	180.767	100.95	1.19043	0.408558	2.91374	0.00357128	0.0257372
ENSG00000164211	STARD4	Up regulated	613.977	497.401	228.45	465.372	1182.39	840.885	801.339	1302.19	741.501	1.19087	0.347874	3.42328	0.000618703	0.00700998
ENSG00000119655	NPC2	Up regulated	480.852	377.374	699.281	401.12	1386.04	1148.01	907.977	1025.18	803.231	1.19098	0.290452	4.10043	4.12378e-05	0.000847967
ENSG00000116237	ICMT	Up regulated	161.496	244.123	161.587	188.168	545.074	351.754	435.87	394.173	310.281	1.19162	0.278088	4.28506	1.82692e-05	0.000437951
ENSG00000112297	CRYBG1	Up regulated	678.721	892.067	713.211	1077.61	1501.05	1610.02	1544.7	3022.83	1380.03	1.1918	0.320658	3.71674	0.000201807	0.00291792
ENSG00000179151	EDC3	Up regulated	53.8321	228.866	193.626	152.37	394.13	330.754	383.069	324.711	257.67	1.19188	0.413618	2.8816	0.00395665	0.0278283
ENSG00000187630	DHRS4L2	Up regulated	29.8259	29.4982	58.5056	29.3726	87.4514	91.876	64.1899	89.5467	60.0333	1.19661	0.396572	3.01739	0.00254961	0.0201389
ENSG00000102879	CORO1A	Up regulated	621.252	3445.19	3922.66	2665.57	6005.39	6244.07	6229.53	5952.76	4385.8	1.19755	0.45314	2.64277	0.00822298	0.0471414
ENSG00000157911	PEX10	Up regulated	13.0943	21.3608	33.4318	19.2758	58.7002	49.0006	47.6248	41.8442	35.5416	1.20058	0.456486	2.63005	0.00853731	0.0482587
ENSG00000156515	HK1	Up regulated	267.706	1349.8	927.732	596.631	1696.32	1960.9	1633.74	1936.55	1296.17	1.20267	0.425636	2.82557	0.00471964	0.0316857
ENSG00000164961	WASHC5	Up regulated	260.431	749.662	360.785	421.314	1026.66	1042.14	997.014	1074.56	741.57	1.20846	0.340955	3.54434	0.000393596	0.00492838
ENSG00000064666	CNN2	Up regulated	301.169	1189.08	1455.68	1304.33	2442.65	2092.15	2386.42	2902.32	1759.22	1.20934	0.424326	2.85003	0.00437157	0.0300389
ENSG00000137193	PIM1	Up regulated	446.661	1798.37	1820.64	1721.05	4584.61	3449.29	2015.77	3367.62	2400.5	1.21362	0.436593	2.77975	0.00543999	0.0351279
ENSG00000197386	HTT	Up regulated	58.1969	166.818	153.229	260.682	299.491	393.754	310.596	477.861	265.079	1.21546	0.427696	2.84189	0.00448474	0.0306632
ENSG00000171155	C1GALT1C1	Up regulated	248.064	478.075	376.108	213.869	558.251	887.26	649.146	959.07	546.23	1.21634	0.342652	3.54977	0.000385564	0.00484548
ENSG00000204560	DHX16	Up regulated	75.6559	201.402	128.155	173.482	259.958	386.754	329.232	366.556	240.149	1.21635	0.355333	3.42313	0.000619038	0.00700998
ENSG00000118971	CCND2	Up regulated	1024.27	899.187	799.577	919.73	2604.37	1649.39	2184.53	2041.16	1515.28	1.21806	0.234115	5.20283	1.96279e-07	1.05729e-05
ENSG00000060642	PIGV	Up regulated	36.373	112.907	158.801	113.819	128.182	290.503	262.972	295.42	174.872	1.21876	0.463389	2.63009	0.00853614	0.0482587
ENSG00000139291	TMEM19	Up regulated	238.607	238.02	118.404	95.461	333.034	488.256	357.186	434.343	287.914	1.22156	0.370944	3.29311	0.000990843	0.00997148
ENSG00000126767	ELK1	Up regulated	69.8363	378.391	171.338	259.764	606.17	474.255	460.718	513.01	366.685	1.22476	0.446341	2.74399	0.00606973	0.0378362
ENSG00000166900	STX3	Up regulated	17.4591	34.5841	50.1477	28.4547	86.2534	58.6257	99.3908	58.5819	54.1872	1.22927	0.449868	2.7325	0.00628547	0.0388731
ENSG00000092978	GPATCH2	Up regulated	48.0124	68.1511	59.8986	56.9095	77.8677	142.627	129.415	194.994	97.2344	1.23206	0.373869	3.29544	0.000982666	0.00992492
ENSG00000162729	IGSF8	Up regulated	59.6518	320.412	199.198	122.08	334.232	448.005	442.082	424.301	293.745	1.2361	0.455425	2.71417	0.00664414	0.0405437
ENSG00000176974	SHMT1	Up regulated	109.119	175.972	119.797	237.735	322.252	351.754	323.02	518.032	269.71	1.23715	0.34633	3.57216	0.000354049	0.00456639
ENSG00000114573	ATP6V1A	Up regulated	302.624	757.799	399.788	618.661	849.357	1397.39	990.802	1663.73	872.519	1.23777	0.365785	3.38388	0.000714685	0.00782225
ENSG00000198951	NAGA	Up regulated	147.675	176.989	156.015	113.819	466.008	340.379	340.621	255.25	249.594	1.23783	0.29776	4.15715	3.22238e-05	0.000697048
ENSG00000158716	DUSP23	Up regulated	99.6622	50.859	58.5056	39.4695	168.913	148.752	116.991	154.824	104.747	1.23931	0.378273	3.27623	0.00105201	0.0104084
ENSG00000115993	TRAK2	Up regulated	721.641	628.617	204.77	784.8	1233.9	1588.14	872.776	1841.15	984.475	1.24135	0.419489	2.95919	0.00308451	0.0230893
ENSG00000136783	NIPSNAP3A	Up regulated	78.5658	105.787	129.548	148.699	180.893	393.754	227.771	288.725	194.218	1.24229	0.356227	3.48735	0.000487833	0.00582179
ENSG00000213190	MLLT11	Up regulated	71.2912	58.9964	79.4005	39.4695	109.015	189.002	120.097	169.051	104.54	1.24306	0.365375	3.40216	0.000668558	0.00746004
ENSG00000263528	IKBKE	Up regulated	134.58	298.034	303.672	401.12	566.637	731.508	592.204	802.572	478.791	1.24523	0.353219	3.52537	0.000422894	0.00518649
ENSG00000172053	QARS1	Up regulated	285.165	781.194	1514.18	447.015	1822.1	1540.89	2225.94	1585.06	1275.19	1.24599	0.457952	2.72078	0.00651287	0.03992
ENSG00000170734	POLH	Up regulated	109.119	139.354	75.2215	232.227	303.085	444.505	190.499	382.456	234.558	1.24619	0.416336	2.99322	0.00276051	0.0212428
ENSG00000181192	DHTKD1	Up regulated	138.218	76.2885	50.1477	142.274	219.227	247.628	236.053	267.803	172.205	1.24634	0.376523	3.31014	0.000932502	0.00956598
ENSG00000072786	STK10	Up regulated	186.957	860.534	625.453	567.259	1134.47	1253.01	1407	1517.27	943.995	1.24658	0.408082	3.05473	0.00225261	0.0183631
ENSG00000012061	ERCC1	Up regulated	63.2891	91.5462	114.225	94.5431	245.583	240.628	169.793	202.526	152.767	1.24679	0.308158	4.04594	5.21129e-05	0.0010226
ENSG00000169679	BUB1	Up regulated	65.4715	53.9105	101.688	102.804	107.817	210.877	161.51	287.051	136.391	1.24999	0.403461	3.09816	0.00194726	0.0164702
ENSG00000115085	ZAP70	Up regulated	130.216	656.081	540.48	777.457	1407.61	1323.02	1001.16	1271.23	888.405	1.25012	0.453573	2.75615	0.00584856	0.036953
ENSG00000087448	KLHL42	Up regulated	120.759	138.336	78.0075	67.0063	310.273	130.376	297.137	227.633	171.191	1.25252	0.392281	3.19291	0.00140847	0.0130193
ENSG00000048471	SNX29	Up regulated	66.9264	329.566	196.412	249.667	434.861	632.632	484.53	454.428	356.128	1.25342	0.433218	2.89328	0.00381237	0.0270611
ENSG00000198805	PNP	Up regulated	165.134	73.237	146.264	201.019	247.979	367.504	332.338	449.407	247.86	1.25395	0.366819	3.41845	0.000629799	0.00709673
ENSG00000197150	ABCB8	Up regulated	16.7316	66.1167	54.3266	63.3347	112.609	143.502	115.956	104.611	84.6483	1.25692	0.450292	2.79135	0.00524889	0.0342187
ENSG00000161677	JOSD2	Up regulated	21.8238	43.7387	73.8285	42.2231	111.411	106.751	112.85	97.9155	76.3177	1.25761	0.414004	3.03767	0.00238413	0.0192073
ENSG00000177628	GBA1	Up regulated	104.754	270.57	232.629	146.863	492.363	465.505	420.34	421.79	319.352	1.25767	0.341447	3.68334	0.000230194	0.00324302
ENSG00000142002	DPP9	Up regulated	28.371	120.027	165.766	154.206	340.222	231.003	312.667	236.838	198.638	1.26295	0.478259	2.64073	0.00827274	0.0473504
ENSG00000184009	ACTG1	Up regulated	3822.08	6840.54	16700.6	7119.19	22575.6	17629.7	23475.9	19096.9	14657.6	1.26352	0.410374	3.07896	0.00207727	0.0173197
ENSG00000079999	KEAP1	Up regulated	80.7482	340.755	353.82	239.57	500.749	637.882	728.866	569.918	431.539	1.26699	0.423961	2.98845	0.00280399	0.0215171
ENSG00000170464	DNAJC18	Up regulated	64.744	26.4467	79.4005	80.7747	177.299	89.251	127.344	210.895	107.019	1.26817	0.446216	2.84205	0.00448249	0.0306631
ENSG00000168961	LGALS9	Up regulated	64.0166	39.67	154.622	74.3494	204.852	153.127	237.089	201.689	141.177	1.26921	0.429448	2.95545	0.00312208	0.023307
ENSG00000154027	AK5	Up regulated	44.3751	74.2541	111.439	76.1852	239.593	172.377	224.665	98.7524	130.205	1.27022	0.410892	3.09138	0.0019923	0.0167582
ENSG00000211725	TRBV5-5	Up regulated	73.4736	50.859	57.1126	47.7305	117.4	100.626	129.415	206.711	97.916	1.27224	0.366165	3.47452	0.000511777	0.00601864
ENSG00000134575	ACP2	Up regulated	52.3772	98.6665	87.7584	90.8715	143.756	230.128	177.04	241.86	140.307	1.27249	0.339808	3.74474	0.000180582	0.00268449
ENSG00000172936	MYD88	Up regulated	262.613	865.62	794.005	634.265	1607.67	1525.14	1455.66	1582.55	1090.94	1.27252	0.359654	3.53818	0.000402901	0.00502642
ENSG00000176454	LPCAT4	Up regulated	33.4632	51.8762	143.478	68.8421	225.217	113.751	219.488	155.661	126.472	1.27259	0.475834	2.67445	0.00748524	0.0440666
ENSG00000100034	PPM1F	Up regulated	26.9161	93.5806	75.2215	33.9621	208.446	97.1261	135.627	111.306	97.7731	1.27297	0.482054	2.64071	0.00827322	0.0473504
ENSG00000157379	DHRS1	Up regulated	91.6601	145.457	105.867	83.5284	230.009	297.503	245.371	256.087	181.935	1.27372	0.291963	4.36259	1.2853e-05	0.000331237
ENSG00000138867	GUCD1	Up regulated	176.773	244.123	405.36	157.878	702.007	417.38	816.868	442.712	420.388	1.2765	0.387035	3.29815	0.000973239	0.00985871
ENSG00000112378	PERP	Up regulated	724.551	121.044	338.497	368.994	951.184	732.383	864.493	1219.34	665.061	1.27712	0.4572	2.79334	0.00521662	0.0340892
ENSG00000139508	SLC46A3	Up regulated	403.013	380.425	207.556	312.084	702.007	844.385	774.42	843.58	558.434	1.27733	0.277442	4.60394	4.14575e-06	0.00013061
ENSG00000141506	PIK3R5	Up regulated	55.287	309.223	162.98	302.905	539.084	500.506	477.283	497.11	355.547	1.27887	0.462249	2.76663	0.0056639	0.036085
ENSG00000138030	KHK	Up regulated	24.7337	35.6013	37.6108	21.1116	41.9287	117.251	70.4018	56.9082	50.6934	1.27969	0.467418	2.73779	0.0061854	0.0384099
ENSG00000154059	IMPACT	Up regulated	67.6539	292.948	189.447	124.834	457.622	258.128	505.237	415.932	288.975	1.2807	0.443106	2.89027	0.00384906	0.027267
ENSG00000247596	TWF2	Up regulated	75.6559	247.175	334.318	222.13	573.825	502.256	478.318	581.635	376.914	1.28446	0.407479	3.1522	0.00162043	0.0145005
ENSG00000180104	EXOC3	Up regulated	133.125	68.1511	228.45	247.831	481.582	206.502	443.117	518.032	290.849	1.28471	0.449879	2.85568	0.0042945	0.0296279
ENSG00000153936	HS2ST1	Up regulated	67.6539	111.89	122.583	97.2968	291.105	190.752	243.3	244.37	171.119	1.28525	0.308151	4.17083	3.03488e-05	0.000664866
ENSG00000235750	KIAA0040	Up regulated	591.426	1223.67	423.469	832.53	1487.87	2406.28	1644.09	1963.33	1321.58	1.28816	0.358099	3.59723	0.000321625	0.00419946
ENSG00000033170	FUT8	Up regulated	152.039	302.102	213.128	253.339	394.13	539.006	555.967	759.054	396.096	1.28976	0.323397	3.98817	6.65846e-05	0.00123277
ENSG00000122122	SASH3	Up regulated	304.079	2075.05	782.861	1117.08	2520.52	2806.16	2370.89	2775.11	1843.97	1.29145	0.466227	2.77	0.00560571	0.035814
ENSG00000185989	RASA3	Up regulated	271.343	954.115	1009.92	885.768	2010.18	1785.9	2026.12	1821.06	1345.55	1.29301	0.384471	3.36308	0.000770784	0.00833005
ENSG00000109861	CTSC	Up regulated	726.734	964.287	1404.13	1699.02	2703.81	2776.41	2509.62	3776.86	2070.11	1.29584	0.321005	4.03683	5.41779e-05	0.00105111
ENSG00000277161	PIGW	Up regulated	142.582	127.148	34.8248	69.76	213.238	285.253	192.57	232.654	162.254	1.29617	0.433612	2.98925	0.00279665	0.0214727
ENSG00000174007	CEP19	Up regulated	126.578	72.2198	90.5444	113.819	227.613	235.378	258.83	275.335	175.04	1.30157	0.289248	4.49983	6.8007e-06	0.000197493
ENSG00000109919	MTCH2	Up regulated	432.839	482.143	454.115	222.13	920.036	1134.01	920.4	946.517	689.024	1.30193	0.299036	4.35377	1.33816e-05	0.000341653
ENSG00000017260	ATP2C1	Up regulated	322.993	358.047	462.473	462.619	864.93	906.51	977.343	1207.62	695.318	1.30238	0.249347	5.22316	1.75898e-07	9.58783e-06
ENSG00000186522	SEPTIN10	Up regulated	30.5534	14.2405	18.1089	31.2084	92.2432	57.7507	45.5541	39.3336	41.1241	1.30243	0.492254	2.64584	0.00814873	0.0468157
ENSG00000101444	AHCY	Up regulated	102.572	211.573	459.687	87.2	591.794	590.632	507.307	427.648	372.302	1.30267	0.487955	2.66966	0.00759292	0.044514
ENSG00000103042	SLC38A7	Up regulated	38.5554	90.529	80.7935	31.2084	144.954	137.377	112.85	195.831	104.012	1.3036	0.431068	3.02412	0.00249354	0.0198558
ENSG00000157593	SLC35B2	Up regulated	76.3834	262.432	247.952	193.676	513.927	503.131	423.446	481.209	337.77	1.30367	0.381315	3.41889	0.00062877	0.00709095
ENSG00000122376	SHLD2	Up regulated	245.154	288.879	261.882	104.64	539.084	587.132	575.639	525.564	390.997	1.30776	0.338633	3.86188	0.000112516	0.00185251
ENSG00000186480	INSIG1	Up regulated	1073.73	836.122	923.553	1042.73	2292.9	2625.03	1608.89	3083.92	1685.86	1.3099	0.268318	4.88188	1.05078e-06	4.18363e-05
ENSG00000188493	ACTMAP	Up regulated	13.0943	34.5841	45.9687	44.0589	75.4717	83.1259	119.062	61.0926	59.5573	1.31074	0.477539	2.74477	0.00605526	0.0377897
ENSG00000182195	LDOC1	Up regulated	35.6456	19.3264	86.3654	80.7747	198.862	140.877	102.497	107.958	96.5382	1.3144	0.501	2.62355	0.0087019	0.0488872
ENSG00000140545	MFGE8	Up regulated	53.8321	332.618	171.338	117.49	345.014	590.632	332.338	409.237	294.062	1.31502	0.489813	2.68473	0.00725876	0.0431442
ENSG00000183020	AP2A2	Up regulated	67.6539	99.6836	199.198	100.968	347.41	211.752	336.479	264.456	203.45	1.31885	0.385735	3.41905	0.000628395	0.00709095
ENSG00000198771	RCSD1	Up regulated	1331.98	2567.36	2294.26	1725.64	4548.67	4412.68	5622.83	5205.42	3463.6	1.32174	0.273647	4.83009	1.36474e-06	5.20263e-05
ENSG00000134574	DDB2	Up regulated	265.523	218.694	240.987	323.099	666.068	753.384	588.062	620.968	459.598	1.32491	0.240779	5.5026	3.74225e-08	2.6299e-06
ENSG00000120437	ACAT2	Up regulated	483.762	409.924	261.882	389.187	898.473	1048.26	700.912	1227.71	677.514	1.32517	0.295949	4.47769	7.54537e-06	0.000215027
ENSG00000028137	TNFRSF1B	Up regulated	333.905	1329.45	2270.58	1098.72	4567.84	1844.52	4039.82	2200.17	2210.63	1.33054	0.504413	2.6378	0.00834462	0.0475214
ENSG00000103005	USB1	Up regulated	119.304	223.78	275.812	233.145	575.023	516.256	558.038	493.762	374.39	1.33468	0.306368	4.35646	1.32182e-05	0.00033811
ENSG00000176986	SEC24C	Up regulated	42.1927	328.549	264.668	249.667	442.049	579.257	639.828	569.082	389.412	1.33546	0.49609	2.69198	0.00710301	0.0424943
ENSG00000111271	ACAD10	Up regulated	31.2808	82.3916	64.0776	54.1558	186.882	168.002	134.592	93.7311	101.889	1.33595	0.405682	3.2931	0.000990904	0.00997148
ENSG00000099326	MZF1	Up regulated	13.8218	45.7731	41.7897	14.6863	74.2738	70.8758	75.5784	68.6245	50.6779	1.33597	0.497666	2.68446	0.00726472	0.043161
ENSG00000110934	BIN2	Up regulated	1147.93	1760.74	1207.72	1475.97	3377.06	3510.54	2797.44	4447.21	2465.58	1.33753	0.258517	5.17386	2.29303e-07	1.22081e-05
ENSG00000158234	FAIM	Up regulated	24.0062	41.7044	15.3229	26.6189	67.086	57.7507	59.0133	89.5467	47.6311	1.33794	0.43849	3.05125	0.00227888	0.0185392
ENSG00000114166	KAT2B	Up regulated	168.771	62.048	128.155	145.027	311.471	261.628	248.477	456.102	222.71	1.34032	0.379102	3.53551	0.000406996	0.00505013
ENSG00000104976	SNAPC2	Up regulated	44.3751	106.804	90.5444	85.3642	201.258	220.503	221.559	183.278	144.211	1.34398	0.340092	3.95181	7.75617e-05	0.00140367
ENSG00000069849	ATP1B3	Up regulated	967.523	758.816	950.02	737.069	2212.64	2066.77	1857.37	2527.39	1509.7	1.34406	0.225594	5.95788	2.55536e-09	2.56208e-07
ENSG00000153896	ZNF599	Up regulated	15.2767	47.8075	16.7159	33.9621	58.7002	89.251	71.4372	69.4614	50.3265	1.34433	0.478014	2.81231	0.00491868	0.0326391
ENSG00000093072	ADA2	Up regulated	205.144	1127.04	702.067	603.975	953.579	2436.03	1771.43	1544.89	1168.02	1.34661	0.468277	2.87566	0.00403185	0.0282703
ENSG00000157600	TMEM164	Up regulated	21.0964	47.8075	55.7196	66.0884	115.005	109.376	147.016	111.306	84.1767	1.34785	0.410473	3.28365	0.00102471	0.0101995
ENSG00000158545	ZC3H18	Up regulated	61.1067	75.2713	66.8636	70.6779	273.136	86.626	225.7	112.979	121.545	1.34799	0.423333	3.18424	0.00145134	0.0133259
ENSG00000131653	TRAF7	Up regulated	45.83	147.491	286.956	148.699	461.216	356.129	475.212	302.952	278.061	1.34812	0.470872	2.86303	0.00419617	0.0291398
ENSG00000124571	XPO5	Up regulated	90.2052	167.835	91.9374	165.221	282.72	268.628	356.15	405.052	228.469	1.34846	0.334657	4.02938	5.59231e-05	0.00107736
ENSG00000167785	ZNF558	Up regulated	58.9243	53.9105	23.6808	31.2084	122.192	113.751	115.956	79.504	74.891	1.34868	0.406544	3.31743	0.000908495	0.00941818
ENSG00000184110	EIF3C	Up regulated	21.8238	36.6185	58.5056	44.0589	125.786	84.876	107.673	87.8729	70.9019	1.34897	0.403433	3.34372	0.000826629	0.00879518
ENSG00000049769	PPP1R3F	Up regulated	29.8259	36.6185	65.4706	35.7979	98.2331	76.1259	123.203	124.696	73.7463	1.349	0.393947	3.4243	0.000616377	0.00699184
ENSG00000107874	CUEDC2	Up regulated	164.406	163.766	162.98	164.303	437.257	454.13	361.327	417.605	290.722	1.34954	0.221615	6.08956	1.13224e-09	1.27691e-07
ENSG00000106397	PLOD3	Up regulated	29.0984	148.508	33.4318	60.581	202.456	197.752	166.687	126.37	120.611	1.35118	0.517365	2.61166	0.00901039	0.0499696
ENSG00000119403	PHF19	Up regulated	138.218	156.646	169.945	219.377	542.678	368.379	446.223	389.151	303.827	1.35169	0.275532	4.90575	9.30693e-07	3.81612e-05
ENSG00000162377	COA7	Up regulated	70.5637	35.6013	20.8949	41.3052	69.4819	169.752	67.2959	126.37	75.1581	1.35177	0.493957	2.7366	0.00620768	0.0384914
ENSG00000138801	PAPSS1	Up regulated	381.917	448.576	257.703	317.591	805.032	840.01	822.045	1124.77	624.706	1.35204	0.271279	4.98395	6.23006e-07	2.7167e-05
ENSG00000188690	UROS	Up regulated	219.693	144.44	150.443	135.848	559.449	431.38	406.881	269.477	289.701	1.3544	0.321787	4.20899	2.56512e-05	0.000577615
ENSG00000138111	MFSD13A	Up regulated	16.0041	25.4295	19.5019	39.4695	53.9084	51.6256	94.2142	57.745	44.7373	1.35629	0.466218	2.90914	0.00362428	0.0260645
ENSG00000173597	SULT1B1	Up regulated	101.845	348.893	73.8285	123.916	243.187	490.881	443.117	483.719	288.673	1.35665	0.486303	2.78971	0.00527554	0.0342993
ENSG00000176108	CHMP6	Up regulated	31.2808	61.0308	61.2916	66.0884	146.152	161.002	149.086	103.774	97.4631	1.35677	0.362987	3.7378	0.000185641	0.00273536
ENSG00000243335	KCTD7	Up regulated	93.8425	275.656	103.081	168.893	437.257	386.754	340.621	478.698	285.6	1.357	0.383708	3.53654	0.000405403	0.0050386
ENSG00000163344	PMVK	Up regulated	72.7461	106.804	201.984	116.573	294.699	327.254	340.621	306.3	220.872	1.3579	0.347876	3.9034	9.48503e-05	0.00164296
ENSG00000155380	SLC16A1	Up regulated	785.658	621.497	341.283	630.593	1251.87	1777.15	1241.35	1834.45	1060.48	1.35819	0.316465	4.29176	1.77262e-05	0.000431714
ENSG00000085063	CD59	Up regulated	976.253	1118.9	781.468	738.905	1907.16	2219.03	1821.13	3331.64	1611.81	1.35969	0.290093	4.6871	2.77109e-06	9.28382e-05
ENSG00000023909	GCLM	Up regulated	177.5	141.388	273.026	145.945	725.966	245.003	647.076	278.683	329.323	1.36334	0.428427	3.18219	0.00146165	0.0134027
ENSG00000167315	ACAA2	Up regulated	382.644	571.655	357.999	372.665	1064.99	1204.01	1020.83	1057.82	754.077	1.36736	0.24817	5.50978	3.5928e-08	2.55703e-06
ENSG00000114738	MAPKAPK3	Up regulated	139.673	310.24	291.135	216.623	736.748	630.882	542.508	559.039	428.356	1.36946	0.314588	4.35317	1.34185e-05	0.000341961
ENSG00000245954	LINC02273	Up regulated	85.8404	146.474	147.657	149.617	188.08	403.38	462.789	311.321	236.895	1.37009	0.363054	3.7738	0.000160782	0.00242447
ENSG00000102032	RENBP	Up regulated	27.6435	14.2405	37.6108	22.0295	101.827	44.6255	72.4725	43.518	45.4959	1.37413	0.493389	2.78508	0.00535153	0.0346903
ENSG00000130775	THEMIS2	Up regulated	123.668	639.806	444.364	355.225	455.226	1332.64	956.637	1314.75	702.789	1.3782	0.485125	2.84093	0.00449824	0.0307097
ENSG00000179222	MAGED1	Up regulated	180.41	263.45	179.696	234.981	473.196	742.008	552.861	469.492	387.012	1.38188	0.281874	4.90248	9.46337e-07	3.8687e-05
ENSG00000113552	GNPDA1	Up regulated	348.454	616.411	436.006	392.859	1127.28	1498.89	855.175	1194.23	808.664	1.38305	0.292595	4.72683	2.28057e-06	8.00406e-05
ENSG00000175220	ARHGAP1	Up regulated	186.957	455.697	385.858	276.286	770.291	829.509	921.436	876.218	587.782	1.38308	0.316365	4.37178	1.23239e-05	0.000319399
ENSG00000163449	TMEM169	Up regulated	35.6456	63.0652	89.1514	56.9095	126.984	161.877	200.852	143.944	109.804	1.38553	0.369676	3.74795	0.000178286	0.00265611
ENSG00000109452	INPP4B	Up regulated	1215.59	1230.79	958.378	1494.33	2490.57	3435.29	3076.97	3815.36	2214.66	1.38728	0.249979	5.54957	2.86375e-08	2.11486e-06
ENSG00000158467	AHCYL2	Up regulated	35.6456	65.0995	80.7935	64.2526	141.36	119.876	171.863	205.037	110.491	1.38738	0.367088	3.77943	0.000157187	0.0023937
ENSG00000171130	ATP6V0E2	Up regulated	128.761	552.329	331.532	329.524	845.763	960.761	851.034	853.622	606.666	1.38873	0.393892	3.52566	0.000422433	0.00518546
ENSG00000137265	IRF4	Up regulated	718.731	302.102	228.45	803.158	1362.09	952.886	1254.81	1810.18	929.05	1.38877	0.427173	3.25107	0.00114973	0.0110748
ENSG00000189159	JPT1	Up regulated	376.097	314.309	415.111	483.73	987.122	1078.01	962.849	1133.98	718.901	1.38932	0.232179	5.98384	2.1794e-09	2.25084e-07
ENSG00000135678	CPM	Up regulated	61.1067	26.4467	66.8636	28.4547	142.558	130.376	77.6491	127.206	82.5827	1.38983	0.434724	3.19703	0.00138848	0.0128692
ENSG00000160752	FDPS	Up regulated	314.263	219.711	137.906	156.96	584.607	577.507	428.623	590.004	376.197	1.39158	0.327206	4.25292	2.11006e-05	0.00049125
ENSG00000145649	GZMA	Up regulated	26.9161	48.8246	13.9299	24.7831	94.6392	69.1258	86.967	51.8869	52.1341	1.3916	0.470976	2.95472	0.00312954	0.02335
ENSG00000109572	CLCN3	Up regulated	274.98	538.088	256.31	431.41	852.95	1018.51	1050.85	1021.84	680.617	1.39355	0.305248	4.56532	4.9873e-06	0.000151561
ENSG00000104998	IL27RA	Up regulated	149.857	332.618	841.366	365.322	1055.41	997.511	1210.29	1169.96	765.292	1.3946	0.445407	3.13106	0.00174175	0.0152611
ENSG00000131652	THOC6	Up regulated	77.1109	98.6665	80.7935	48.6484	232.405	259.003	131.486	179.093	138.401	1.39573	0.360161	3.87531	0.000106491	0.00177951
ENSG00000123933	MXD4	Up regulated	16.7316	57.9793	71.0425	105.558	146.152	159.252	147.016	206.711	113.805	1.39649	0.49104	2.84394	0.0044559	0.0305116
ENSG00000112972	HMGCS1	Up regulated	357.911	235.986	108.653	348.8	567.835	763.884	572.533	871.197	478.35	1.39748	0.387262	3.60861	0.000307848	0.00406211
ENSG00000164111	ANXA5	Up regulated	1649.15	742.541	1594.97	1028.96	3846.66	3311.04	2472.35	3605.3	2281.37	1.39997	0.320444	4.36883	1.24912e-05	0.000322517
ENSG00000107185	RGP1	Up regulated	31.2808	140.371	87.7584	59.6631	201.258	150.502	350.974	137.249	144.882	1.40021	0.4969	2.81789	0.00483398	0.0322093
ENSG00000188641	DPYD	Up regulated	477.214	788.315	852.51	993.162	1619.65	1815.65	2387.45	2388.47	1415.3	1.40088	0.298308	4.69607	2.6521e-06	8.95068e-05
ENSG00000115904	SOS1	Up regulated	772.564	405.855	201.984	576.438	1483.08	1500.64	1116.08	1076.23	891.609	1.40124	0.390701	3.58647	0.00033519	0.00436
ENSG00000198924	DCLRE1A	Up regulated	55.287	20.3436	68.2566	99.1326	154.537	126.876	159.439	200.852	110.591	1.40134	0.455987	3.07321	0.0021177	0.0175644
ENSG00000144199	FAHD2B	Up regulated	39.2829	26.4467	48.7547	35.7979	124.588	107.626	81.7904	82.0147	68.2877	1.40266	0.367825	3.81339	0.000137073	0.00217418
ENSG00000123975	CKS2	Up regulated	147.675	94.5977	154.622	67.0063	422.881	243.253	274.36	286.215	211.326	1.4039	0.361765	3.88069	0.000104159	0.00175549
ENSG00000256269	HMBS	Up regulated	74.201	66.1167	69.6495	34.88	130.578	220.503	130.45	165.703	111.51	1.40532	0.369678	3.80147	0.000143838	0.00225543
ENSG00000116212	LRRC42	Up regulated	39.2829	46.7903	149.05	68.8421	141.36	224.003	223.629	211.732	138.086	1.41018	0.452615	3.11562	0.00183558	0.0158078
ENSG00000115282	TTC31	Up regulated	60.3793	212.591	105.867	174.4	334.232	372.754	373.751	390.825	253.1	1.4125	0.392027	3.60307	0.000314487	0.00412587
ENSG00000013563	DNASE1L1	Up regulated	32.7357	45.7731	40.3967	32.1263	125.786	109.376	83.861	82.8516	69.1134	1.41593	0.352883	4.01246	6.0088e-05	0.00113748
ENSG00000141510	TP53	Up regulated	237.152	400.769	383.072	331.36	1012.28	735.008	1222.71	641.891	620.531	1.4184	0.310089	4.57417	4.78105e-06	0.000146579
ENSG00000141295	SCRN2	Up regulated	26.9161	79.34	133.727	34.88	153.339	203.877	216.382	156.497	125.62	1.42218	0.496692	2.86329	0.00419261	0.0291306
ENSG00000130766	SESN2	Up regulated	45.1026	53.9105	19.5019	116.573	174.903	149.627	148.051	161.519	108.648	1.42397	0.481075	2.95998	0.00307664	0.0230681
ENSG00000140511	HAPLN3	Up regulated	49.4673	202.419	201.984	258.846	463.612	413.88	463.824	570.755	328.098	1.42614	0.441591	3.22955	0.00123986	0.0117372
ENSG00000129675	ARHGEF6	Up regulated	1915.4	3125.79	823.258	1969.8	5345.32	5320.06	4649.63	5751.91	3612.65	1.42682	0.369019	3.86653	0.000110396	0.00182699
ENSG00000140564	FURIN	Up regulated	13.8218	90.529	90.5444	77.1031	220.425	156.627	180.146	173.235	125.304	1.43193	0.505605	2.83212	0.00462411	0.0312891
ENSG00000101220	ADISSP	Up regulated	52.3772	165.8	119.797	75.2673	311.471	272.128	272.289	256.924	190.757	1.43439	0.384175	3.7337	0.000188688	0.00276314
ENSG00000102265	TIMP1	Up regulated	37.828	62.048	221.486	45.8947	325.846	167.127	274.36	220.101	169.336	1.43641	0.547295	2.62456	0.00867616	0.0488225
ENSG00000147955	SIGMAR1	Up regulated	199.324	728.301	565.554	386.434	1280.62	1293.26	1327.28	1192.56	871.668	1.43974	0.375284	3.8364	0.00012485	0.00201285
ENSG00000213963	ENSG00000213963	Up regulated	9.45699	18.3092	32.0388	13.7684	46.7206	34.1254	77.6491	37.6598	33.716	1.44088	0.548144	2.62865	0.00857257	0.0484181
ENSG00000196535	MYO18A	Up regulated	23.2788	216.659	78.0075	162.467	360.587	324.629	328.197	292.91	223.342	1.44377	0.535042	2.69842	0.00696692	0.0419162
ENSG00000126003	PLAGL2	Up regulated	37.828	112.907	111.439	59.6631	252.77	140.002	312.667	166.54	149.227	1.44435	0.443974	3.25322	0.00114104	0.0110066
ENSG00000100280	AP1B1	Up regulated	23.2788	197.333	274.419	234.063	576.221	428.755	577.709	400.031	338.976	1.44587	0.552736	2.61585	0.00890067	0.0496953
ENSG00000157654	PALM2AKAP2	Up regulated	708.547	454.679	452.722	722.383	1811.32	1428.89	1277.59	1859.56	1089.46	1.4461	0.2808	5.14992	2.60601e-07	1.36107e-05
ENSG00000131462	TUBG1	Up regulated	61.1067	34.5841	27.8598	20.1937	83.8575	106.751	83.861	121.348	67.4453	1.45026	0.435495	3.33015	0.000867996	0.00910144
ENSG00000138160	KIF11	Up regulated	53.1047	17.2921	58.5056	117.49	141.36	134.752	168.757	229.306	115.071	1.45116	0.508098	2.85607	0.00428919	0.0296062
ENSG00000039523	RIPOR1	Up regulated	12.3668	37.6357	40.3967	21.1116	69.4819	67.3758	85.9317	77.8303	51.5163	1.45228	0.461579	3.14633	0.00165335	0.0146698
ENSG00000100324	TAB1	Up regulated	21.0964	164.783	135.12	40.3874	250.375	292.253	218.453	224.285	168.344	1.45335	0.555899	2.61442	0.00893799	0.0498044
ENSG00000137563	GGH	Up regulated	27.6435	17.2921	51.5407	34.88	82.6595	103.251	111.815	59.4188	61.0626	1.45592	0.444405	3.2761	0.0010525	0.0104084
ENSG00000186575	NF2	Up regulated	178.955	306.171	158.801	183.579	553.459	491.756	651.217	579.961	387.987	1.45909	0.292924	4.9811	6.32229e-07	2.72812e-05
ENSG00000159176	CSRP1	Up regulated	109.847	324.48	344.069	196.429	673.256	694.758	653.288	652.77	456.112	1.45961	0.366963	3.97753	6.96353e-05	0.00127705
ENSG00000125249	RAP2A	Up regulated	109.119	78.3229	107.26	58.7452	243.187	227.503	303.349	198.342	165.728	1.4609	0.321666	4.54166	5.58136e-06	0.000167027
ENSG00000168906	MAT2A	Up regulated	237.152	819.847	632.418	381.844	1153.64	1170.76	1940.19	1438.6	971.808	1.46249	0.396499	3.68852	0.000225563	0.00319415
ENSG00000159069	FBXW5	Up regulated	31.2808	219.711	289.742	243.242	563.043	468.13	607.733	523.053	368.242	1.46622	0.516942	2.83633	0.00456349	0.0309551
ENSG00000120992	LYPLA1	Up regulated	1019.9	1284.7	924.946	1223.55	3106.32	2856.03	3004.5	3349.21	2096.15	1.46731	0.212807	6.89505	5.38456e-12	1.2536e-09
ENSG00000173542	MOB1B	Up regulated	112.756	215.642	76.6145	67.0063	356.993	339.504	292.996	317.179	222.336	1.46743	0.396633	3.69971	0.000215844	0.00308194
ENSG00000139405	RITA1	Up regulated	18.914	83.4088	115.618	62.4168	152.141	206.502	211.206	200.015	131.278	1.46846	0.480591	3.05553	0.00224666	0.0183255
ENSG00000007312	CD79B	Up regulated	85.1129	73.237	78.0075	129.423	277.928	240.628	204.994	292.073	172.675	1.47037	0.309063	4.75752	1.95983e-06	7.02879e-05
ENSG00000141012	GALNS	Up regulated	36.373	65.0995	20.8949	52.32	155.735	120.751	96.2849	116.327	82.9732	1.47687	0.413575	3.57098	0.000355643	0.00457407
ENSG00000167720	SRR	Up regulated	27.6435	20.3436	25.0738	15.6042	56.3043	63.8757	43.4835	82.8516	41.8975	1.47823	0.434771	3.40002	0.000673807	0.00749426
ENSG00000090674	MCOLN1	Up regulated	19.6414	35.6013	65.4706	32.1263	115.005	78.7509	93.1789	133.065	71.6048	1.47872	0.442635	3.34071	0.000835642	0.00887046
ENSG00000119969	HELLS	Up regulated	45.1026	57.9793	75.2215	159.714	262.354	178.502	240.195	261.945	160.127	1.48004	0.427619	3.46113	0.000537921	0.00625646
ENSG00000137414	FAM8A1	Up regulated	154.949	246.158	217.307	67.9242	557.053	233.628	887.27	238.512	325.35	1.48237	0.515793	2.87397	0.00405348	0.0283929
ENSG00000173517	PEAK1	Up regulated	26.9161	35.6013	45.9687	17.44	80.2636	56.8756	80.755	130.554	59.2968	1.4836	0.454418	3.26484	0.00109525	0.0106953
ENSG00000134460	IL2RA	Up regulated	1647.7	897.153	689.53	1518.2	3489.67	3542.04	2485.81	3781.88	2256.5	1.48377	0.334213	4.43959	9.01288e-06	0.000248098	Important
ENSG00000161800	RACGAP1	Up regulated	231.333	195.299	61.2916	186.333	358.191	491.756	429.658	616.784	321.331	1.48764	0.404059	3.68175	0.000231637	0.00325333
ENSG00000067208	EVI5	Up regulated	9.45699	50.859	52.9337	44.0589	65.888	144.377	66.2606	161.519	74.4191	1.48983	0.563259	2.64502	0.00816856	0.0468882
ENSG00000271856	LINC01215	Up regulated	104.027	96.6321	135.12	113.819	323.45	294.003	357.186	287.051	213.911	1.49266	0.253362	5.89141	3.82917e-09	3.53003e-07
ENSG00000198431	TXNRD1	Up regulated	1011.17	1676.31	614.309	1026.21	2731.36	3787.04	2283.92	3391.89	2065.28	1.4941	0.34089	4.38294	1.17091e-05	0.000305863
ENSG00000005882	PDK2	Up regulated	29.8259	140.371	136.513	55.0737	259.958	268.628	227.771	257.76	171.988	1.49498	0.469864	3.18172	0.00146403	0.013408
ENSG00000116455	WDR77	Up regulated	135.308	180.041	119.797	145.945	342.618	478.63	440.011	379.109	277.682	1.49614	0.263208	5.68426	1.31383e-08	1.07336e-06
ENSG00000032444	PNPLA6	Up regulated	24.0062	111.89	225.665	90.8715	392.932	262.503	333.373	282.03	215.409	1.49699	0.527622	2.83723	0.00455068	0.0308987
ENSG00000108179	PPIF	Up regulated	115.666	109.855	162.98	133.095	468.404	313.254	333.373	354.839	248.933	1.4981	0.276508	5.41794	6.02889e-08	3.85176e-06
ENSG00000243449	C4orf48	Up regulated	42.9202	13.2233	61.2916	30.2905	118.598	140.877	79.7197	76.1565	70.3846	1.49956	0.491983	3.04799	0.00230381	0.0187139
ENSG00000184014	DENND5A	Up regulated	157.132	191.23	66.8636	140.438	382.151	476.005	290.925	430.159	266.863	1.50268	0.360318	4.17043	3.04019e-05	0.00066497
ENSG00000052802	MSMO1	Up regulated	1468.74	732.37	796.791	575.52	1993.41	2706.41	1721.74	3715.77	1713.84	1.50387	0.3735	4.02642	5.66316e-05	0.00108796
ENSG00000180644	PRF1	Up regulated	48.7399	360.082	186.661	187.25	392.932	757.759	444.153	625.153	375.341	1.5059	0.499937	3.01217	0.00259389	0.0203936
ENSG00000123643	SLC36A1	Up regulated	24.0062	10.1718	25.0738	14.6863	61.0962	48.1255	39.3422	61.0926	35.4493	1.50767	0.476345	3.16508	0.0015504	0.0139923
ENSG00000125912	NCLN	Up regulated	17.4591	87.4775	122.583	67.0063	241.989	192.502	207.064	191.647	140.966	1.50981	0.492722	3.06422	0.00218241	0.0179095
ENSG00000082212	ME2	Up regulated	352.091	295.999	631.025	361.65	1556.16	671.133	1830.45	614.273	789.097	1.51057	0.425012	3.55418	0.000379157	0.00479229
ENSG00000144118	RALB	Up regulated	232.788	172.921	332.925	155.124	661.276	693.008	532.155	660.302	430.062	1.51426	0.30843	4.90958	9.12712e-07	3.7536e-05
ENSG00000183688	RFLNB	Up regulated	325.175	415.009	76.6145	181.743	458.82	1330.89	355.115	711.352	481.84	1.51488	0.533585	2.83905	0.00452481	0.0308145
ENSG00000157870	PRXL2B	Up regulated	26.1886	88.4947	112.832	94.5431	246.781	245.878	214.311	208.384	154.677	1.51515	0.426205	3.55497	0.000378017	0.00479007
ENSG00000171700	RGS19	Up regulated	33.4632	165.8	259.096	263.436	531.896	496.131	501.095	539.791	348.839	1.52211	0.502262	3.03051	0.00244142	0.0195998
ENSG00000197471	SPN	Up regulated	106.937	334.652	410.932	274.45	984.727	715.758	722.654	809.268	544.922	1.52307	0.390513	3.90019	9.61171e-05	0.00165862
ENSG00000212978	C2orf74-DT	Up regulated	12.3668	33.5669	18.1089	47.7305	92.2432	87.501	65.2252	76.9934	54.217	1.52445	0.486749	3.13191	0.00173674	0.0152531
ENSG00000161533	ACOX1	Up regulated	237.88	247.175	239.594	111.065	734.352	495.256	646.04	531.422	405.348	1.52668	0.326288	4.67892	2.88383e-06	9.59136e-05
ENSG00000170266	GLB1	Up regulated	481.579	449.594	380.286	518.61	1072.18	1286.26	1051.89	1872.11	889.064	1.52875	0.277336	5.51226	3.54261e-08	2.53444e-06
ENSG00000114999	TTL	Up regulated	42.1927	94.5977	58.5056	45.8947	149.746	119.876	259.866	164.866	116.943	1.52878	0.403959	3.78449	0.000154025	0.00235345
ENSG00000152556	PFKM	Up regulated	51.6497	77.3057	33.4318	91.7894	147.35	224.003	137.698	227.633	123.857	1.53099	0.397961	3.84708	0.000119534	0.00194309
ENSG00000105135	ILVBL	Up regulated	18.1865	142.405	93.3304	96.3789	212.04	328.129	216.382	252.739	169.949	1.53114	0.509046	3.00787	0.00263087	0.0205795
ENSG00000107331	ABCA2	Up regulated	4.36477	34.5841	43.1827	43.141	103.025	75.2509	101.461	79.504	60.5642	1.53123	0.583423	2.62456	0.00867602	0.0488225
ENSG00000171307	ZDHHC16	Up regulated	59.6518	73.237	130.941	53.2379	390.536	104.126	313.702	105.447	153.86	1.53124	0.5168	2.96293	0.00304729	0.0229255
ENSG00000031081	ARHGAP31	Up regulated	48.7399	36.6185	12.5369	66.0884	115.005	86.626	119.062	158.171	80.3559	1.53257	0.481092	3.18562	0.00144445	0.0132893
ENSG00000170027	YWHAG	Up regulated	115.666	267.518	203.377	245.078	651.693	568.756	740.255	445.223	404.696	1.53382	0.333073	4.60505	4.12374e-06	0.000130215
ENSG00000007202	BLTP2	Up regulated	82.2031	271.587	68.2566	229.474	560.647	329.004	601.522	397.52	317.527	1.53394	0.468203	3.27622	0.00105206	0.0104084
ENSG00000140995	DEF8	Up regulated	60.3793	106.804	71.0425	22.0295	209.644	198.627	185.322	159.008	126.607	1.53502	0.442346	3.47017	0.00052012	0.00608549
ENSG00000041880	PARP3	Up regulated	16.7316	22.378	58.5056	11.9326	83.8575	42.0005	119.062	67.7877	52.7819	1.53527	0.575831	2.66619	0.00767164	0.0448346
ENSG00000069424	KCNAB2	Up regulated	189.14	820.864	782.861	638.855	2227.02	1855.02	1481.54	1489.65	1185.62	1.53729	0.418736	3.67127	0.00024135	0.00336909
ENSG00000040487	SLC66A1	Up regulated	11.6394	21.3608	26.4668	22.0295	67.086	54.2506	53.8367	58.5819	39.4065	1.53985	0.431378	3.5696	0.00035753	0.00459404
ENSG00000167553	TUBA1C	Up regulated	37.1005	44.7559	84.9724	63.3347	311.471	118.126	135.627	102.1	112.186	1.54083	0.465578	3.30951	0.000934605	0.00957589
ENSG00000242616	GNG10	Up regulated	30.5534	24.4123	11.1439	11.0147	40.7308	73.5008	41.4128	71.1352	37.988	1.54126	0.523984	2.94143	0.00326701	0.024137
ENSG00000213719	CLIC1	Up regulated	1620.06	862.569	1553.18	1050.99	4160.53	3550.79	3292.32	3813.68	2488.02	1.54251	0.276864	5.57136	2.52759e-08	1.90763e-06
ENSG00000197043	ANXA6	Up regulated	587.061	1284.7	1335.88	1140.94	3186.58	2666.16	3114.25	3706.56	2127.77	1.544	0.306501	5.03749	4.71664e-07	2.19451e-05
ENSG00000160113	NR2F6	Up regulated	13.0943	31.5326	45.9687	12.8505	58.7002	40.2505	103.532	94.568	50.0621	1.54403	0.555685	2.77861	0.00545928	0.0351803
ENSG00000116260	QSOX1	Up regulated	33.4632	252.261	267.454	184.497	600.18	524.131	524.908	498.783	360.71	1.54511	0.501385	3.08168	0.00205833	0.017206
ENSG00000132481	TRIM47	Up regulated	19.6414	53.9105	68.2566	19.2758	106.619	163.627	101.461	95.4049	78.5245	1.55353	0.495458	3.13554	0.00171539	0.0151042
ENSG00000125637	PSD4	Up regulated	45.1026	362.116	312.03	106.476	576.221	581.007	735.078	528.074	405.763	1.55442	0.53358	2.91319	0.00357755	0.0257689
ENSG00000092964	DPYSL2	Up regulated	536.866	447.559	178.303	517.692	1041.03	1430.64	1139.89	1333.99	828.247	1.55525	0.35667	4.36048	1.29777e-05	0.000333225
ENSG00000129255	MPDU1	Up regulated	56.0145	133.251	200.591	117.49	349.806	402.505	261.936	469.492	248.886	1.5557	0.401289	3.87675	0.000105861	0.00177664
ENSG00000126107	HECTD3	Up regulated	13.8218	201.402	147.657	163.385	367.775	290.503	447.259	440.201	259.001	1.55681	0.578615	2.69059	0.00713263	0.0426158
ENSG00000274180	NATD1	Up regulated	18.914	43.7387	57.1126	66.0884	140.162	91.001	231.912	82.0147	91.3679	1.55764	0.499051	3.1212	0.00180114	0.0156091
ENSG00000135404	CD63	Up regulated	194.232	189.195	197.805	100.05	693.621	451.505	402.74	456.939	335.761	1.55765	0.327224	4.76019	1.93408e-06	6.9546e-05
ENSG00000229619	MBNL1-AS1	Up regulated	34.1907	37.6357	13.9299	83.5284	107.817	91.876	96.2849	205.037	83.7874	1.55804	0.534615	2.91433	0.00356455	0.0257229
ENSG00000065057	NTHL1	Up regulated	29.8259	47.8075	59.8986	17.44	126.984	126.876	108.709	90.3835	75.9906	1.5625	0.434239	3.59824	0.000320374	0.0041905
ENSG00000123427	EEF1AKMT3	Up regulated	16.7316	49.8418	19.5019	22.9474	105.421	107.626	62.1193	46.8655	53.8818	1.56265	0.509405	3.06759	0.00215792	0.0177882
ENSG00000160013	PTGIR	Up regulated	43.6477	44.7559	90.5444	55.0737	131.776	246.753	140.804	165.703	114.882	1.56292	0.383571	4.07466	4.60822e-05	0.000936368
ENSG00000198356	GET3	Up regulated	208.054	218.694	48.7547	223.966	541.48	525.881	423.446	581.635	346.489	1.56304	0.428837	3.64484	0.000267562	0.00365694
ENSG00000118513	MYB	Up regulated	38.5554	32.5498	123.976	64.2526	247.979	112.876	176.005	224.285	127.56	1.5641	0.476511	3.28241	0.00102924	0.0102298
ENSG00000174989	FBXW8	Up regulated	21.0964	46.7903	25.0738	11.9326	88.6493	84.876	65.2252	70.2983	51.7427	1.56425	0.475998	3.28625	0.00101532	0.0101355
ENSG00000116771	AGMAT	Up regulated	21.0964	51.8762	59.8986	26.6189	112.609	147.002	77.6491	129.717	78.3083	1.56745	0.445018	3.52223	0.000427936	0.00523898
ENSG00000115325	DOK1	Up regulated	63.2891	184.11	144.871	209.28	287.511	520.631	423.446	548.996	297.767	1.56807	0.402645	3.89442	9.84342e-05	0.001688
ENSG00000008838	MED24	Up regulated	26.9161	148.508	93.3304	155.124	360.587	316.754	312.667	270.314	210.525	1.57381	0.471414	3.3385	0.000842335	0.00892771
ENSG00000090006	LTBP4	Up regulated	11.6394	130.199	118.404	39.4695	257.562	189.002	290.925	153.15	148.794	1.57773	0.602276	2.61962	0.00880288	0.0493406
ENSG00000234883	MIR155HG	Up regulated	13.0943	19.3264	18.1089	42.2231	92.2432	59.5007	63.1546	62.7664	46.3022	1.57781	0.484659	3.2555	0.00113194	0.0109419
ENSG00000162650	ATXN7L2	Up regulated	16.0041	11.189	23.6808	49.5663	58.7002	70.8758	109.744	61.9295	50.2112	1.584	0.53478	2.96197	0.00305676	0.0229641
ENSG00000113161	HMGCR	Up regulated	563.055	482.143	234.022	480.059	939.204	1397.39	1144.03	1804.32	880.528	1.58532	0.343623	4.61354	3.95872e-06	0.000125872
ENSG00000117298	ECE1	Up regulated	47.285	254.295	267.454	158.796	713.987	431.38	530.084	503.805	363.386	1.58562	0.468729	3.3828	0.000717496	0.00784676
ENSG00000140365	COMMD4	Up regulated	70.5637	76.2885	104.474	71.5958	280.324	262.503	226.735	200.852	161.667	1.59481	0.286788	5.56095	2.68314e-08	2.00302e-06
ENSG00000162929	SANBR	Up regulated	29.8259	34.5841	16.7159	22.0295	91.0453	38.5004	65.2252	118.838	52.0955	1.59494	0.484728	3.29038	0.0010005	0.0100313
ENSG00000126522	ASL	Up regulated	36.373	18.3092	23.6808	25.701	79.0656	67.3758	82.8257	88.7098	52.7551	1.59827	0.389156	4.10702	4.0079e-05	0.000830354
ENSG00000013364	MVP	Up regulated	181.138	404.838	596.2	427.739	1405.21	1201.39	1014.61	1247.8	809.866	1.59902	0.357361	4.47451	7.65877e-06	0.000216941
ENSG00000165644	COMTD1	Up regulated	9.45699	17.2921	22.2879	17.44	67.086	48.1255	36.2362	47.7024	33.2034	1.60284	0.480668	3.33461	0.000854195	0.00901169
ENSG00000149781	FERMT3	Up regulated	87.2953	516.727	537.694	488.32	1190.78	1417.52	982.52	1365.8	823.331	1.60588	0.470713	3.41158	0.000645864	0.00725396
ENSG00000104687	GSR	Up regulated	136.035	176.989	391.43	90.8715	781.073	368.379	887.27	379.109	401.395	1.60647	0.484937	3.31273	0.000923889	0.00949891
ENSG00000177096	PHETA2	Up regulated	7.27461	10.1718	4.17897	15.6042	34.741	35.8754	21.7417	22.5959	19.0229	1.60703	0.60876	2.63984	0.00829448	0.0474523
ENSG00000087088	BAX	Up regulated	80.7482	74.2541	266.061	131.259	640.911	365.754	418.27	253.576	278.854	1.60874	0.463401	3.47158	0.000517398	0.00606397
ENSG00000172667	ZMAT3	Up regulated	382.644	235.986	355.213	200.101	787.062	827.759	1358.34	609.252	594.545	1.60959	0.348754	4.61527	3.92579e-06	0.000125115
ENSG00000157570	TSPAN18	Up regulated	8.00207	33.5669	9.75094	11.9326	43.1267	56.0006	24.8477	68.6245	31.9815	1.61154	0.614125	2.62413	0.0086871	0.0488253
ENSG00000122378	PRXL2A	Up regulated	80.0207	84.4259	26.4668	22.9474	216.832	216.127	53.8367	169.888	108.818	1.61267	0.564429	2.85718	0.00427426	0.0295801
ENSG00000151692	RNF144A	Up regulated	215.328	82.3916	193.626	89.9537	475.592	385.004	710.23	208.384	295.064	1.61357	0.457153	3.5296	0.000416193	0.00513642
ENSG00000172057	ORMDL3	Up regulated	88.7502	560.466	188.054	375.419	1157.23	1028.14	673.994	856.133	616.023	1.61549	0.48622	3.32255	0.000891981	0.00930316
ENSG00000131389	SLC6A6	Up regulated	152.039	168.852	118.404	295.562	691.225	416.505	673.994	477.024	374.201	1.61716	0.355858	4.5444	5.50914e-06	0.000165226
ENSG00000167508	MVD	Up regulated	10.1845	115.959	199.198	92.7073	374.963	311.504	253.654	343.96	212.766	1.62494	0.604125	2.68974	0.00715082	0.0426957
ENSG00000130714	POMT1	Up regulated	38.5554	73.237	80.7935	86.2821	269.542	197.752	172.899	217.59	142.081	1.62734	0.350821	4.63866	3.50683e-06	0.000114418
ENSG00000134146	DPH6	Up regulated	86.5679	58.9964	84.9724	59.6631	273.136	225.753	208.1	189.973	148.395	1.62783	0.299756	5.43052	5.61889e-08	3.64062e-06
ENSG00000088543	C3orf18	Up regulated	47.285	102.735	29.2528	23.8653	188.08	171.502	137.698	132.228	104.081	1.62871	0.477891	3.40812	0.000654116	0.00732268
ENSG00000149269	PAK1	Up regulated	65.4715	130.199	161.587	54.1558	256.364	411.255	271.254	328.059	209.793	1.63133	0.404328	4.03468	5.46766e-05	0.00105929
ENSG00000086300	SNX10	Up regulated	197.142	256.329	225.665	346.046	796.646	768.259	818.939	795.04	525.508	1.63236	0.256572	6.3622	1.9889e-10	2.90633e-08
ENSG00000108578	BLMH	Up regulated	105.482	194.281	143.478	145.027	495.957	434.005	521.802	370.74	301.347	1.63308	0.286335	5.70338	1.17456e-08	9.72387e-07
ENSG00000141179	PCTP	Up regulated	22.5513	55.9449	55.7196	40.3874	117.4	155.752	108.709	154.824	88.911	1.63504	0.39151	4.17624	2.96365e-05	0.000652384
ENSG00000232810	TNF	Up regulated	282.982	47.8075	422.076	96.3789	949.986	621.257	371.68	702.146	436.789	1.6407	0.571089	2.87293	0.00406682	0.0284497
ENSG00000107816	LZTS2	Up regulated	11.6394	37.6357	51.5407	22.0295	105.421	60.3757	150.122	64.4401	62.9004	1.6475	0.537303	3.06623	0.00216774	0.0178459
ENSG00000143624	INTS3	Up regulated	26.9161	104.77	68.2566	65.1705	257.562	175.877	248.477	146.455	136.685	1.648	0.434121	3.79618	0.000146945	0.0022833
ENSG00000104783	KCNN4	Up regulated	18.914	81.3744	78.0075	53.2379	202.456	218.752	161.51	138.086	119.042	1.64833	0.454767	3.62456	0.000289455	0.00387898
ENSG00000154589	LY96	Up regulated	87.2953	62.048	125.369	50.4842	277.928	333.379	198.782	205.037	167.54	1.64909	0.374249	4.40639	1.05108e-05	0.000278718
ENSG00000159267	HLCS	Up regulated	70.5637	73.237	47.3617	33.0442	220.425	195.127	151.157	139.76	116.334	1.65045	0.369343	4.46861	7.87305e-06	0.000220703
ENSG00000106266	SNX8	Up regulated	13.8218	17.2921	6.96495	24.7831	70.6799	57.7507	27.9537	43.518	32.8455	1.65143	0.544718	3.03171	0.00243173	0.0195334
ENSG00000110002	VWA5A	Up regulated	129.488	166.818	91.9374	148.699	340.222	532.881	393.422	424.301	278.471	1.65211	0.295463	5.5916	2.24988e-08	1.71691e-06
ENSG00000149554	CHEK1	Up regulated	142.582	23.3951	50.1477	50.4842	166.517	161.002	218.453	297.094	138.709	1.6532	0.516578	3.20029	0.0013729	0.0127706
ENSG00000225938	S1PR1-DT	Up regulated	28.371	58.9964	55.7196	134.93	134.172	208.252	280.572	253.576	144.324	1.65753	0.479956	3.45351	0.000553349	0.00640337
ENSG00000145331	TRMT10A	Up regulated	18.914	75.2713	59.8986	29.3726	131.776	142.627	151.157	148.965	94.7477	1.6597	0.453012	3.6637	0.000248594	0.00345286
ENSG00000105514	RAB3D	Up regulated	55.287	103.752	64.0776	33.9621	230.009	154.002	261.936	167.377	133.8	1.66355	0.402841	4.12955	3.63473e-05	0.000767735
ENSG00000148297	MED22	Up regulated	11.6394	68.1511	45.9687	82.6105	222.821	100.626	217.417	118.838	108.509	1.6643	0.549731	3.02748	0.002466	0.0196936
ENSG00000133422	MORC2	Up regulated	48.0124	125.113	83.5794	85.3642	136.568	377.129	204.994	362.371	177.891	1.66447	0.432809	3.84575	0.000120186	0.00195139
ENSG00000290032	ENSG00000290032	Up regulated	41.4653	56.9621	83.5794	79.8568	183.289	175.002	224.665	244.37	136.149	1.66921	0.337012	4.95298	7.30868e-07	3.08899e-05
ENSG00000116678	LEPR	Up regulated	77.1109	63.0652	27.8598	68.8421	196.466	165.377	116.991	281.193	124.613	1.67245	0.419449	3.98726	6.6841e-05	0.0012357
ENSG00000048140	TSPAN17	Up regulated	68.3813	106.804	228.45	71.5958	498.353	293.128	455.541	262.782	248.13	1.67496	0.443154	3.77964	0.000157057	0.0023937
ENSG00000124299	PEPD	Up regulated	94.5699	420.095	444.364	305.659	921.234	1101.64	848.963	1164.94	662.683	1.67687	0.427099	3.92619	8.6303e-05	0.00152962
ENSG00000136810	TXN	Up regulated	942.789	234.969	625.453	376.337	1939.5	2176.15	1327.28	1536.52	1144.88	1.67858	0.413851	4.05599	4.99217e-05	0.000992342
ENSG00000180694	TMEM64	Up regulated	155.677	48.8246	79.4005	78.021	395.328	185.502	385.139	199.179	190.884	1.68046	0.439866	3.82038	0.000133245	0.00212253
ENSG00000140263	SORD	Up regulated	10.9119	38.6528	23.6808	13.7684	67.086	87.501	59.0133	62.7664	45.4226	1.68247	0.498017	3.37835	0.000729229	0.00794976
ENSG00000085491	SLC25A24	Up regulated	190.595	362.116	461.08	168.893	964.361	947.636	844.822	1030.21	621.213	1.68254	0.357734	4.70333	2.55956e-06	8.72411e-05
ENSG00000141349	G6PC3	Up regulated	20.3689	54.9277	105.867	43.141	172.507	176.752	223.629	139.76	117.119	1.68318	0.472602	3.56152	0.000368711	0.00470252
ENSG00000186517	ARHGAP30	Up regulated	229.878	1246.05	530.73	743.494	2498.95	1920.65	2263.21	2164.18	1449.64	1.68593	0.433882	3.88568	0.000102043	0.00173399
ENSG00000002834	LASP1	Up regulated	133.853	801.538	587.842	436	1962.27	1133.14	1941.23	1287.13	1035.37	1.69141	0.465008	3.63738	0.000275428	0.00374953
ENSG00000103335	PIEZO1	Up regulated	10.1845	39.67	89.1514	42.2231	166.517	147.877	148.051	116.327	95.0001	1.69143	0.536059	3.1553	0.00160332	0.0144036
[truncated: 475 more rows]
