# Supplementary material for: Selection and Characterisation of Minor Histocompatibility Antigen‐Specific Regulatory T Cells in Fully HLA‐Matched Setting for GVHD Therapy
Source: Eur J Immunol. 2025 Dec 18;55(12):e70096. doi: 10.1002/eji.70096 (PMC12712890; doi:10.1002/eji.70096)
Supplement: Supplementary file 3 — Supporting file 3: eji70096‐sup‐0003‐TableS3.xlsx [file EJI-55-e70096-s002.xlsx]

## Sheet: Supplemental Table S3
Supplemental Table S3: Enrichment pathways within upregulated genes
GO.ID	Description	p.Val	FDR	Phenotype	Genes
GO:0044281	small molecule metabolic process	7.970213013357728e-22	7.970213013357728e-22	1	ATP5F1B,VDAC1,HSPA8,SIRT2,VCP,PRPSAP1,GSTP1,PFKP,ACAA1,PECR,MMUT,GMPPA,NUDT5,PKM,NPC1,ETFA,PDHB,DHDDS,NT5C2,ASAH1,GOT2,ACSL4,SMUG1,ATP5MC3,ACOT8,MCCC2,ACO1,UCP2,ADIPOR2,QNG1,NIT2,ELOVL1,PAICS,ACSL1,GPD1L,MBTPS2,SUCLA2,APOBEC3G,ATP2B4,GSTM4,AKR1B1,ETFB,HSD17B10,HSD17B4,SLC23A2,ATIC,SLC25A44,COQ5,GDE1,MTHFD1,HACD4,DERA,ITPA,PCCA,ACAD9,MTAP,COQ9,SAMHD1,AGPS,DHRS4,FUCA1,ENTPD6,VKORC1L1,FH,DDB1,NUDT16…
GO:0044283	small molecule biosynthetic process	1.0196240328072941e-13	1.0196240328072941e-13	1	SIRT2,GSTP1,DHDDS,ASAH1,ACOT8,QNG1,ELOVL1,MBTPS2,SUCLA2,ATP2B4,GSTM4,AKR1B1,HSD17B10,COQ5,MTHFD1,HACD4,MTAP,COQ9,DDB1,FDFT1,GAMT,NSDHL,ACLY,ALDH18A1,STARD4,SHMT1,PNP,GBA1,INSIG1,KAT2B,ADA2,UROS,PMVK,ACAA2,FDPS,HMGCS1,SRR,PDK2,MSMO1,PRXL2B,ILVBL,ABCA2,HMGCR,ASL,MVD,TNF,SORD,G6PC3,PSPH,AACS,PNPO,DHCR7,PSAT1,CAD,OSBPL3,GLUL,CYP51A1,SPTLC2,PYCARD,ACACA,TRIB3,MVK,SLC39A14,BCAT2,DECR2,TK1,CEACAM1,G6PD,…
GO:0006629	lipid metabolic process	3.792387119258866e-12	3.792387119258866e-12	1	B4GALT4,PTDSS1,SIRT2,CERS5,GSTP1,CERS2,ACAA1,PECR,MMUT,NPC1,ETFA,MTMR14,DHDDS,LIPA,ASAH1,KDSR,ACSL4,ACOT8,MTMR2,ADIPOR2,PCYT1A,ELOVL1,ACSL1,MBTPS2,GSTM4,AKR1B1,ETFB,HSD17B10,HSD17B4,TM9SF2,MTMR1,ABHD4,CHP1,PIGF,GDE1,HACD4,SYNJ2,PCCA,ACAD9,ST8SIA4,AGPS,DHRS4,PIP4K2C,AGPAT1,PNPLA4,FUCA1,FDFT1,PIP4K2B,CPT1A,NSDHL,ACLY,PIK3CD,FIG4,GPX1,STARD4,NPC2,DHRS4L2,PIGV,NAGA,GBA1,LPCAT4,PIGW,INSIG1,ACAT2,ACAD1…
GO:0008610	lipid biosynthetic process	3.958956858325731e-11	3.958956858325731e-11	1	B4GALT4,PTDSS1,SIRT2,CERS5,GSTP1,CERS2,MTMR14,DHDDS,ASAH1,KDSR,ACSL4,MTMR2,PCYT1A,ELOVL1,ACSL1,MBTPS2,GSTM4,AKR1B1,TM9SF2,MTMR1,ABHD4,CHP1,PIGF,HACD4,SYNJ2,ST8SIA4,AGPS,PIP4K2C,AGPAT1,FDFT1,PIP4K2B,NSDHL,ACLY,PIK3CD,FIG4,STARD4,PIGV,GBA1,LPCAT4,PIGW,INSIG1,KAT2B,PMVK,ACAA2,INPP4B,FDPS,HMGCS1,MSMO1,PRXL2B,ABCA2,HMGCR,ORMDL3,MVD,TNF,AACS,DHCR7,TSPO,PCYT2,CYP51A1,FDXR,SPTLC2,ACACA,TRIB3,MVK,ACSS2,DE…
GO:0006793	phosphorus metabolic process	1.443244665588123e-10	1.443244665588123e-10	1	ATP5F1B,PTPN11,HDAC3,PPP2R5D,HSPA8,PTDSS1,IQGAP1,SIRT2,VCP,PRDX3,PRPSAP1,GSTP1,PFKP,DNAJC10,GMPPA,ITGB1BP1,NUDT5,PKM,MTMR14,PDHB,IPO5,DHDDS,KCTD20,NT5C2,ACSL4,SMUG1,ATP5MC3,ACOT8,TSG101,MTMR2,UCP2,TRIB2,PPP4R1,PCYT1A,ELOVL1,PAICS,SRPK1,ACSL1,VPS25,GPD1L,PPP1CA,SUCLA2,HSD17B4,FLOT1,MTMR1,ABHD4,ATIC,JAK3,CHP1,PIGF,GDE1,MTHFD1,SYNJ2,EIF2AK4,DERA,ITPA,SAMHD1,CDK2,WARS1,PIP4K2C,AGPAT1,ENTPD6,TNFRSF10B…
GO:0006796	phosphate-containing compound metabolic process	1.443244665588123e-10	1.443244665588123e-10	1	ATP5F1B,PTPN11,HDAC3,PPP2R5D,HSPA8,PTDSS1,IQGAP1,SIRT2,VCP,PRDX3,PRPSAP1,GSTP1,PFKP,DNAJC10,GMPPA,ITGB1BP1,NUDT5,PKM,MTMR14,PDHB,IPO5,DHDDS,KCTD20,NT5C2,ACSL4,SMUG1,ATP5MC3,ACOT8,TSG101,MTMR2,UCP2,TRIB2,PPP4R1,PCYT1A,ELOVL1,PAICS,SRPK1,ACSL1,VPS25,GPD1L,PPP1CA,SUCLA2,HSD17B4,FLOT1,MTMR1,ABHD4,ATIC,JAK3,CHP1,PIGF,GDE1,MTHFD1,SYNJ2,EIF2AK4,DERA,ITPA,SAMHD1,CDK2,WARS1,PIP4K2C,AGPAT1,ENTPD6,TNFRSF10B…
GO:0043436	oxoacid metabolic process	1.443244665588123e-10	1.443244665588123e-10	1	VDAC1,SIRT2,GSTP1,PFKP,ACAA1,MMUT,PKM,NPC1,ETFA,PDHB,GOT2,ACSL4,ACOT8,MCCC2,ACO1,UCP2,ADIPOR2,NIT2,ELOVL1,ACSL1,SUCLA2,ATP2B4,GSTM4,ETFB,HSD17B10,HSD17B4,SLC23A2,SLC25A44,MTHFD1,HACD4,PCCA,ACAD9,MTAP,FH,GAMT,CPT1A,FPGS,AKR1A1,ACLY,ALDH18A1,GPX1,STARD4,HK1,SHMT1,ACAT2,ACAD10,KAT2B,PAPSS1,UROS,SULT1B1,GCLM,ACAA2,RENBP,GNPDA1,FAHD2B,SRR,PDK2,MSMO1,ME2,PRXL2B,ACOX1,PFKM,ILVBL,AGMAT,ASL,BLMH,HLCS,PSPH…
GO:0006082	organic acid metabolic process	2.0957090099007316e-10	2.0957090099007316e-10	1	VDAC1,SIRT2,GSTP1,PFKP,ACAA1,MMUT,PKM,NPC1,ETFA,PDHB,GOT2,ACSL4,ACOT8,MCCC2,ACO1,UCP2,ADIPOR2,NIT2,ELOVL1,ACSL1,SUCLA2,ATP2B4,GSTM4,ETFB,HSD17B10,HSD17B4,SLC23A2,SLC25A44,MTHFD1,HACD4,PCCA,ACAD9,MTAP,FH,GAMT,CPT1A,FPGS,AKR1A1,ACLY,ALDH18A1,GPX1,STARD4,HK1,SHMT1,ACAT2,ACAD10,KAT2B,PAPSS1,UROS,SULT1B1,GCLM,ACAA2,RENBP,GNPDA1,FAHD2B,SRR,PDK2,MSMO1,ME2,PRXL2B,ACOX1,PFKM,ILVBL,AGMAT,ASL,BLMH,HLCS,PSPH…
GO:0019752	carboxylic acid metabolic process	3.5186771231354645e-10	3.5186771231354645e-10	1	VDAC1,SIRT2,GSTP1,PFKP,ACAA1,MMUT,PKM,NPC1,ETFA,PDHB,GOT2,ACSL4,ACOT8,MCCC2,ACO1,UCP2,ADIPOR2,NIT2,ELOVL1,ACSL1,SUCLA2,ATP2B4,GSTM4,ETFB,HSD17B10,HSD17B4,SLC23A2,SLC25A44,MTHFD1,HACD4,PCCA,ACAD9,MTAP,FH,GAMT,CPT1A,FPGS,AKR1A1,ACLY,ALDH18A1,GPX1,STARD4,HK1,SHMT1,ACAT2,ACAD10,KAT2B,UROS,GCLM,ACAA2,RENBP,GNPDA1,FAHD2B,SRR,PDK2,MSMO1,ME2,PRXL2B,ACOX1,PFKM,ILVBL,AGMAT,ASL,BLMH,HLCS,PSPH,OGDH,SCPEP1,PS…
GO:0016126	sterol biosynthetic process	5.649658420244097e-10	5.649658420244097e-10	1	MBTPS2,FDFT1,NSDHL,ACLY,INSIG1,PMVK,ACAA2,FDPS,HMGCS1,MSMO1,HMGCR,MVD,DHCR7,CYP51A1,MVK,G6PD,TM7SF2,LSS,SREBF2,SQLE,DHCR24
GO:1902653	secondary alcohol biosynthetic process	7.839399682208187e-10	7.839399682208187e-10	1	MBTPS2,FDFT1,NSDHL,ACLY,INSIG1,PMVK,ACAA2,FDPS,HMGCS1,MSMO1,HMGCR,MVD,DHCR7,CYP51A1,MVK,G6PD,TM7SF2,LSS,SREBF2,DHCR24
GO:0006695	cholesterol biosynthetic process	7.839399682208187e-10	7.839399682208187e-10	1	MBTPS2,FDFT1,NSDHL,ACLY,INSIG1,PMVK,ACAA2,FDPS,HMGCS1,MSMO1,HMGCR,MVD,DHCR7,CYP51A1,MVK,G6PD,TM7SF2,LSS,SREBF2,DHCR24
GO:0055086	nucleobase-containing small molecule metabolic process	2.8619018686424478e-9	2.8619018686424478e-9	1	ATP5F1B,HSPA8,VCP,PRPSAP1,PFKP,GMPPA,NUDT5,PKM,PDHB,NT5C2,ACSL4,SMUG1,ATP5MC3,ACOT8,UCP2,QNG1,ELOVL1,PAICS,ACSL1,GPD1L,SUCLA2,APOBEC3G,HSD17B4,ATIC,MTHFD1,DERA,ITPA,SAMHD1,ENTPD6,NUDT16,ACLY,ATP5PB,HK1,SHMT1,PNP,AK5,FUT8,ADA2,PAPSS1,SULT1B1,PMVK,GNPDA1,HMGCS1,DPYD,TP53,PDK2,ME2,PFKM,NTHL1,MVD,TALDO1,CTNS,OGG1,OGDH,NUDT14,CAD,TKT,PGD,ACACA,EXTL2,MVK,CTPS1,IDH1,ACSS2,SLC35C1,TK1,G6PD,NOS3,NUDT8,UCK…
GO:0006790	sulfur compound metabolic process	3.3591257058384083e-9	3.3591257058384083e-9	1	GSTP1,MMUT,EXT2,PDHB,ACSL4,ACOT8,ELOVL1,ACSL1,SUCLA2,GSTM4,HSD17B4,TM9SF2,MTHFD1,MTAP,AKR1A1,ACLY,GPX1,AHCY,PAPSS1,SULT1B1,PMVK,GCLM,AHCYL2,HMGCS1,MAT2A,PDK2,GLB1,GSR,MVD,BLMH,HLCS,MICAL1,CTNS,OGDH,ACACA,MVK,ACSS2,MICAL2,G6PD,NUDT8,MPST,TPST1,FASN,GSTA4,DGAT2,TST,PANK1,ELOVL6
GO:0043603	amide metabolic process	3.4106289021627682e-9	3.4106289021627682e-9	1	B4GALT4,CERS5,XPNPEP1,GSTP1,CERS2,PDHB,NT5C2,ASAH1,ACSL4,ACOT8,ELOVL1,ACSL1,SUCLA2,GSTM4,HSD17B4,TM9SF2,ABHD4,IDE,ST8SIA4,FPGS,ACLY,GPX1,SHMT1,PNP,GBA1,PMVK,GCLM,RENBP,GNPDA1,HMGCS1,TP53,FURIN,PDK2,ABCA2,ECE1,GSR,ORMDL3,MVD,TNF,HLCS,GM2A,CTNS,OGDH,ABCA7,SPTLC2,ACACA,DPP4,MVK,ACSS2,SLC25A15,PLPP1,G6PD,NUDT8,B3GALT2,FASN,CTSH,GSTA4,DGAT2,FUT7,LDLR,PANK1,ELOVL6
GO:0019637	organophosphate metabolic process	2.0534406251761827e-8	2.0534406251761827e-8	1	ATP5F1B,HSPA8,PTDSS1,VCP,PRPSAP1,PFKP,GMPPA,NUDT5,PKM,MTMR14,PDHB,DHDDS,NT5C2,ACSL4,SMUG1,ATP5MC3,ACOT8,MTMR2,UCP2,PCYT1A,ELOVL1,PAICS,ACSL1,GPD1L,SUCLA2,HSD17B4,MTMR1,ABHD4,ATIC,CHP1,PIGF,GDE1,MTHFD1,SYNJ2,DERA,ITPA,SAMHD1,PIP4K2C,AGPAT1,ENTPD6,NUDT16,FDFT1,PIP4K2B,AKR1A1,ACLY,ATP5PB,PIK3CD,FIG4,HK1,PIGV,PNP,AK5,LPCAT4,FUT8,PIGW,PAPSS1,SULT1B1,PMVK,GNPDA1,INPP4B,FDPS,HMGCS1,TP53,PDK2,PNPLA6,ME2,…
GO:0006753	nucleoside phosphate metabolic process	2.4374497521870164e-8	2.4374497521870164e-8	1	ATP5F1B,HSPA8,VCP,PRPSAP1,PFKP,GMPPA,NUDT5,PKM,PDHB,NT5C2,ACSL4,SMUG1,ATP5MC3,ACOT8,UCP2,ELOVL1,PAICS,ACSL1,GPD1L,SUCLA2,HSD17B4,ATIC,MTHFD1,DERA,ITPA,SAMHD1,ENTPD6,NUDT16,ACLY,ATP5PB,HK1,PNP,AK5,FUT8,PAPSS1,SULT1B1,PMVK,GNPDA1,HMGCS1,TP53,PDK2,ME2,PFKM,NTHL1,MVD,TALDO1,CTNS,OGG1,OGDH,NUDT14,CAD,TKT,PGD,ACACA,EXTL2,MVK,CTPS1,IDH1,ACSS2,SLC35C1,G6PD,NOS3,NUDT8,UCK2,TPST1,FASN,IMPDH1,RAB23,DGAT2,NU…
GO:0006694	steroid biosynthetic process	3.654753123522352e-8	3.654753123522352e-8	1	ASAH1,MBTPS2,AKR1B1,FDFT1,NSDHL,ACLY,STARD4,INSIG1,PMVK,ACAA2,FDPS,HMGCS1,MSMO1,HMGCR,MVD,TNF,DHCR7,TSPO,CYP51A1,FDXR,MVK,G6PD,SRD5A1,TM7SF2,LSS,SREBF2,SQLE,EGR1,DHCR24
GO:0008202	steroid metabolic process	2.9553197889125233e-7	2.9553197889125233e-7	1	ACAA1,NPC1,LIPA,ASAH1,ACOT8,MBTPS2,AKR1B1,HSD17B10,HSD17B4,DHRS4,FDFT1,NSDHL,ACLY,STARD4,GBA1,INSIG1,PMVK,ACAA2,FDPS,HMGCS1,MSMO1,ABCA2,HMGCR,MVD,TNF,DHCR7,TSPO,OSBPL3,CYP51A1,FDXR,MVK,G6PD,SRD5A1,TM7SF2,LSS,SREBF2,SQLE,RORC,EGR1,CYP1B1,CYP7B1,DHCR24,CYP1A1
GO:0016125	sterol metabolic process	0.000001123407172010174	0.000001123407172010174	1	LIPA,MBTPS2,FDFT1,NSDHL,ACLY,STARD4,GBA1,INSIG1,PMVK,ACAA2,FDPS,HMGCS1,MSMO1,HMGCR,MVD,DHCR7,CYP51A1,MVK,G6PD,TM7SF2,LSS,SREBF2,SQLE,CYP1B1,CYP7B1,DHCR24
GO:0006066	alcohol metabolic process	0.000001938471458076221	0.000001938471458076221	1	PECR,DHDDS,ASAH1,MBTPS2,AKR1B1,GDE1,DHRS4,FDFT1,AKR1A1,NSDHL,ACLY,STARD4,GBA1,INSIG1,SULT1B1,PMVK,ACAA2,INPP4B,FDPS,HMGCS1,MSMO1,ABCA2,HMGCR,MVD,SORD,DHCR7,RETSAT,CYP51A1,RDH10,SPTLC2,MVK,IDH1,ACSS2,PLPP1,G6PD,TM7SF2,LSS,SREBF2,SQLE,NUDT11,CYP1B1,DHCR24,CYP1A1
GO:0046394	carboxylic acid biosynthetic process	0.000003826170125800775	0.000003826170125800775	1	SIRT2,GSTP1,ACOT8,ELOVL1,SUCLA2,ATP2B4,GSTM4,HSD17B10,MTHFD1,HACD4,MTAP,GAMT,ACLY,ALDH18A1,STARD4,SHMT1,KAT2B,UROS,SRR,PRXL2B,ILVBL,ASL,PSPH,PSAT1,CAD,OSBPL3,GLUL,PYCARD,ACACA,TRIB3,BCAT2,DECR2,CEACAM1,FASN,ELOVL4,SCD,PYCR1,FADS1,ELOVL6,CYP7B1,FADS2,CYP1A1
GO:0006520	amino acid metabolic process	0.000004615211860837706	0.000004615211860837706	1	MMUT,DARS2,ETFA,GOT2,IARS1,MCCC2,UCP2,NIT2,YARS1,ATP2B4,ETFB,HSD17B10,IARS2,SLC25A44,MTHFD1,PCCA,MTAP,WARS1,FPGS,ALDH18A1,SHMT1,QARS1,GCLM,SRR,ILVBL,AGMAT,ASL,BLMH,PEPD,PSPH,CTNS,PSAT1,CAD,GLUL,VARS1,BCAT2,NOS3,GCAT,FAH,PYCR1
GO:1901135	carbohydrate derivative metabolic process	0.000004615211860837706	0.000004615211860837706	1	ATP5F1B,B4GALT4,HSPA8,ALG3,VCP,PRPSAP1,PFKP,GMPPA,EXT2,EOGT,NUDT5,PKM,NPC1,DHDDS,NT5C2,SMUG1,ATP5MC3,RAB1B,UCP2,QNG1,PAICS,APOBEC3G,AKR1B1,ALG1,TM9SF2,ATIC,CHP1,PIGF,DERA,CLTC,STT3A,ST8SIA4,GANC,SAMHD1,POFUT1,FUCA1,NUDT16,AKR1A1,ATP5PB,HK1,C1GALT1C1,PIGV,NAGA,PNP,GBA1,AK5,FUT8,PIGW,ADA2,PLOD3,PAPSS1,SULT1B1,RENBP,GNPDA1,DPYD,TP53,GLB1,PFKM,ABCA2,MPDU1,NTHL1,POMT1,G6PC3,GM2A,TALDO1,CTNS,OGG1,NUDT1…
GO:0016053	organic acid biosynthetic process	0.000004786277487975482	0.000004786277487975482	1	SIRT2,GSTP1,ACOT8,ELOVL1,SUCLA2,ATP2B4,GSTM4,HSD17B10,MTHFD1,HACD4,MTAP,GAMT,ACLY,ALDH18A1,STARD4,SHMT1,KAT2B,UROS,SRR,PRXL2B,ILVBL,ASL,PSPH,PSAT1,CAD,OSBPL3,GLUL,PYCARD,ACACA,TRIB3,BCAT2,DECR2,CEACAM1,FASN,ELOVL4,SCD,PYCR1,FADS1,ELOVL6,CYP7B1,FADS2,CYP1A1
GO:0072521	purine-containing compound metabolic process	0.000005687935404541622	0.000005687935404541622	1	ATP5F1B,HSPA8,VCP,PRPSAP1,PFKP,NUDT5,PKM,PDHB,NT5C2,ACSL4,ATP5MC3,ACOT8,UCP2,ELOVL1,PAICS,ACSL1,GPD1L,SUCLA2,HSD17B4,ATIC,MTHFD1,DERA,SAMHD1,NUDT16,ACLY,ATP5PB,HK1,SHMT1,PNP,AK5,ADA2,PAPSS1,SULT1B1,PMVK,HMGCS1,DPYD,TP53,PDK2,ME2,PFKM,MVD,TALDO1,CTNS,OGDH,TKT,PGD,ACACA,MVK,IDH1,ACSS2,G6PD,NOS3,NUDT8,TPST1,FASN,IMPDH1,RAB23,DGAT2,NUDT11,PANK1,ELOVL6
GO:0008203	cholesterol metabolic process	0.0000060021872503971424	0.0000060021872503971424	1	MBTPS2,FDFT1,NSDHL,ACLY,STARD4,GBA1,INSIG1,PMVK,ACAA2,FDPS,HMGCS1,MSMO1,HMGCR,MVD,DHCR7,CYP51A1,MVK,G6PD,TM7SF2,LSS,SREBF2,SQLE,DHCR24
GO:0032787	monocarboxylic acid metabolic process	0.000006105006363182418	0.000006105006363182418	1	VDAC1,SIRT2,GSTP1,PFKP,ACAA1,MMUT,PKM,NPC1,ETFA,PDHB,ACSL4,ACOT8,UCP2,ADIPOR2,ELOVL1,ACSL1,GSTM4,ETFB,HSD17B10,HSD17B4,HACD4,PCCA,ACAD9,GAMT,CPT1A,AKR1A1,ACLY,GPX1,STARD4,HK1,ACAT2,ACAD10,KAT2B,ACAA2,SRR,PDK2,MSMO1,ME2,PRXL2B,ACOX1,PFKM,ILVBL,HLCS,SCPEP1,OSBPL3,ACACA,TRIB3,DECR2,CEACAM1,NUDT8,FASN,ELOVL4,FAH,CPT1C,SLC27A4,EHHADH,SCD,CYP1B1,FADS1,ELOVL6,CYP7B1,FADS2,CYP1A1
GO:0046165	alcohol biosynthetic process	0.000006105006363182418	0.000006105006363182418	1	DHDDS,ASAH1,MBTPS2,FDFT1,NSDHL,ACLY,GBA1,INSIG1,PMVK,ACAA2,FDPS,HMGCS1,MSMO1,ABCA2,HMGCR,MVD,DHCR7,CYP51A1,SPTLC2,MVK,G6PD,TM7SF2,LSS,SREBF2,DHCR24
GO:1902652	secondary alcohol metabolic process	0.00000695208916385256	0.00000695208916385256	1	MBTPS2,FDFT1,NSDHL,ACLY,STARD4,GBA1,INSIG1,PMVK,ACAA2,FDPS,HMGCS1,MSMO1,HMGCR,MVD,DHCR7,CYP51A1,MVK,IDH1,G6PD,TM7SF2,LSS,SREBF2,SQLE,DHCR24
GO:0042592	homeostatic process	0.00000695208916385256	0.00000695208916385256	1	FKBP1A,ATP5F1B,UBAP2L,HDAC3,VPS33A,PRDX3,GSTP1,PRDX5,BCL2,SLC9B2,SLC9A9,CYB561D2,MPV17,NPC1,PPP2R1A,ALAS1,SLC25A5,STOML2,TPP2,XPR1,ACO1,UCP2,GLRX3,ADIPOR2,SLC25A46,ACSL1,ATP2B4,LDAH,ABHD4,SLC39A10,SLC25A44,JAK3,CHP1,IDE,UBASH3B,IL4R,ANO6,ATP6V0D1,PNPLA4,FH,TFRC,ACTB,STIM1,NCKAP1L,PIK3CD,GPX1,NPC2,HK1,HTT,ATP6V1A,ABCB8,ACTG1,LGALS9,PERP,MTCH2,ATP2C1,INSIG1,ATP1B3,KCTD7,ATP6V0E2,IRF4,CLCN3,ADISSP,R…
GO:0090407	organophosphate biosynthetic process	0.0000069653351839913626	0.0000069653351839913626	1	ATP5F1B,PTDSS1,VCP,PRPSAP1,MTMR14,PDHB,DHDDS,ACSL4,ATP5MC3,MTMR2,PCYT1A,ELOVL1,PAICS,ACSL1,MTMR1,ABHD4,ATIC,CHP1,PIGF,MTHFD1,SYNJ2,PIP4K2C,AGPAT1,PIP4K2B,AKR1A1,ACLY,ATP5PB,PIK3CD,FIG4,HK1,PIGV,PNP,AK5,LPCAT4,PIGW,PAPSS1,PMVK,GNPDA1,INPP4B,FDPS,HMGCS1,PDK2,ABCA2,MVD,PNPO,CAD,PCYT2,TKT,ACACA,MVK,CTPS1,ACSS2,SLC35C1,G6PD,NOS3,UCK2,FASN,IMPDH1,PDGFA,CISH,RRM2,PANK1,SOCS2,FADS1,ELOVL6
GO:0001775	cell activation	0.000015310093914434315	0.000015310093914434315	1	FKBP1A,PTPN11,BCL2,NLRC3,IFI35,SLC25A5,STOML2,VAV1,CD28,PCYT1A,SLC7A1,AHR,JAK3,NOTCH2,UBASH3B,EIF2AK4,LIG4,SELPLG,MYH9,TFRC,DOCK2,ACTB,NCKAP1L,PIK3CD,CORO1A,ZAP70,PNP,ACTG1,LGALS9,SASH3,RASA3,SHLD2,TNFRSF1B,THEMIS2,IRF4,SOS1,MYO18A,CSRP1,CD79B,HELLS,PRF1,SPN,YWHAG,PARP3,CLIC1,MYB,SANBR,FERMT3,TNF,LEPR,RPS6KA1,LGALS1,TNFAIP8L2,LGALS3,TWSG1,CD226,SLC15A4,HAVCR2,FCER1G,PRDX1,PYCARD,CD80,DPP4,TNFSF4,…
GO:0044282	small molecule catabolic process	0.000021895687347738686	0.000021895687347738686	1	PFKP,ACAA1,NUDT5,ETFA,GOT2,ACOT8,MCCC2,APOBEC3G,ATP2B4,ETFB,HSD17B10,HSD17B4,SLC25A44,DERA,PCCA,CPT1A,AKR1A1,HK1,SHMT1,PNP,FUT8,ACAT2,ACAD10,ADA2,SULT1B1,ACAA2,RENBP,GNPDA1,DPYD,ACOX1,PFKM,ILVBL,BLMH,SORD,GLUL,ACSS2,DECR2,NOS3,NUDT8,MPST,FAH,EHHADH,TST,FUT7
GO:0006631	fatty acid metabolic process	0.000043853573676988795	0.000043853573676988795	1	SIRT2,GSTP1,ACAA1,MMUT,ETFA,ACSL4,ACOT8,ADIPOR2,ELOVL1,ACSL1,GSTM4,ETFB,HSD17B10,HSD17B4,HACD4,PCCA,ACAD9,CPT1A,ACLY,GPX1,ACAT2,ACAD10,KAT2B,ACAA2,PDK2,MSMO1,PRXL2B,ACOX1,ILVBL,ACACA,TRIB3,DECR2,CEACAM1,NUDT8,FASN,ELOVL4,CPT1C,SLC27A4,EHHADH,SCD,CYP1B1,FADS1,ELOVL6,FADS2,CYP1A1
GO:0035383	thioester metabolic process	0.00007290870859287283	0.00007290870859287283	1	PDHB,ACSL4,ACOT8,ELOVL1,ACSL1,SUCLA2,HSD17B4,ACLY,PMVK,HMGCS1,PDK2,MVD,OGDH,ACACA,MVK,ACSS2,NUDT8,FASN,DGAT2,ELOVL6
GO:0006637	acyl-CoA metabolic process	0.00007290870859287283	0.00007290870859287283	1	PDHB,ACSL4,ACOT8,ELOVL1,ACSL1,SUCLA2,HSD17B4,ACLY,PMVK,HMGCS1,PDK2,MVD,OGDH,ACACA,MVK,ACSS2,NUDT8,FASN,DGAT2,ELOVL6
GO:0002366	leukocyte activation involved in immune response	0.00008639186551557022	0.00008639186551557022	1	IFI35,PCYT1A,JAK3,NOTCH2,EIF2AK4,LIG4,TFRC,DOCK2,NCKAP1L,PIK3CD,CORO1A,LGALS9,SHLD2,IRF4,SPN,PARP3,MYB,SANBR,LGALS1,LGALS3,SLC15A4,HAVCR2,FCER1G,PYCARD,CD80,TNFSF4,ITGAL,GRN,ICAM1,CEACAM1,CX3CR1,RORC,LOXL3,CD86,ITGAM
GO:0002698	negative regulation of immune effector process	0.00013998971851534402	0.00013998971851534402	1	ARRB2,AHR,JAK3,NCKAP1L,LGALS9,CUEDC2,CD59,PARP3,TNF,LGALS1,LGALS3,HAVCR2,CD80,TNFSF4,GRN,CEACAM1,CX3CR1,CR2,LOXL3
GO:0002263	cell activation involved in immune response	0.00013998971851534402	0.00013998971851534402	1	IFI35,PCYT1A,JAK3,NOTCH2,EIF2AK4,LIG4,TFRC,DOCK2,NCKAP1L,PIK3CD,CORO1A,LGALS9,SHLD2,IRF4,SPN,PARP3,MYB,SANBR,LGALS1,LGALS3,SLC15A4,HAVCR2,FCER1G,PYCARD,CD80,TNFSF4,ITGAL,GRN,ICAM1,CEACAM1,CX3CR1,RORC,LOXL3,CD86,ITGAM
GO:0045321	leukocyte activation	0.00015412689080147415	0.00015412689080147415	1	FKBP1A,PTPN11,BCL2,NLRC3,IFI35,SLC25A5,STOML2,VAV1,CD28,PCYT1A,SLC7A1,AHR,JAK3,NOTCH2,EIF2AK4,LIG4,SELPLG,TFRC,DOCK2,ACTB,NCKAP1L,PIK3CD,CORO1A,ZAP70,PNP,LGALS9,SASH3,SHLD2,TNFRSF1B,THEMIS2,IRF4,SOS1,MYO18A,CD79B,HELLS,PRF1,SPN,YWHAG,PARP3,MYB,SANBR,TNF,LEPR,LGALS1,TNFAIP8L2,LGALS3,TWSG1,CD226,SLC15A4,HAVCR2,FCER1G,PRDX1,PYCARD,CD80,DPP4,TNFSF4,ITGAL,CTPS1,TNFRSF4,ZBTB7B,GRN,ICAM1,CEACAM1,CD79A,Z…
GO:0006778	porphyrin-containing compound metabolic process	0.000181916998366808	0.000181916998366808	1	TMEM14C,COX10,ALAS1,HMOX2,SUCLA2,UROD,TMEM14A,PGRMC1,BLVRB,UROS,HMBS,TSPO,HMOX1
GO:0002285	lymphocyte activation involved in immune response	0.00024425834107282126	0.00024425834107282126	1	PCYT1A,JAK3,NOTCH2,EIF2AK4,LIG4,TFRC,NCKAP1L,CORO1A,LGALS9,SHLD2,IRF4,SPN,PARP3,MYB,SANBR,LGALS1,LGALS3,SLC15A4,HAVCR2,FCER1G,CD80,TNFSF4,ITGAL,ICAM1,CEACAM1,RORC,LOXL3,CD86
GO:0046649	lymphocyte activation	0.00026857363528634006	0.00026857363528634006	1	FKBP1A,PTPN11,BCL2,NLRC3,SLC25A5,STOML2,VAV1,CD28,PCYT1A,SLC7A1,AHR,JAK3,NOTCH2,EIF2AK4,LIG4,TFRC,ACTB,NCKAP1L,PIK3CD,CORO1A,ZAP70,PNP,LGALS9,SASH3,SHLD2,TNFRSF1B,THEMIS2,IRF4,SOS1,CD79B,HELLS,PRF1,SPN,YWHAG,PARP3,MYB,SANBR,LEPR,LGALS1,TNFAIP8L2,LGALS3,TWSG1,SLC15A4,HAVCR2,FCER1G,PRDX1,PYCARD,CD80,DPP4,TNFSF4,ITGAL,CTPS1,TNFRSF4,ZBTB7B,ICAM1,CEACAM1,CD79A,ZMIZ1,TREML2,RORC,CD8B,CR2,NCR3,GPNMB,LOX…
GO:0051246	regulation of protein metabolic process	0.000293516989345955	0.000293516989345955	1	FKBP1A,DHX9,PTPN11,HDAC3,IQGAP1,HDAC2,SIRT2,VCP,EIF4EBP2,HUWE1,GSTP1,SECISBP2L,DNAJC10,MRPS27,ITGB1BP1,SAE1,ARRB2,PKM,IPO5,CYFIP2,HSPBP1,PSME3,RAB1B,TSG101,DESI1,TRIB2,CD28,VPS25,GPD1L,NSF,CRTAP,PPP1CA,ATP2B4,ELP6,FANCI,MIF4GD,FLOT1,TM9SF2,BBS7,CHP1,IDE,MPV17L2,EIF2AK4,BAG2,RDX,PTTG1IP,CDK2,WARS1,GCN1,TNFRSF10B,DDB1,MYH9,TFRC,ACTB,TADA3,GPX1,HTT,CCND2,SHMT1,QARS1,GBA1,KEAP1,PPM1F,PERP,PIK3R5,IMPA…
GO:0042168	heme metabolic process	0.00045338049209355067	0.00045338049209355067	1	TMEM14C,COX10,ALAS1,HMOX2,UROD,TMEM14A,PGRMC1,BLVRB,UROS,HMBS,TSPO,HMOX1
GO:0033014	tetrapyrrole biosynthetic process	0.00048593495809909104	0.00048593495809909104	1	TMEM14C,COX10,ALAS1,SUCLA2,UROD,TMEM14A,PGRMC1,UROS,HMBS,TSPO
GO:0006779	porphyrin-containing compound biosynthetic process	0.00048593495809909104	0.00048593495809909104	1	TMEM14C,COX10,ALAS1,SUCLA2,UROD,TMEM14A,PGRMC1,UROS,HMBS,TSPO
GO:0043067	regulation of programmed cell death	0.0006498656309662029	0.0006498656309662029	1	CAT,CFL1,VDAC1,HDAC3,HDAC2,SIRT2,MAEA,VCP,PRDX3,XPNPEP1,GSTP1,PRDX5,CIAPIN1,BCL2,GLO1,ASAH1,PSME3,SLC25A5,TRIM35,AIFM1,UBE2Z,CD28,E2F3,TMEM14A,JAK3,NOTCH2,LIG4,HDAC1,ANO6,PTTG1IP,TNFRSF10B,BID,TFRC,ACTB,NCKAP1L,RUVBL1,PIK3CD,GPX1,PIM1,HTT,CCND2,MLLT11,QARS1,DPP9,LGALS9,PERP,MTCH2,TNFRSF1B,FAIM,TMEM164,TRAF7,ACAA2,MAGED1,GZMA,IL27RA,ANXA5,TP53,SIGMAR1,MYO18A,NF2,PPIF,PRF1,BAX,ORMDL3,TNF,PEPD,RPS6K…
GO:0006084	acetyl-CoA metabolic process	0.0006764309449618021	0.0006764309449618021	1	PDHB,ACLY,PMVK,HMGCS1,PDK2,MVD,ACACA,MVK,ACSS2,NUDT8
GO:1901607	alpha-amino acid biosynthetic process	0.0007136550299294901	0.0007136550299294901	1	ATP2B4,MTHFD1,MTAP,ALDH18A1,SHMT1,SRR,ILVBL,ASL,PSPH,PSAT1,CAD,GLUL,BCAT2,PYCR1
GO:0006720	isoprenoid metabolic process	0.0008463673492194542	0.0008463673492194542	1	PECR,DHDDS,AKR1B1,DHRS4,FDFT1,NPC2,DHRS4L2,PMVK,FDPS,HMGCS1,HMGCR,MVD,SCPEP1,RETSAT,RDH10,MVK,LRP8,CYP1B1,CYP1A1
GO:0044272	sulfur compound biosynthetic process	0.0008943955125708042	0.0008943955125708042	1	GSTP1,EXT2,PDHB,ACSL4,ELOVL1,ACSL1,TM9SF2,MTHFD1,MTAP,AKR1A1,ACLY,PAPSS1,GCLM,MAT2A,PDK2,ACACA,ACSS2,MPST,FASN,PANK1,ELOVL6
GO:0009262	deoxyribonucleotide metabolic process	0.0008970526738756855	0.0008970526738756855	1	NT5C2,SMUG1,DERA,SAMHD1,NUDT16,PNP,AK5,NTHL1,OGG1,RRM2
GO:0006643	membrane lipid metabolic process	0.0009542635923372002	0.0009542635923372002	1	B4GALT4,CERS5,CERS2,ASAH1,KDSR,ELOVL1,TM9SF2,PIGF,HACD4,ST8SIA4,FUCA1,PIGV,NAGA,GBA1,PIGW,GLB1,ABCA2,ORMDL3,GM2A,SPTLC2,PLPP1,B3GALT2,ELOVL4,SCCPDH,FUT7,B3GALNT1,CYP1B1,ELOVL6
GO:0012501	programmed cell death	0.0011234161982729242	0.0011234161982729242	1	CAT,CFL1,VDAC1,HDAC3,DDX41,HDAC2,SIRT2,MAEA,VCP,PRDX3,XPNPEP1,GSTP1,PRDX5,CIAPIN1,BCL2,DNAJC10,PKM,GLO1,CYFIP2,ASAH1,PSME3,SLC25A5,TRIM35,AIFM1,UBE2Z,CD28,E2F3,DELE1,YARS1,TMEM14A,AHR,JAK3,NOTCH2,AEN,LIG4,HDAC1,ANO6,PTTG1IP,TNFRSF10B,BID,TFRC,ACTB,ERCC2,NCKAP1L,RUVBL1,PIK3CD,GPX1,PIM1,HTT,CCND2,MLLT11,IKBKE,QARS1,DPP9,LGALS9,MYD88,PPM1F,PERP,MTCH2,TNFRSF1B,FAIM,TMEM164,TRAF7,ACAA2,MAGED1,GZMA,IL2…
GO:0006783	heme biosynthetic process	0.0011902871458582239	0.0011902871458582239	1	TMEM14C,COX10,ALAS1,UROD,TMEM14A,PGRMC1,UROS,HMBS,TSPO
GO:0008219	cell death	0.0012939056542512325	0.0012939056542512325	1	CAT,CFL1,VDAC1,HDAC3,DDX41,HDAC2,SIRT2,MAEA,VCP,PRDX3,XPNPEP1,GSTP1,PRDX5,CIAPIN1,BCL2,DNAJC10,PKM,GLO1,CYFIP2,ASAH1,PSME3,SLC25A5,TRIM35,AIFM1,UBE2Z,CD28,E2F3,DELE1,YARS1,TMEM14A,AHR,JAK3,NOTCH2,AEN,LIG4,HDAC1,ANO6,PTTG1IP,TNFRSF10B,BID,TFRC,ACTB,ERCC2,NCKAP1L,RUVBL1,PIK3CD,GPX1,PIM1,HTT,CCND2,MLLT11,IKBKE,QARS1,DPP9,LGALS9,MYD88,PPM1F,PERP,MTCH2,TNFRSF1B,FAIM,TMEM164,TRAF7,ACAA2,MAGED1,GZMA,IL2…
GO:0140469	GCN2-mediated signaling	0.001501488327778289	0.001501488327778289	1	EIF2AK4,GCN1,IMPACT,MAP3K20
GO:0016054	organic acid catabolic process	0.0015606359916351753	0.0015606359916351753	1	ACAA1,ETFA,GOT2,ACOT8,MCCC2,ATP2B4,ETFB,HSD17B10,HSD17B4,SLC25A44,PCCA,CPT1A,AKR1A1,SHMT1,ACAT2,ACAD10,ACAA2,RENBP,GNPDA1,ACOX1,ILVBL,BLMH,GLUL,DECR2,NOS3,NUDT8,MPST,FAH,EHHADH,TST
GO:0046395	carboxylic acid catabolic process	0.0015606359916351753	0.0015606359916351753	1	ACAA1,ETFA,GOT2,ACOT8,MCCC2,ATP2B4,ETFB,HSD17B10,HSD17B4,SLC25A44,PCCA,CPT1A,AKR1A1,SHMT1,ACAT2,ACAD10,ACAA2,RENBP,GNPDA1,ACOX1,ILVBL,BLMH,GLUL,DECR2,NOS3,NUDT8,MPST,FAH,EHHADH,TST
GO:0033013	tetrapyrrole metabolic process	0.0016070592892760175	0.0016070592892760175	1	TMEM14C,COX10,ALAS1,HMOX2,SUCLA2,UROD,TMEM14A,PGRMC1,BLVRB,UROS,HMBS,TSPO,HMOX1
GO:0034599	cellular response to oxidative stress	0.0017326308689530204	0.0017326308689530204	1	CAT,SIRT2,PRDX3,PRDX5,MPV17,VKORC1L1,GPX1,PEX10,KEAP1,TP53,SESN2,PDK2,PPIF,GSR,TXN,SLC25A24,HDAC6,OGG1,CAMKK2,PRDX1,SLC8A1,G6PD,NOS3,NQO1,SLC4A11,PYCR1,CYP1B1
GO:0048585	negative regulation of response to stimulus	0.0017326308689530204	0.0017326308689530204	1	FKBP1A,STMN1,HDAC3,HSPA8,HDAC2,VCP,GSTP1,CERS2,NPLOC4,BCL2,NLRC3,ITGB1BP1,ARRB2,NPC1,PPP2R1A,INVS,IFI35,NT5C2,PSME3,SLC25A5,TSG101,VPS25,GPD1L,ATP2B4,TMEM14A,AHR,JAK3,CHP1,UBASH3B,HDAC1,BLVRB,SAMHD1,WDR41,PTTG1IP,PIP4K2C,SEC14L1,PIP4K2B,NCKAP1L,TULP3,SEH1L,GPX1,LEPROT,PIM1,HTT,QARS1,ERCC1,GBA1,KEAP1,LGALS9,SHLD2,INSIG1,TNFRSF1B,FAIM,CHMP6,CD59,ACAA2,SESN2,FURIN,RIPOR1,NF2,RITA1,PPIF,NCLN,YWHAG,PA…
GO:0006979	response to oxidative stress	0.0019300239574854068	0.0019300239574854068	1	CAT,SIRT2,PRDX3,GSTP1,PRDX5,MPV17,ERCC8,HMOX2,VKORC1L1,ERCC2,GPX1,PEX10,ERCC1,KEAP1,GCLM,TP53,SESN2,PDK2,PPIF,GSR,TXN,SLC25A24,HDAC6,C19ORF12,OGG1,CAMKK2,PRDX1,HMOX1,SLC8A1,G6PD,NOS3,NQO1,SLC4A11,PYCR1,CYP1B1
GO:0170033	L-amino acid metabolic process	0.0019300239574854068	0.0019300239574854068	1	GOT2,MCCC2,UCP2,NIT2,ATP2B4,MTHFD1,MTAP,FPGS,ALDH18A1,SHMT1,GCLM,SRR,ILVBL,AGMAT,ASL,PSPH,PSAT1,CAD,GLUL,BCAT2,NOS3,FAH,PYCR1
GO:0008652	amino acid biosynthetic process	0.0019835733027692283	0.0019835733027692283	1	ATP2B4,MTHFD1,MTAP,ALDH18A1,SHMT1,SRR,ILVBL,ASL,PSPH,PSAT1,CAD,GLUL,BCAT2,PYCR1
GO:0072330	monocarboxylic acid biosynthetic process	0.002020815626916439	0.002020815626916439	1	SIRT2,GSTP1,ACOT8,ELOVL1,GSTM4,HSD17B10,HACD4,GAMT,ACLY,STARD4,KAT2B,SRR,PRXL2B,OSBPL3,ACACA,TRIB3,DECR2,CEACAM1,FASN,ELOVL4,SCD,FADS1,ELOVL6,CYP7B1,FADS2,CYP1A1
GO:0170039	proteinogenic amino acid metabolic process	0.0020852086987301456	0.0020852086987301456	1	GOT2,MCCC2,UCP2,NIT2,ATP2B4,MTHFD1,MTAP,FPGS,ALDH18A1,SHMT1,GCLM,SRR,ILVBL,AGMAT,ASL,PSPH,PSAT1,CAD,GLUL,BCAT2,NOS3,FAH,PYCR1
GO:0062197	cellular response to chemical stress	0.002109466156882662	0.002109466156882662	1	CAT,SIRT2,PRDX3,PRDX5,MPV17,AKR1B1,VKORC1L1,GPX1,PEX10,KEAP1,RCSD1,TP53,SESN2,PDK2,PPIF,GSR,TXN,SLC25A24,HDAC6,OGG1,CAMKK2,PRDX1,PYCARD,SLC25A23,SLC8A1,G6PD,NOS3,NQO1,SLC4A11,PYCR1,CYP1B1
GO:1901605	alpha-amino acid metabolic process	0.002361516516122563	0.002361516516122563	1	MMUT,GOT2,MCCC2,UCP2,NIT2,ATP2B4,HSD17B10,MTHFD1,MTAP,FPGS,ALDH18A1,SHMT1,GCLM,SRR,ILVBL,AGMAT,ASL,BLMH,PSPH,PSAT1,CAD,GLUL,BCAT2,NOS3,FAH,PYCR1
GO:0070887	cellular response to chemical stimulus	0.0026148416226581175	0.0026148416226581175	1	DHX9,CAT,PTPN11,HSPA8,IQGAP1,SIRT2,VCP,PRDX3,GSTP1,PRDX5,ACAA1,GNG2,MPV17,ARRB2,PKM,NCOA4,IPO5,UCP2,ADIPOR2,VAV1,ATP2B4,GSTM4,AKR1B1,AHR,CAPN2,SLC38A9,FLOT1,JAK3,IDE,HDAC1,ANO6,BLVRB,RDX,CDK2,PIP4K2C,ATP6V0D1,VKORC1L1,SLC25A39,TFRC,PIP4K2B,ACTB,AKR1A1,NCKAP1L,STING1,PIK3CD,TADA3,GPX1,LEPROT,PEX10,PIM1,SHMT1,ATP6V1A,KEAP1,LGALS9,MYD88,PPM1F,PERP,TWF2,INSIG1,LDOC1,RCSD1,TNFRSF1B,BIN2,KAT2B,SULT1B1,…
GO:0002286	T cell activation involved in immune response	0.0026687101747136003	0.0026687101747136003	1	JAK3,EIF2AK4,NCKAP1L,LGALS9,IRF4,SPN,MYB,LGALS1,LGALS3,HAVCR2,FCER1G,CD80,TNFSF4,ITGAL,ICAM1,CEACAM1,RORC,LOXL3,CD86
GO:0042110	T cell activation	0.0026976244973810795	0.0026976244973810795	1	FKBP1A,PTPN11,NLRC3,STOML2,VAV1,CD28,SLC7A1,JAK3,EIF2AK4,LIG4,TFRC,ACTB,NCKAP1L,PIK3CD,ZAP70,PNP,LGALS9,TNFRSF1B,IRF4,SOS1,SPN,YWHAG,MYB,LEPR,LGALS1,TNFAIP8L2,LGALS3,TWSG1,HAVCR2,FCER1G,PYCARD,CD80,DPP4,TNFSF4,ITGAL,CTPS1,TNFRSF4,ZBTB7B,ICAM1,CEACAM1,ZMIZ1,TREML2,RORC,CD8B,NCR3,GPNMB,LOXL3,CD86,AIRE
GO:0019725	cellular homeostasis	0.002915297487330828	0.002915297487330828	1	FKBP1A,ATP5F1B,VPS33A,PRDX3,GSTP1,PRDX5,BCL2,SLC9A9,STOML2,TPP2,XPR1,ACO1,UCP2,GLRX3,ATP2B4,LDAH,SLC39A10,CHP1,IDE,UBASH3B,ANO6,ATP6V0D1,TFRC,STIM1,GPX1,HK1,HTT,ATP6V1A,ABCB8,ATP2C1,ATP1B3,KCTD7,ATP6V0E2,CLCN3,TXNRD1,PFKM,ABCA2,SLC66A1,ANXA6,GSR,BAX,ORMDL3,TXN,TMEM64,C19ORF12,RNF135,ATP6V0A1,ATP13A1,TPCN2,PRDX1,TMC8,SLC12A7,SLC25A23,SLC39A14,HMOX1,FLNA,GRN,SLC8A1,SLC39A4,NOS3,SLC26A6,TMEM38A,DGAT…
GO:0050776	regulation of immune response	0.002915297487330828	0.002915297487330828	1	FKBP1A,DHX9,PTPN11,HSPA8,NPLOC4,BCL2,NLRC3,ARRB2,IPO5,IFI35,STOML2,VAV1,CD28,AHR,FLOT1,JAK3,EIF2AK4,SAMHD1,WDR41,SEC14L1,TFRC,CPT1A,NCKAP1L,STING1,PIK3CD,PIM1,IKBKE,ZAP70,LGALS9,MYD88,SASH3,SHLD2,TNFRSF1B,CD59,MAPKAPK3,THEMIS2,IRF4,SOS1,FURIN,TAB1,CD79B,SPN,YWHAG,PARP3,BAX,RNF144A,PAK1,KCNN4,LY96,GBP5,RNF135,LGALS1,LGALS3,CD226,TTLL12,SLC15A4,HAVCR2,FCER1G,GRAMD4,PYCARD,CD80,TNFSF4,GRN,PHPT1,CEAC…
GO:0008625	extrinsic apoptotic signaling pathway via death domain receptors	0.0030130464987671523	0.0030130464987671523	1	BCL2,DELE1,TNFRSF10B,BID,GPX1,FAIM,BAX,TNF,LGALS3,TMC8,BCL2L1,HMOX1,ICAM1,NOS3
GO:0042440	pigment metabolic process	0.0030130464987671523	0.0030130464987671523	1	TMEM14C,COX10,ALAS1,HMOX2,UROD,TMEM14A,PGRMC1,BLVRB,UROS,HMBS,CTNS,TSPO,HMOX1,OPN3
GO:0032753	positive regulation of interleukin-4 production	0.0031037188389674247	0.0031037188389674247	1	CD28,LGALS9,IRF4,HAVCR2,FCER1G,TNFSF4,CD86
GO:0009394	2'-deoxyribonucleotide metabolic process	0.003332852556814369	0.003332852556814369	1	NT5C2,SMUG1,SAMHD1,NUDT16,PNP,AK5,NTHL1,OGG1,RRM2
GO:0019692	deoxyribose phosphate metabolic process	0.003332852556814369	0.003332852556814369	1	NT5C2,SMUG1,SAMHD1,NUDT16,PNP,AK5,NTHL1,OGG1,RRM2
GO:0044090	positive regulation of vacuole organization	0.0034867427083202433	0.0034867427083202433	1	PIP4K2C,PIP4K2B,MCOLN1,RALB,ANXA2,WIPI1,SNX18,GRN
GO:0042176	regulation of protein catabolic process	0.003518194251160596	0.003518194251160596	1	SIRT2,VCP,HSPBP1,PSME3,DESI1,TRIB2,NSF,BBS7,IDE,BAG2,RDX,CDK2,DDB1,GPX1,GBA1,KEAP1,TNFRSF1B,CHMP6,RGP1,FURIN,TIMP1,ABCA2,HMGCR,TNF,TSPAN17,CTSA,ANXA2,TNFSF12,LAPTM4B,USP5,CYP51A1,TRIB3,GNA12,FLNA,TRIB1,CDC20,NQO1,LDLR
GO:0006915	apoptotic process	0.003589850836762593	0.003589850836762593	1	CAT,CFL1,VDAC1,HDAC3,DDX41,HDAC2,SIRT2,MAEA,VCP,PRDX3,GSTP1,PRDX5,CIAPIN1,BCL2,DNAJC10,GLO1,CYFIP2,PSME3,SLC25A5,TRIM35,AIFM1,UBE2Z,CD28,E2F3,DELE1,YARS1,TMEM14A,AHR,JAK3,NOTCH2,AEN,LIG4,HDAC1,ANO6,PTTG1IP,TNFRSF10B,BID,TFRC,ACTB,ERCC2,NCKAP1L,RUVBL1,PIK3CD,GPX1,PIM1,HTT,CCND2,MLLT11,IKBKE,QARS1,LGALS9,MYD88,PPM1F,PERP,MTCH2,TNFRSF1B,FAIM,TRAF7,ACAA2,MAGED1,GZMA,IL27RA,ANXA5,TP53,ARHGEF6,SIGMAR1,…
GO:0008654	phospholipid biosynthetic process	0.003665789015845238	0.003665789015845238	1	PTDSS1,MTMR14,DHDDS,MTMR2,PCYT1A,MTMR1,ABHD4,CHP1,PIGF,SYNJ2,PIP4K2C,AGPAT1,PIP4K2B,PIK3CD,FIG4,PIGV,LPCAT4,PIGW,PMVK,INPP4B,FDPS,HMGCS1,ABCA2,MVD,PCYT2,MVK,PDGFA,CISH,SOCS2,FADS1
GO:0009064	glutamine family amino acid metabolic process	0.00398479483759737	0.00398479483759737	1	GOT2,UCP2,NIT2,ATP2B4,FPGS,ALDH18A1,GCLM,AGMAT,ASL,CAD,GLUL,NOS3,PYCR1
GO:0009117	nucleotide metabolic process	0.004162378763471806	0.004162378763471806	1	ATP5F1B,HSPA8,VCP,PRPSAP1,PFKP,NUDT5,PKM,NT5C2,SMUG1,ATP5MC3,UCP2,PAICS,GPD1L,ATIC,MTHFD1,DERA,SAMHD1,NUDT16,ATP5PB,HK1,PNP,AK5,PAPSS1,SULT1B1,TP53,ME2,PFKM,NTHL1,TALDO1,CTNS,OGG1,CAD,TKT,PGD,CTPS1,IDH1,G6PD,NOS3,UCK2,TPST1,IMPDH1,RAB23,NUDT11,RRM2
GO:0046148	pigment biosynthetic process	0.004179288390680678	0.004179288390680678	1	TMEM14C,COX10,ALAS1,UROD,TMEM14A,PGRMC1,UROS,HMBS,CTNS,TSPO,OPN3
GO:0170038	proteinogenic amino acid biosynthetic process	0.004179288390680678	0.004179288390680678	1	MTHFD1,MTAP,ALDH18A1,SHMT1,ILVBL,ASL,PSPH,PSAT1,GLUL,BCAT2,PYCR1
GO:0006914	autophagy	0.0043608194754787095	0.0043608194754787095	1	ANXA7,VDAC1,VPS41,HSPA8,SIRT2,VCP,VPS33A,BCL2,NPC1,MTMR14,SLC25A5,RAB1B,TSG101,VPS25,TRIM22,NIPSNAP1,DELE1,TEX264,WDR41,PIP4K2C,ATP6V0D1,PIP4K2B,STING1,HTT,ATP6V1A,GBA1,KEAP1,CHMP6,ATP6V0E2,TP53,SESN2,LYPLA1,RALB,QSOX1,ORMDL3,LEPR,HDAC6,CTSA,DRAM1,C19ORF12,ATP6V0A1,WIPI1,BMF,SNX18,CAMKK2,TPCN2,CDK5,SPTLC2,CAPN1,TRIB3,WDR81,BCL2L1,ULK3,RAB23,SREBF2
GO:0061919	process utilizing autophagic mechanism	0.0043608194754787095	0.0043608194754787095	1	ANXA7,VDAC1,VPS41,HSPA8,SIRT2,VCP,VPS33A,BCL2,NPC1,MTMR14,SLC25A5,RAB1B,TSG101,VPS25,TRIM22,NIPSNAP1,DELE1,TEX264,WDR41,PIP4K2C,ATP6V0D1,PIP4K2B,STING1,HTT,ATP6V1A,GBA1,KEAP1,CHMP6,ATP6V0E2,TP53,SESN2,LYPLA1,RALB,QSOX1,ORMDL3,LEPR,HDAC6,CTSA,DRAM1,C19ORF12,ATP6V0A1,WIPI1,BMF,SNX18,CAMKK2,TPCN2,CDK5,SPTLC2,CAPN1,TRIB3,WDR81,BCL2L1,ULK3,RAB23,SREBF2
GO:0042981	regulation of apoptotic process	0.0043608194754787095	0.0043608194754787095	1	CAT,CFL1,VDAC1,HDAC3,HDAC2,SIRT2,MAEA,VCP,PRDX3,GSTP1,PRDX5,CIAPIN1,BCL2,GLO1,PSME3,SLC25A5,TRIM35,AIFM1,UBE2Z,CD28,E2F3,TMEM14A,JAK3,NOTCH2,LIG4,HDAC1,ANO6,PTTG1IP,TNFRSF10B,BID,TFRC,ACTB,NCKAP1L,RUVBL1,PIK3CD,GPX1,PIM1,HTT,CCND2,MLLT11,QARS1,LGALS9,PERP,MTCH2,TNFRSF1B,FAIM,TRAF7,ACAA2,MAGED1,GZMA,IL27RA,ANXA5,TP53,SIGMAR1,MYO18A,NF2,PPIF,BAX,ORMDL3,TNF,RPS6KA1,PTPA,LGALS1,TNFSF12,LGALS3,BMF,RAS…
GO:1901137	carbohydrate derivative biosynthetic process	0.0043694801332132506	0.0043694801332132506	1	ATP5F1B,B4GALT4,ALG3,VCP,PRPSAP1,EXT2,EOGT,NPC1,DHDDS,ATP5MC3,QNG1,PAICS,ALG1,TM9SF2,ATIC,CHP1,PIGF,CLTC,STT3A,ST8SIA4,POFUT1,AKR1A1,ATP5PB,HK1,C1GALT1C1,PIGV,AK5,FUT8,PIGW,ADA2,PLOD3,PAPSS1,GNPDA1,ABCA2,MPDU1,POMT1,NUDT14,CAD,B3GALT9,TKT,ABCA7,CTPS1,SLC35C1,TK1,G6PD,B3GALT2,UCK2,SCCPDH,IMPDH1,FUT7,POGLUT2,B3GALNT1,RRM2
GO:0043648	dicarboxylic acid metabolic process	0.004663497464618038	0.004663497464618038	1	GOT2,ACOT8,NIT2,MTHFD1,FH,FPGS,ACLY,ALDH18A1,SHMT1,GCLM,FAHD2B,ME2,OGDH,GLUL,IDH1
GO:0072329	monocarboxylic acid catabolic process	0.005381335491825997	0.005381335491825997	1	ACAA1,ETFA,ACOT8,ETFB,HSD17B10,HSD17B4,PCCA,CPT1A,AKR1A1,ACAT2,ACAD10,ACAA2,ACOX1,ILVBL,DECR2,NUDT8,FAH,EHHADH
GO:0051348	negative regulation of transferase activity	0.005507574162915978	0.005507574162915978	1	TINF2,PRDX3,GSTP1,ITGB1BP1,IPO5,TSG101,TRIB2,VPS25,CHP1,BAG2,WARS1,QARS1,GBA1,PPM1F,CHMP6,YWHAG,MVP,PYCARD,TRIB3,CORO1C,SLC8A1,PHPT1,CEACAM1,TRIB1
GO:0050777	negative regulation of immune response	0.005537057554518925	0.005537057554518925	1	NLRC3,ARRB2,AHR,JAK3,SAMHD1,WDR41,NCKAP1L,PIM1,LGALS9,CD59,FURIN,PARP3,LGALS1,LGALS3,TTLL12,HAVCR2,CD80,TNFSF4,GRN,CEACAM1,AURKB,CR2,LOXL3
GO:0006468	protein phosphorylation	0.005781653079052732	0.005781653079052732	1	PTPN11,HDAC3,IQGAP1,SIRT2,GSTP1,DNAJC10,ITGB1BP1,IPO5,TSG101,TRIB2,PPP4R1,SRPK1,VPS25,GPD1L,FLOT1,JAK3,CHP1,EIF2AK4,CDK2,WARS1,TNFRSF10B,TFRC,ACTB,PIK3CD,STK16,PIM1,HTT,CCND2,QARS1,STK10,ZAP70,GBA1,PPM1F,PIK3R5,CHMP6,MAPKAPK3,TP53,SESN2,TAB1,NF2,RAP2A,MOB1B,PEAK1,RALB,YWHAG,MVP,PAK1,TNF,CHEK1,LEPR,TXN,CDC25B,RPS6KA1,HDAC6,CAD,CAMKK2,EEF2K,RASSF2,MINK1,CDK5,STRADB,PYCARD,CD80,CCNE1,TRIB3,ULK3,NEK3…
GO:0006868	glutamine transport	0.005903491944873274	0.005903491944873274	1	SLC38A9,SLC38A5,SLC38A7,SLC1A5,SLC1A4
GO:0046467	membrane lipid biosynthetic process	0.005947165376579073	0.005947165376579073	1	B4GALT4,CERS5,CERS2,ASAH1,KDSR,ELOVL1,TM9SF2,PIGF,HACD4,ST8SIA4,PIGV,GBA1,PIGW,ABCA2,ORMDL3,SPTLC2,B3GALT2,ELOVL4,SCCPDH,B3GALNT1,ELOVL6
GO:0045454	cell redox homeostasis	0.006368168870356209	0.006368168870356209	1	PRDX3,PRDX5,GLRX3,GPX1,TXNRD1,GSR,TXN,PRDX1,NOS3,NQO1
GO:0016192	vesicle-mediated transport	0.0069771447003852995	0.0069771447003852995	1	VPS41,HSPA8,VCP,VPS35L,VPS33A,ARF5,CMTM6,SEPTIN1,DENND10,VAMP3,ARRB2,AP2B1,RAB1B,TSG101,MTMR2,VAV1,VPS25,NSF,COPG1,FLOT1,SEC16A,SYNJ2,CSNK1G1,CLTC,YIF1B,ANO6,TMED3,RDX,WDR41,TRAPPC6A,MYH9,TFRC,DOCK2,PIP4K2B,NCKAP1L,TRAPPC1,PIK3CD,LEPROT,CORO1A,WASHC5,HTT,STX3,LGALS9,MYD88,EXOC3,CEP19,ATP2C1,INSIG1,AP2A2,RCSD1,SEC24C,BIN2,CHMP6,MAPKAPK3,ARHGAP1,RGP1,MYO18A,AP1B1,NF2,EVI5,DENND5A,RALB,ABCA2,DPYSL2,…
GO:0043604	amide biosynthetic process	0.007111163970858614	0.007111163970858614	1	B4GALT4,CERS5,CERS2,PDHB,ASAH1,ACSL4,ELOVL1,ACSL1,ST8SIA4,ACLY,GBA1,GCLM,PDK2,ORMDL3,SPTLC2,ACACA,ACSS2,SLC25A15,B3GALT2,FASN,PANK1,ELOVL6
GO:0032367	intracellular cholesterol transport	0.007524391348270669	0.007524391348270669	1	NPC1,STARD4,NPC2,ABCA2,ANXA2,TPCN2,TMEM97,LDLR
GO:0046907	intracellular transport	0.007924687894693198	0.007924687894693198	1	DHX9,HDAC3,VPS41,HSPA8,VCP,VPS35L,VPS33A,NPLOC4,ARF5,CMTM6,DENND10,VAMP3,NCOA4,NPC1,IPO5,RAB1B,TSG101,MTMR2,DESI1,MFSD1,VPS25,E2F3,SSX2IP,NSF,COPG1,CPSF6,BBS7,SEC61A1,CHP1,SEC16A,SAMM50,CLTC,YIF1B,TMED3,RDX,KIFAP3,PTTG1IP,TRAPPC6A,ATP6V0D1,REEP5,NOL6,MTX1,CPT1A,SEH1L,TRAPPC1,LEPROT,STARD4,NPC2,PEX10,WASHC5,HTT,STX3,TRAK2,MTCH2,INSIG1,RCSD1,SEC24C,XPO5,CHMP6,ARHGAP1,THOC6,RGP1,RIPOR1,NF2,RITA1,EVI…
GO:0009264	deoxyribonucleotide catabolic process	0.007924687894693198	0.007924687894693198	1	SMUG1,DERA,SAMHD1,NUDT16,PNP,NTHL1,OGG1
GO:0033554	cellular response to stress	0.008064070061094294	0.008064070061094294	1	DHX9,CAT,HDAC3,VPS41,HSPA8,SIRT2,VCP,PRDX3,HUWE1,GSTP1,PRDX5,CERS2,NPLOC4,BCL2,DNAJC10,MPV17,SMYD2,ERCC8,NABP2,STOML2,SMUG1,HTATSF1,XPR1,AIFM1,ECPAS,MBTPS2,PPP1CA,DELE1,AKR1B1,FANCI,TEX264,FLOT1,SEC16A,SPRING1,POLDIP2,EIF2AK4,AEN,UBA1,LIG4,SAMHD1,PTTG1IP,CDK2,GCN1,TNFRSF10B,VKORC1L1,DDB1,BID,ACTB,DNAJB12,MPG,ERCC2,RUVBL1,ENDOV,SEH1L,TADA3,GPX1,UBA7,PEX10,IKBKE,QARS1,POLH,ERCC1,KEAP1,DNAJC18,IMPAC…
GO:0002697	regulation of immune effector process	0.008355068860267361	0.008355068860267361	1	ARRB2,AHR,JAK3,TFRC,NCKAP1L,LGALS9,SASH3,SHLD2,TNFRSF1B,CUEDC2,CD59,IRF4,MYO18A,YWHAG,PARP3,TNF,LGALS1,LGALS3,CD226,SLC15A4,HAVCR2,CD80,TNFSF4,TNFRSF4,GRN,ICAM1,CEACAM1,IRF5,CX3CR1,FUT7,CR2,NCR3,LOXL3,CD86,ITGAM
GO:0002823	negative regulation of adaptive immune response based on somatic recombination of immune receptors built from immunoglobulin superfamily domains	0.009046048697357001	0.009046048697357001	1	AHR,JAK3,NCKAP1L,PARP3,LGALS1,CD80,TNFSF4,CEACAM1,CR2,LOXL3
GO:0006635	fatty acid beta-oxidation	0.009046048697357001	0.009046048697357001	1	ACAA1,ETFA,ACOT8,ETFB,HSD17B10,HSD17B4,CPT1A,ACAT2,ACAD10,ACAA2,ACOX1,DECR2,EHHADH
GO:0170034	L-amino acid biosynthetic process	0.009046048697357001	0.009046048697357001	1	MTHFD1,MTAP,ALDH18A1,ILVBL,ASL,PSPH,PSAT1,GLUL,BCAT2,PYCR1
GO:0051156	glucose 6-phosphate metabolic process	0.009381047111313318	0.009381047111313318	1	DERA,HK1,TP53,G6PC3,TALDO1,TKT,PGD,G6PD
GO:0036109	alpha-linolenic acid metabolic process	0.009622158172545536	0.009622158172545536	1	ACAA1,ACOT8,ELOVL1,FADS1,FADS2
GO:0009151	purine deoxyribonucleotide metabolic process	0.009622158172545536	0.009622158172545536	1	NT5C2,SAMHD1,NUDT16,PNP,AK5
GO:0002291	T cell activation via T cell receptor contact with antigen bound to MHC molecule on antigen presenting cell	0.009622158172545536	0.009622158172545536	1	LGALS9,LGALS3,HAVCR2,ITGAL,ICAM1
GO:1901700	response to oxygen-containing compound	0.009724149113533682	0.009724149113533682	1	CAT,PTPN11,VCP,PRDX3,GSTP1,PRDX5,GNG2,MPV17,ARRB2,PKM,NCOA4,GOT2,ALAS1,MEAK7,UCP2,ATP2B4,AHR,JAK3,IDE,BLVRB,CDK2,PIP4K2C,PIP4K2B,ACTB,AKR1A1,GPX1,LEPROT,PEX10,PIM1,SHMT1,LGALS9,MYD88,KHK,TWF2,INSIG1,LDOC1,TNFRSF1B,KAT2B,PMVK,MAPKAPK3,TP53,SESN2,MAT2A,SRR,PDK2,PPIF,ABCA2,LY96,HLCS,TXN,HDAC6,OGG1,TSHR,SLC5A5,CAMKK2,PRDX1,CDK5,PYCARD,CD80,AQP3,TRIB3,TNFSF4,SLC39A14,CASTOR2,HMOX1,FLNA,ZBTB7B,SLC8A1,I…
GO:0031399	regulation of protein modification process	0.010245466282218618	0.010245466282218618	1	PTPN11,HDAC3,IQGAP1,SIRT2,VCP,HUWE1,GSTP1,DNAJC10,ITGB1BP1,SAE1,ARRB2,IPO5,HSPBP1,TSG101,TRIB2,VPS25,GPD1L,CRTAP,ATP2B4,FANCI,FLOT1,CHP1,BAG2,PTTG1IP,WARS1,TNFRSF10B,TFRC,ACTB,TADA3,HTT,CCND2,QARS1,GBA1,PPM1F,PIK3R5,KAT2B,CHMP6,TP53,SESN2,TAB1,NF2,RAP2A,MOB1B,RALB,ABCA2,YWHAG,MVP,PAK1,TNF,LEPR,TXN,HDAC6,CAMKK2,PARP10,RASSF2,STRADB,PYCARD,CD80,TRIB3,CORO1C,SLC8A1,CEACAM1,G6PD,NDFIP2,CDK2AP1,TRIB1,…
GO:0033673	negative regulation of kinase activity	0.01045343493476049	0.01045343493476049	1	PRDX3,GSTP1,ITGB1BP1,IPO5,TSG101,TRIB2,VPS25,CHP1,WARS1,QARS1,GBA1,PPM1F,CHMP6,YWHAG,MVP,PYCARD,TRIB3,CORO1C,SLC8A1,CEACAM1,TRIB1
GO:0010815	bradykinin catabolic process	0.010472896565579483	0.010472896565579483	1	XPNPEP1,IDE,ECE1,CTSH
GO:0043112	receptor metabolic process	0.010509002767305068	0.010509002767305068	1	VAMP3,MTMR2,NSF,PEX10,FURIN,ABCA2,ECE1,PHETA2,ANXA2,NSG1,PHETA1,LDLR
GO:0016310	phosphorylation	0.010958956539108241	0.010958956539108241	1	PTPN11,HDAC3,IQGAP1,SIRT2,PRDX3,GSTP1,DNAJC10,ITGB1BP1,IPO5,KCTD20,TSG101,TRIB2,PPP4R1,SRPK1,VPS25,GPD1L,FLOT1,JAK3,CHP1,EIF2AK4,CDK2,WARS1,TNFRSF10B,TFRC,ACTB,NCKAP1L,PIK3CD,STK16,HK1,PIM1,HTT,CCND2,QARS1,STK10,ZAP70,GBA1,PPM1F,PIK3R5,CHMP6,MAPKAPK3,TP53,SESN2,TAB1,NF2,RAP2A,MOB1B,PEAK1,RALB,YWHAG,MVP,PAK1,TNF,CHEK1,LEPR,TXN,CDC25B,RPS6KA1,HDAC6,CAD,CAMKK2,EEF2K,RASSF2,MINK1,CDK5,STRADB,PYCARD,C…
GO:0009062	fatty acid catabolic process	0.011183568914383202	0.011183568914383202	1	ACAA1,ETFA,ACOT8,ETFB,HSD17B10,HSD17B4,PCCA,CPT1A,ACAT2,ACAD10,ACAA2,ACOX1,ILVBL,DECR2,NUDT8,EHHADH
GO:0000302	response to reactive oxygen species	0.01122773285347056	0.01122773285347056	1	CAT,PRDX3,GSTP1,PRDX5,MPV17,GPX1,PEX10,PDK2,PPIF,TXN,HDAC6,OGG1,CAMKK2,PRDX1,HMOX1,SLC8A1,NOS3,NQO1,CYP1B1
GO:0019287	isopentenyl diphosphate biosynthetic process, mevalonate pathway	0.011747601000893738	0.011747601000893738	1	PMVK,MVD,MVK
GO:1901660	calcium ion export	0.011747601000893738	0.011747601000893738	1	ATP2B4,MCOLN1,SLC8A1
GO:2000645	negative regulation of receptor catabolic process	0.011747601000893738	0.011747601000893738	1	MTMR2,FURIN,ANXA2
GO:0071616	acyl-CoA biosynthetic process	0.01196594167255694	0.01196594167255694	1	PDHB,ACSL4,ELOVL1,ACSL1,ACLY,PDK2,ACACA,ACSS2,FASN,ELOVL6
GO:0035384	thioester biosynthetic process	0.01196594167255694	0.01196594167255694	1	PDHB,ACSL4,ELOVL1,ACSL1,ACLY,PDK2,ACACA,ACSS2,FASN,ELOVL6
GO:0010506	regulation of autophagy	0.01196594167255694	0.01196594167255694	1	VDAC1,SIRT2,BCL2,SLC25A5,TRIM22,DELE1,WDR41,PIP4K2C,ATP6V0D1,PIP4K2B,STING1,HTT,ATP6V1A,GBA1,KEAP1,ATP6V0E2,SESN2,LYPLA1,RALB,QSOX1,ORMDL3,LEPR,HDAC6,CTSA,DRAM1,ATP6V0A1,WIPI1,BMF,SNX18,CAMKK2,TPCN2,CDK5,SPTLC2,CAPN1,TRIB3,BCL2L1,ULK3,SREBF2
GO:0032365	intracellular lipid transport	0.01196594167255694	0.01196594167255694	1	NPC1,CPT1A,STARD4,NPC2,ABCA2,ANXA2,TPCN2,TMEM97,SLC25A20,LDLR
GO:0008299	isoprenoid biosynthetic process	0.012419123155677924	0.012419123155677924	1	DHDDS,PMVK,FDPS,HMGCS1,HMGCR,MVD,MVK
GO:0030148	sphingolipid biosynthetic process	0.012419123155677924	0.012419123155677924	1	B4GALT4,CERS5,CERS2,ASAH1,KDSR,ELOVL1,TM9SF2,HACD4,ST8SIA4,GBA1,ABCA2,ORMDL3,SPTLC2,B3GALT2,ELOVL4,B3GALNT1,ELOVL6
GO:0006665	sphingolipid metabolic process	0.012419123155677924	0.012419123155677924	1	B4GALT4,CERS5,CERS2,ASAH1,KDSR,ELOVL1,TM9SF2,HACD4,ST8SIA4,GBA1,GLB1,ABCA2,ORMDL3,GM2A,SPTLC2,PLPP1,B3GALT2,ELOVL4,FUT7,B3GALNT1,ELOVL6
GO:0032673	regulation of interleukin-4 production	0.012419123155677924	0.012419123155677924	1	CD28,LGALS9,IRF4,HAVCR2,FCER1G,TNFSF4,CD86
GO:0032633	interleukin-4 production	0.012419123155677924	0.012419123155677924	1	CD28,LGALS9,IRF4,HAVCR2,FCER1G,TNFSF4,CD86
GO:0006469	negative regulation of protein kinase activity	0.012579073266435477	0.012579073266435477	1	GSTP1,ITGB1BP1,IPO5,TSG101,TRIB2,VPS25,CHP1,WARS1,QARS1,GBA1,PPM1F,CHMP6,YWHAG,MVP,PYCARD,TRIB3,CORO1C,SLC8A1,CEACAM1,TRIB1
GO:0043069	negative regulation of programmed cell death	0.012579073266435477	0.012579073266435477	1	CAT,CFL1,VDAC1,HDAC3,HDAC2,MAEA,PRDX3,XPNPEP1,GSTP1,PRDX5,CIAPIN1,BCL2,GLO1,PSME3,SLC25A5,UBE2Z,CD28,TMEM14A,JAK3,NOTCH2,LIG4,HDAC1,PTTG1IP,TFRC,NCKAP1L,GPX1,PIM1,HTT,CCND2,QARS1,DPP9,FAIM,ACAA2,IL27RA,ANXA5,TP53,MYO18A,PPIF,ORMDL3,TNF,PEPD,RPS6KA1,LGALS3,BCL2L1,HMOX1,FLNA,GRN,ICAM1,NOS3,OPN3,ANXA4,BIRC5,CTSH,AURKB,NQO1,CX3CR1,RORC,SOCS2,NIBAN2,IL13,PYCR1,EGR3
GO:0001881	receptor recycling	0.012829406689950534	0.012829406689950534	1	VAMP3,NSF,PEX10,ECE1,PHETA2,ANXA2,NSG1,PHETA1,LDLR
GO:0045936	negative regulation of phosphate metabolic process	0.013272773981245921	0.013272773981245921	1	SIRT2,PRDX3,GSTP1,DNAJC10,ITGB1BP1,IPO5,TSG101,TRIB2,VPS25,GPD1L,CHP1,WARS1,QARS1,GBA1,PPM1F,CHMP6,TP53,NF2,ABCA2,YWHAG,MVP,RASSF2,PYCARD,TRIB3,CORO1C,SLC8A1,CEACAM1,TRIB1,PDGFA,PTPN13,CDKN2B
GO:0016241	regulation of macroautophagy	0.013272773981245921	0.013272773981245921	1	VDAC1,SLC25A5,DELE1,PIP4K2C,ATP6V0D1,PIP4K2B,STING1,HTT,ATP6V1A,GBA1,ATP6V0E2,SESN2,LYPLA1,RALB,QSOX1,HDAC6,ATP6V0A1,WIPI1,SNX18,CDK5,SPTLC2,CAPN1,SREBF2
GO:0032366	intracellular sterol transport	0.013272773981245921	0.013272773981245921	1	NPC1,STARD4,NPC2,ABCA2,ANXA2,TPCN2,TMEM97,LDLR
GO:0010563	negative regulation of phosphorus metabolic process	0.013272773981245921	0.013272773981245921	1	SIRT2,PRDX3,GSTP1,DNAJC10,ITGB1BP1,IPO5,TSG101,TRIB2,VPS25,GPD1L,CHP1,WARS1,QARS1,GBA1,PPM1F,CHMP6,TP53,NF2,ABCA2,YWHAG,MVP,RASSF2,PYCARD,TRIB3,CORO1C,SLC8A1,CEACAM1,TRIB1,PDGFA,PTPN13,CDKN2B
GO:0006633	fatty acid biosynthetic process	0.013436895562350016	0.013436895562350016	1	SIRT2,GSTP1,ELOVL1,GSTM4,HACD4,ACLY,KAT2B,PRXL2B,ACACA,TRIB3,DECR2,CEACAM1,FASN,ELOVL4,SCD,FADS1,ELOVL6,FADS2,CYP1A1
GO:0002682	regulation of immune system process	0.01391139095750347	0.01391139095750347	1	FKBP1A,DHX9,PTPN11,HSPA8,NPLOC4,BCL2,NLRC3,ARRB2,IPO5,IFI35,STOML2,VAV1,CD28,SLC7A1,AHR,FLOT1,JAK3,NOTCH2,UBASH3B,EIF2AK4,ANO6,SAMHD1,WDR41,SEC14L1,TFRC,ACTB,CPT1A,NCKAP1L,STING1,PIK3CD,PIM1,IKBKE,STK10,ZAP70,PNP,LGALS9,MYD88,PERP,SASH3,SHLD2,TNFRSF1B,CUEDC2,CD59,MAPKAPK3,THEMIS2,IRF4,SOS1,FURIN,MYO18A,TAB1,CD79B,IL2RA,SPN,YWHAG,PARP3,MYB,BAX,PRXL2A,RNF144A,PAK1,TNF,KCNN4,LY96,TMEM64,GBP5,RNF135,…
GO:0048878	chemical homeostasis	0.014279717059429493	0.014279717059429493	1	FKBP1A,ATP5F1B,VPS33A,GSTP1,BCL2,SLC9B2,SLC9A9,CYB561D2,NPC1,STOML2,TPP2,XPR1,ACO1,UCP2,GLRX3,ADIPOR2,SLC25A46,ATP2B4,LDAH,ABHD4,SLC39A10,CHP1,UBASH3B,ATP6V0D1,PNPLA4,TFRC,STIM1,NPC2,HK1,HTT,ATP6V1A,MTCH2,ATP2C1,INSIG1,ATP1B3,KCTD7,ATP6V0E2,CLCN3,ADISSP,PDK2,ACOX1,ABCA2,SLC66A1,ANXA6,BAX,ORMDL3,LEPR,TMEM64,C19ORF12,ATP6V0A1,ATP13A1,TPCN2,TMC8,TMEM63B,SLC12A7,AQP3,SLC25A23,SLC39A14,HMOX1,FLNA,GRN,…
GO:0010821	regulation of mitochondrion organization	0.014323672085026967	0.014323672085026967	1	HUWE1,SLC25A5,TMEM14A,BID,TFRC,GPX1,MLLT11,MTCH2,ACAA2,TP53,PPIF,BAX,PLD6,BMF,PYCARD,INF2,BCL2L1
GO:0055085	transmembrane transport	0.014323672085026967	0.014323672085026967	1	FKBP1A,ATP5F1B,PTPN11,VDAC1,BCL2,SLC9B2,SLC9A9,SLC25A5,XPR1,UCP2,AIFM1,MFSD1,ACSL1,GPD1L,SLC7A1,ATP2B4,SLC38A9,SLC23A2,SEC61A1,SLC39A10,CHP1,UBASH3B,SLC35B4,ANO6,SLC5A6,SLC38A5,ATP6V0D1,SLC25A39,TRPC4AP,ACTB,SLC35A4,CPT1A,STIM1,SLC25A3,PEX10,PIM1,HTT,ATP6V1A,ABCB8,SLC46A3,ATP2C1,SLC38A7,SLC35B2,ATP1B3,SLC16A1,ATP6V0E2,CLCN3,MCOLN1,PPIF,PRF1,SLC36A1,ABCA2,KCNAB2,SLC66A1,ANXA6,CD63,BAX,SLC6A6,KCNN4…
GO:1901293	nucleoside phosphate biosynthetic process	0.014657323056132768	0.014657323056132768	1	ATP5F1B,VCP,PRPSAP1,PDHB,ACSL4,ATP5MC3,ELOVL1,PAICS,ACSL1,ATIC,MTHFD1,ACLY,ATP5PB,HK1,PNP,AK5,PAPSS1,GNPDA1,PDK2,CAD,ACACA,CTPS1,ACSS2,SLC35C1,NOS3,UCK2,FASN,IMPDH1,RRM2,PANK1,ELOVL6
GO:0002252	immune effector process	0.014681116929559191	0.014681116929559191	1	ARRB2,IFI35,VAV1,PCYT1A,AHR,JAK3,NOTCH2,EIF2AK4,LIG4,TFRC,DOCK2,NCKAP1L,PIK3CD,CORO1A,LGALS9,SASH3,SHLD2,TNFRSF1B,CUEDC2,CD59,IRF4,MYO18A,PRF1,SPN,YWHAG,PARP3,MYB,SANBR,PAK1,TNF,LGALS1,LGALS3,CD226,SLC15A4,HAVCR2,FCER1G,PYCARD,CD80,TNFSF4,ITGAL,TNFRSF4,GRN,ICAM1,CEACAM1,MYO1G,IRF5,CTSH,CX3CR1,FUT7,RORC,CR2,NCR3,LOXL3,CD86,AIRE,ITGAM
GO:0090199	regulation of release of cytochrome c from mitochondria	0.014840868006348073	0.014840868006348073	1	BID,GPX1,MLLT11,TP53,PPIF,BAX,BMF,PYCARD,BCL2L1
GO:0044092	negative regulation of molecular function	0.015345300711234092	0.015345300711234092	1	STMN1,HDAC2,TINF2,PRDX3,GSTP1,NLRC3,ITGB1BP1,ARRB2,IPO5,TSG101,TRIB2,VPS25,ATP2B4,CHP1,EIF2AK4,BAG2,RDX,WARS1,ACTB,PIM1,QARS1,GBA1,PPM1F,CHMP6,GZMA,TP53,TIMP1,RIPOR1,PPIF,RALB,ABCA2,YWHAG,MVP,BAX,TNF,HDAC6,HAVCR2,PARP10,TMC8,PYCARD,TRIB3,TNFSF4,TNFRSF4,FLNA,CORO1C,SLC8A1,PHPT1,CEACAM1,ADAM15,NDFIP2,FZD6,ANXA4,TRIB1,CYP1B1
GO:0009894	regulation of catabolic process	0.015926989723232497	0.015926989723232497	1	DHX9,VDAC1,SIRT2,VCP,BCL2,DCPS,HSPBP1,PSME3,SLC25A5,MTMR2,DESI1,TRIB2,GRSF1,NSF,TRIM22,DELE1,ATP2B4,BBS7,IDE,BAG2,RDX,WDR41,CDK2,PIP4K2C,ATP6V0D1,DDB1,PIP4K2B,STING1,GPX1,HTT,ATP6V1A,GBA1,KEAP1,MYD88,TNFRSF1B,ZC3H18,TRAF7,CHMP6,ATP6V0E2,RGP1,TP53,SESN2,FURIN,TIMP1,LYPLA1,RALB,ABCA2,QSOX1,HMGCR,BAX,ORMDL3,TNF,LEPR,TSPAN17,HDAC6,CTSA,DRAM1,ANXA2,ATP6V0A1,TNFSF12,LAPTM4B,WIPI1,BMF,SNX18,USP5,CAMKK2,…
GO:0051649	establishment of localization in cell	0.017158100941756075	0.017158100941756075	1	DHX9,CFL1,HDAC3,VPS41,HSPA8,SIRT2,VCP,VPS35L,VPS33A,NPLOC4,ARF5,CMTM6,DENND10,VAMP3,PDZD11,NCOA4,NPC1,IPO5,AP2B1,RAB1B,TSG101,MTMR2,DESI1,MFSD1,VPS25,E2F3,SSX2IP,NSF,COPG1,CPSF6,BBS7,SEC61A1,CHP1,SEC16A,SAMM50,SYNJ2,CLTC,YIF1B,TMED3,RDX,KIFAP3,PTTG1IP,TRAPPC6A,ATP6V0D1,REEP5,NOL6,MTX1,CPT1A,NCKAP1L,SEH1L,TRAPPC1,PIK3CD,DCTN2,LEPROT,STARD4,NPC2,CORO1A,PEX10,WASHC5,HTT,STX3,TRAK2,LGALS9,EXOC3,CEP19…
GO:0042326	negative regulation of phosphorylation	0.017362383368095965	0.017362383368095965	1	SIRT2,PRDX3,GSTP1,DNAJC10,ITGB1BP1,IPO5,TSG101,TRIB2,VPS25,GPD1L,CHP1,WARS1,QARS1,GBA1,PPM1F,CHMP6,NF2,YWHAG,MVP,RASSF2,PYCARD,TRIB3,CORO1C,SLC8A1,CEACAM1,TRIB1,PTPN13,CDKN2B
GO:0006518	peptide metabolic process	0.018138868020202405	0.018138868020202405	1	CPD,IDE,GCLM,CPM,FURIN,ECE1,AEBP1,CTSH,NLN,ANPEP
GO:0002820	negative regulation of adaptive immune response	0.018138868020202405	0.018138868020202405	1	AHR,JAK3,NCKAP1L,PARP3,LGALS1,CD80,TNFSF4,CEACAM1,CR2,LOXL3
GO:1901657	glycosyl compound metabolic process	0.01842344445305437	0.01842344445305437	1	NT5C2,QNG1,APOBEC3G,AKR1B1,DERA,FUCA1,AKR1A1,NAGA,PNP,ADA2,DPYD,TK1
GO:1901292	nucleoside phosphate catabolic process	0.019251453587256447	0.019251453587256447	1	VCP,PFKP,NUDT5,PKM,NT5C2,SMUG1,UCP2,SUCLA2,DERA,ITPA,SAMHD1,ENTPD6,NUDT16,HK1,PNP,PFKM,NTHL1,OGG1,NUDT8,NUDT11
GO:0019395	fatty acid oxidation	0.019251453587256447	0.019251453587256447	1	ACAA1,ETFA,ACOT8,ADIPOR2,ETFB,HSD17B10,HSD17B4,CPT1A,ACAT2,ACAD10,ACAA2,ACOX1,ILVBL,DECR2,EHHADH
GO:1901658	glycosyl compound catabolic process	0.019251453587256447	0.019251453587256447	1	APOBEC3G,DERA,FUCA1,NAGA,PNP,ADA2,DPYD
GO:0098657	import into cell	0.019251453587256447	0.019251453587256447	1	SLC9A9,ARRB2,AP2B1,MTMR2,VAV1,ACSL1,SLC7A1,ATP2B4,FLOT1,SLC39A10,SYNJ2,CSNK1G1,CLTC,ANO6,SLC5A6,SLC38A5,MYH9,TFRC,DOCK2,NCKAP1L,CORO1A,MYD88,AP2A2,BIN2,ATP1B3,MAPKAPK3,MYO18A,SLC36A1,RALB,ABCA2,DPYSL2,CD63,SLC6A6,PAK1,KCNN4,ANXA2,LGALS3,AP1S1,SNX18,TPCN2,SLC15A4,FCER1G,ABCA7,CDK5,PYCARD,SLC12A7,DPP4,GRK3,SLC39A14,CD151,BMP2K,CORO1C,SLC8A1,CEACAM1,SLC39A4,STON1,SLC1A5,MYO1G,LRP8,GRK4,SLC1A4,SPX,FN…
GO:0045184	establishment of protein localization	0.019783803096089944	0.019783803096089944	1	CCT6A,HDAC3,VPS41,HSPA8,VCP,VPS33A,HUWE1,NPLOC4,ARF5,CMTM6,ITGB1BP1,DENND10,SAE1,NCOA4,NPC1,NABP2,IPO5,ACSL4,RAB1B,TSG101,AIFM1,DESI1,VPS25,E2F3,PITRM1,GORASP1,NSF,COPG1,SEC61A1,CHP1,SEC16A,SAMM50,PGRMC1,CLTC,YIF1B,TMED3,RDX,PTTG1IP,BID,MTX1,MYH9,TFRC,UBL4A,LEPROT,ICMT,PEX10,HK1,STX3,TRAK2,PPM1F,MTCH2,ATP2C1,INSIG1,XPO5,ARHGAP1,MYO18A,AP1B1,RIPOR1,RAP2A,MCOLN1,PRF1,NCLN,GET3,HMGCR,TNF,SNX8,RAB3D,…
GO:0033540	fatty acid beta-oxidation using acyl-CoA oxidase	0.019783803096089944	0.019783803096089944	1	ACAA1,ACOT8,ACOX1,DECR2,EHHADH
GO:0006664	glycolipid metabolic process	0.02119419098796224	0.02119419098796224	1	B4GALT4,TM9SF2,PIGF,ST8SIA4,FUCA1,PIGV,NAGA,GBA1,PIGW,GLB1,ABCA2,GM2A,B3GALT2,SCCPDH,B3GALNT1
GO:0006098	pentose-phosphate shunt	0.021449169998045296	0.021449169998045296	1	DERA,TP53,TALDO1,TKT,PGD,G6PD
GO:0001676	long-chain fatty acid metabolic process	0.021543781041695215	0.021543781041695215	1	GSTP1,ACAA1,ACSL4,ACOT8,ELOVL1,ACSL1,GSTM4,ACAD9,CPT1A,GPX1,SLC27A4,CYP1B1,FADS1,ELOVL6,FADS2,CYP1A1
GO:0002520	immune system development	0.021543781041695215	0.021543781041695215	1	PCYT1A,LIG4,SAMHD1,TFRC,LGALS9,SHLD2,TP53,IL2RA,PARP3,SANBR,SLC15A4,HAVCR2,TNFSF4,RORC,TNFRSF11A,AIRE
GO:0006575	modified amino acid metabolic process	0.02212063778451333	0.02212063778451333	1	PTDSS1,GSTP1,GOT2,GSTM4,MTHFD1,GAMT,CPT1A,FPGS,GPX1,SHMT1,LPCAT4,SULT1B1,GCLM,GGH,GSR,CTNS,SLC5A5,G6PD,GSTA4,CPT1C
GO:0006839	mitochondrial transport	0.0228691457303217	0.0228691457303217	1	VDAC1,BCL2,SLC25A5,UCP2,AIFM1,TMEM14A,SAMM50,SLC25A39,MTX1,CPT1A,ABCB8,MTCH2,ACAA2,PPIF,SLC25A24,SLC25A23,BCL2L1,SLC25A15,TOMM40L,SLC25A20,TST
GO:0035710	CD4-positive, alpha-beta T cell activation	0.022932609005979775	0.022932609005979775	1	STOML2,JAK3,NCKAP1L,LGALS9,IRF4,SPN,MYB,LGALS1,TWSG1,CD80,TNFSF4,ZBTB7B,RORC,LOXL3,CD86
GO:1903509	liposaccharide metabolic process	0.022932609005979775	0.022932609005979775	1	B4GALT4,TM9SF2,PIGF,ST8SIA4,FUCA1,PIGV,NAGA,GBA1,PIGW,GLB1,ABCA2,GM2A,B3GALT2,SCCPDH,B3GALNT1
GO:0035337	fatty-acyl-CoA metabolic process	0.024062869009609845	0.024062869009609845	1	ACSL4,ELOVL1,ACSL1,HSD17B4,ACACA,NUDT8,FASN,DGAT2,ELOVL6
GO:0051129	negative regulation of cellular component organization	0.024062869009609845	0.024062869009609845	1	STMN1,HSPA8,HDAC2,TINF2,HUWE1,CERS2,NLRC3,ITGB1BP1,CAPZB,SLC25A5,STN1,MTMR2,GORASP1,SACS,TMEM14A,FLII,RDX,TFRC,GPX1,CORO1A,ERCC1,BUB1,GBA1,TWF2,TNFRSF1B,KAT2B,ACAA2,TP53,PPIF,DENND5A,ABCA2,PARP3,TNF,CHEK1,HDAC6,ANXA2,CORO1B,LGALS3,MAP4,ABCA7,TMC8,DPP4,BCL2L1,CORO1C,PTPRO,EML2,BIRC5,CDC20,CAPG,AURKB,TPX2,LDLR,TRIM46,MINAR1,TUBB4A
GO:0006885	regulation of pH	0.02416944168671169	0.02416944168671169	1	ATP5F1B,VPS33A,BCL2,SLC9A9,CHP1,ATP6V0D1,ATP6V1A,ATP6V0E2,CLCN3,PDK2,ATP6V0A1,TPCN2,GRN,SLC26A6
GO:0072522	purine-containing compound biosynthetic process	0.024424155303648977	0.024424155303648977	1	ATP5F1B,VCP,PRPSAP1,PDHB,ACSL4,ATP5MC3,ELOVL1,PAICS,ACSL1,ATIC,MTHFD1,ACLY,ATP5PB,SHMT1,PNP,AK5,ADA2,PAPSS1,PDK2,ACACA,ACSS2,NOS3,FASN,IMPDH1,PANK1,ELOVL6
GO:0030258	lipid modification	0.024527631796808193	0.024527631796808193	1	ACAA1,ETFA,ACOT8,MTMR2,ADIPOR2,ETFB,HSD17B10,HSD17B4,MTMR1,SYNJ2,CPT1A,FIG4,GBA1,ACAT2,ACAD10,ACAA2,ACOX1,ILVBL,DECR2,PLPP1,EHHADH,CYP1A1
GO:0003018	vascular process in circulatory system	0.024571489935497157	0.024571489935497157	1	ITGB1BP1,SLC7A1,ATP2B4,SLC5A6,SLC38A5,TFRC,SLC16A1,GCLM,ABCA2,ECE1,SLC6A6,LEPR,SCPEP1,SLC5A5,ZDHHC21,FLVCR2,SLC8A1,CEACAM1,NOS3,SLC1A5,SLC1A4,TBXA2R,SLC27A4,CLDN5
GO:0007052	mitotic spindle organization	0.024571489935497157	0.024571489935497157	1	STMN1,VCP,CLTC,DCTN2,CHMP6,TUBG1,KIF11,RACGAP1,PARP3,PTPA,MAP4,FLNA,BIRC5,AURKB,KIF23,TPX2,NEK6,DLGAP5
GO:0043068	positive regulation of programmed cell death	0.024571489935497157	0.024571489935497157	1	VDAC1,SIRT2,BCL2,TRIM35,AIFM1,UBE2Z,E2F3,ANO6,TNFRSF10B,BID,PIK3CD,HTT,MLLT11,LGALS9,PERP,MTCH2,TNFRSF1B,TMEM164,TRAF7,GZMA,TP53,PRF1,BAX,TNF,PTPA,DHCR7,LGALS1,TNFSF12,BMF,RASSF2,TMC8,CDK5,PYCARD,GRN,TNFRSF8,IRF5,CTSH,TOP2A,SLC27A4,DUSP6,MAP3K20,CYP1B1,MELK
GO:0034614	cellular response to reactive oxygen species	0.024881523157282516	0.024881523157282516	1	CAT,PRDX3,PRDX5,MPV17,PEX10,PDK2,PPIF,TXN,HDAC6,OGG1,CAMKK2,PRDX1,SLC8A1,NOS3,NQO1,CYP1B1
GO:0001933	negative regulation of protein phosphorylation	0.02530214439831439	0.02530214439831439	1	SIRT2,GSTP1,DNAJC10,ITGB1BP1,IPO5,TSG101,TRIB2,VPS25,GPD1L,CHP1,WARS1,QARS1,GBA1,PPM1F,CHMP6,NF2,YWHAG,MVP,RASSF2,PYCARD,TRIB3,CORO1C,SLC8A1,CEACAM1,TRIB1,PTPN13
GO:0045190	isotype switching	0.025822008356114753	0.025822008356114753	1	PCYT1A,LIG4,TFRC,SHLD2,PARP3,SANBR,SLC15A4,TNFSF4
GO:0002704	negative regulation of leukocyte mediated immunity	0.025822008356114753	0.025822008356114753	1	ARRB2,AHR,JAK3,NCKAP1L,LGALS9,PARP3,CD80,CEACAM1,CX3CR1,CR2
GO:0002208	somatic diversification of immunoglobulins involved in immune response	0.025822008356114753	0.025822008356114753	1	PCYT1A,LIG4,TFRC,SHLD2,PARP3,SANBR,SLC15A4,TNFSF4
GO:0061024	membrane organization	0.025822008356114753	0.025822008356114753	1	VPS41,HSPA8,SIRT2,VPS33A,HUWE1,APOOL,BCL2,VAMP3,NPC1,IMMT,SLC25A5,TSG101,SLC25A46,VPS25,NSF,TMEM14A,FLOT1,SEC61A1,CHP1,SEC16A,SAMM50,SYNJ2,DNAJC11,ANO6,TRAPPC6A,REEP5,MTX1,MYH9,DBNL,PIP4K2B,UBL4A,NCKAP1L,TRAPPC1,STX3,EXOC3,MTCH2,ATP2C1,INSIG1,SEC24C,BIN2,CHMP6,ACAA2,MYO18A,PPIF,NCLN,ABCA2,GET3,ANXA2,LAPTM4B,ESYT1,TRAM2,SNX18,ABCA7,DPP4,BCL2L1,CORO1C,STXBP1,FNBP1L,AURKB,KIF20A,NEK6,RAB31,ITGAM
GO:0002204	somatic recombination of immunoglobulin genes involved in immune response	0.025822008356114753	0.025822008356114753	1	PCYT1A,LIG4,TFRC,SHLD2,PARP3,SANBR,SLC15A4,TNFSF4
GO:0043370	regulation of CD4-positive, alpha-beta T cell differentiation	0.025822008356114753	0.025822008356114753	1	JAK3,NCKAP1L,LGALS9,IRF4,LGALS1,CD80,TNFSF4,ZBTB7B,LOXL3,CD86
GO:1901701	cellular response to oxygen-containing compound	0.025822008356114753	0.025822008356114753	1	CAT,PTPN11,VCP,PRDX3,GSTP1,PRDX5,GNG2,MPV17,ARRB2,PKM,NCOA4,UCP2,ATP2B4,AHR,JAK3,IDE,BLVRB,CDK2,PIP4K2C,PIP4K2B,ACTB,AKR1A1,LEPROT,PEX10,PIM1,SHMT1,MYD88,TWF2,INSIG1,LDOC1,TNFRSF1B,KAT2B,TP53,SESN2,MAT2A,PDK2,PPIF,LY96,TXN,HDAC6,OGG1,TSHR,SLC5A5,CAMKK2,PRDX1,CDK5,PYCARD,CD80,TRIB3,TNFSF4,SLC39A14,CASTOR2,FLNA,ZBTB7B,SLC8A1,ICAM1,CEACAM1,NOS3,CACNB1,ADAM15,SLC26A6,TRIB1,CHRNA6,DGAT2,SLC27A4,NQO1,C…
GO:0046386	deoxyribose phosphate catabolic process	0.026057941189922582	0.026057941189922582	1	SMUG1,SAMHD1,NUDT16,PNP,NTHL1,OGG1
GO:0051231	spindle elongation	0.026181067347458443	0.026181067347458443	1	KIF11,RACGAP1,BIRC5,AURKB,KIF23
GO:0043066	negative regulation of apoptotic process	0.027201946456811666	0.027201946456811666	1	CAT,CFL1,VDAC1,HDAC3,HDAC2,MAEA,PRDX3,GSTP1,PRDX5,CIAPIN1,BCL2,GLO1,PSME3,SLC25A5,UBE2Z,CD28,TMEM14A,JAK3,NOTCH2,LIG4,HDAC1,PTTG1IP,TFRC,NCKAP1L,GPX1,PIM1,HTT,CCND2,QARS1,FAIM,ACAA2,IL27RA,ANXA5,TP53,MYO18A,PPIF,ORMDL3,TNF,RPS6KA1,LGALS3,BCL2L1,HMOX1,FLNA,GRN,ICAM1,NOS3,OPN3,ANXA4,BIRC5,CTSH,AURKB,CX3CR1,RORC,SOCS2,NIBAN2,IL13,PYCR1,EGR3
GO:0006163	purine nucleotide metabolic process	0.027206718329847147	0.027206718329847147	1	ATP5F1B,HSPA8,VCP,PRPSAP1,PFKP,NUDT5,PKM,NT5C2,ATP5MC3,UCP2,PAICS,GPD1L,ATIC,MTHFD1,DERA,SAMHD1,NUDT16,ATP5PB,HK1,PNP,AK5,PAPSS1,SULT1B1,TP53,ME2,PFKM,TALDO1,CTNS,TKT,PGD,IDH1,G6PD,NOS3,TPST1,IMPDH1,RAB23,NUDT11
GO:0009120	deoxyribonucleoside metabolic process	0.0280092007689715	0.0280092007689715	1	DERA,PNP,DPYD,TK1
GO:0034440	lipid oxidation	0.02852707474641003	0.02852707474641003	1	ACAA1,ETFA,ACOT8,ADIPOR2,ETFB,HSD17B10,HSD17B4,CPT1A,ACAT2,ACAD10,ACAA2,ACOX1,ILVBL,DECR2,EHHADH
GO:0031623	receptor internalization	0.028551751295661953	0.028551751295661953	1	ARRB2,AP2B1,MTMR2,FLOT1,CLTC,TFRC,AP2A2,RALB,CD63,ANXA2,FCER1G,GRK3,CEACAM1,GRK4,RAB31,CXCR1
GO:0008104	protein localization	0.02878847411341091	0.02878847411341091	1	FKBP1A,DHX9,CCT6A,HDAC3,VPS41,HSPA8,CCT5,TINF2,VCP,VPS33A,HUWE1,NPLOC4,ARF5,CMTM6,CCT3,SEPTIN1,ITGB1BP1,DENND10,SAE1,PDZD11,NCOA4,NPC1,NABP2,INVS,IPO5,ACSL4,HTATSF1,RAB1B,MEAK7,TSG101,AIFM1,DESI1,MFSD1,VPS25,E2F3,PITRM1,GORASP1,GPD1L,NSF,TRIM22,ATP2B4,COPG1,FLOT1,TM9SF2,BBS7,SEC61A1,CHP1,SEC16A,SAMM50,PGRMC1,CLTC,YIF1B,TMED3,RDX,PTTG1IP,BID,MTX1,MYH9,TFRC,ACTB,UBL4A,TULP3,STING1,DCTN2,LEPROT,ICMT…
GO:0043367	CD4-positive, alpha-beta T cell differentiation	0.02878847411341091	0.02878847411341091	1	JAK3,NCKAP1L,LGALS9,IRF4,SPN,MYB,LGALS1,CD80,TNFSF4,ZBTB7B,RORC,LOXL3,CD86
GO:0001836	release of cytochrome c from mitochondria	0.02878847411341091	0.02878847411341091	1	BCL2,BID,GPX1,MLLT11,TP53,PPIF,BAX,BMF,PYCARD,BCL2L1
GO:0050865	regulation of cell activation	0.02878847411341091	0.02878847411341091	1	PTPN11,BCL2,VAV1,CD28,SLC7A1,AHR,JAK3,TFRC,ACTB,NCKAP1L,ZAP70,PNP,LGALS9,SASH3,SHLD2,TNFRSF1B,THEMIS2,IRF4,MYO18A,SPN,YWHAG,PARP3,RPS6KA1,LGALS1,TNFAIP8L2,LGALS3,TWSG1,CD226,SLC15A4,HAVCR2,FCER1G,PYCARD,CD80,DPP4,TNFSF4,TNFRSF4,FLNA,ZBTB7B,GRN,CEACAM1,ZMIZ1,NOS3,PDGFA,LDLR,GPNMB,LOXL3,CD86,CD33
GO:0046121	deoxyribonucleoside catabolic process	0.02895517459362871	0.02895517459362871	1	DERA,PNP,DPYD
GO:0016236	macroautophagy	0.029211497168966132	0.029211497168966132	1	VDAC1,VPS41,VCP,VPS33A,MTMR14,SLC25A5,RAB1B,TSG101,VPS25,NIPSNAP1,DELE1,TEX264,PIP4K2C,ATP6V0D1,PIP4K2B,STING1,HTT,ATP6V1A,GBA1,CHMP6,ATP6V0E2,SESN2,LYPLA1,RALB,QSOX1,HDAC6,ATP6V0A1,WIPI1,SNX18,CDK5,SPTLC2,CAPN1,WDR81,ULK3,RAB23,SREBF2
GO:0048871	multicellular organismal-level homeostasis	0.0292732743875863	0.0292732743875863	1	UBAP2L,HDAC3,PPP2R1A,ALAS1,SLC25A5,UCP2,ADIPOR2,ACSL1,SLC25A44,JAK3,UBASH3B,IL4R,FH,TFRC,ACTB,NCKAP1L,PIK3CD,ACTG1,LGALS9,PERP,IRF4,RACGAP1,DEF8,MYB,PCTP,TNF,RAB3D,LEPR,TMEM64,ACP5,TSHR,SLC15A4,TMEM63B,AQP3,HMOX1,ZBTB7B,G6PD,NOS3,TRPV2,SLC1A5,VCL,CTSH,CDK6,EPAS1,CX3CR1,TNFRSF11A,EGR1,IL13,SCD,ELOVL6,CLDN5
GO:0046637	regulation of alpha-beta T cell differentiation	0.029525991005096165	0.029525991005096165	1	JAK3,NCKAP1L,PNP,LGALS9,IRF4,LGALS1,CD80,TNFSF4,ZBTB7B,LOXL3,CD86
GO:1902041	regulation of extrinsic apoptotic signaling pathway via death domain receptors	0.029601839146583764	0.029601839146583764	1	GPX1,FAIM,LGALS3,TMC8,BCL2L1,HMOX1,ICAM1,NOS3
GO:0051128	regulation of cellular component organization	0.030249748170556725	0.030249748170556725	1	ANAPC5,PTPN11,CFL1,STMN1,CCT6A,UBAP2L,VPS41,HSPA8,CCT5,HDAC2,TINF2,SIRT2,VCP,VPS33A,HUWE1,CERS2,BCL2,CCT3,NLRC3,ITGB1BP1,ARRB2,NABP2,CAPZB,CYFIP2,ACSL4,SLC25A5,STN1,RAB1B,TSG101,MTMR2,CD28,GORASP1,SACS,TMEM14A,CAPN2,FLOT1,SEC16A,FLII,LIG4,CLTC,ANO6,RDX,CDK2,WARS1,PIP4K2C,BID,MYH9,TFRC,DOCK2,RNH1,PIP4K2B,ACTB,NCAPD2,NCKAP1L,RUVBL1,GPX1,NAA80,CORO1A,WASHC5,HTT,MLLT11,ERCC1,BUB1,GBA1,ACTG1,MYD88,PPM…
GO:1901136	carbohydrate derivative catabolic process	0.030249748170556725	0.030249748170556725	1	PFKP,PKM,NT5C2,SMUG1,UCP2,APOBEC3G,DERA,SAMHD1,FUCA1,NUDT16,HK1,NAGA,PNP,GBA1,ADA2,RENBP,GNPDA1,DPYD,GLB1,PFKM,NTHL1,GM2A,OGG1,NUDT11,HYAL3
GO:0031400	negative regulation of protein modification process	0.030249748170556725	0.030249748170556725	1	SIRT2,GSTP1,DNAJC10,ITGB1BP1,ARRB2,IPO5,TSG101,TRIB2,VPS25,GPD1L,CRTAP,ATP2B4,CHP1,BAG2,WARS1,QARS1,GBA1,PPM1F,CHMP6,NF2,YWHAG,MVP,PARP10,RASSF2,PYCARD,TRIB3,CORO1C,SLC8A1,CEACAM1,G6PD,TRIB1,PTPN13,MINAR1
GO:0051248	negative regulation of protein metabolic process	0.030327842812262085	0.030327842812262085	1	SIRT2,EIF4EBP2,GSTP1,DNAJC10,ITGB1BP1,ARRB2,IPO5,TSG101,TRIB2,VPS25,GPD1L,CRTAP,ATP2B4,CHP1,EIF2AK4,BAG2,WARS1,SHMT1,QARS1,GBA1,PPM1F,CHMP6,RGP1,SESN2,FURIN,TIMP1,NF2,YWHAG,HMGCR,MVP,HDAC6,CTSA,ANXA2,LAPTM4B,USP5,ABCA7,PARP10,CYP51A1,RASSF2,CDK5,PYCARD,TRIB3,FLNA,CORO1C,SLC8A1,CEACAM1,G6PD,TRIB1,NQO1,LDLR,MAP3K20,PTPN13,PLAU,MINAR1,AJUBA
GO:0070727	cellular macromolecule localization	0.031728050938183525	0.031728050938183525	1	FKBP1A,DHX9,CCT6A,HDAC3,VPS41,HSPA8,CCT5,TINF2,VCP,VPS33A,HUWE1,NPLOC4,ARF5,CMTM6,CCT3,SEPTIN1,ITGB1BP1,DENND10,SAE1,PDZD11,NCOA4,NPC1,NABP2,INVS,IPO5,ACSL4,HTATSF1,RAB1B,MEAK7,TSG101,AIFM1,DESI1,MFSD1,VPS25,E2F3,PITRM1,GORASP1,GPD1L,NSF,TRIM22,ATP2B4,COPG1,FLOT1,TM9SF2,BBS7,SEC61A1,CHP1,SEC16A,SAMM50,PGRMC1,CLTC,YIF1B,TMED3,RDX,PTTG1IP,BID,MTX1,MYH9,TFRC,ACTB,UBL4A,TULP3,STING1,DCTN2,LEPROT,ICMT…
GO:0006304	DNA modification	0.03200218570761605	0.03200218570761605	1	SMUG1,APOBEC3G,APOBEC3F,MPG,PARP3,NTHL1,OGG1
GO:0010232	vascular transport	0.03200218570761605	0.03200218570761605	1	SLC7A1,ATP2B4,SLC5A6,SLC38A5,TFRC,SLC16A1,ABCA2,SLC6A6,LEPR,SLC5A5,FLVCR2,SLC1A5,SLC1A4,SLC27A4
GO:0150104	transport across blood-brain barrier	0.03200218570761605	0.03200218570761605	1	SLC7A1,ATP2B4,SLC5A6,SLC38A5,TFRC,SLC16A1,ABCA2,SLC6A6,LEPR,SLC5A5,FLVCR2,SLC1A5,SLC1A4,SLC27A4
GO:0015711	organic anion transport	0.032374365038925386	0.032374365038925386	1	GOT2,ACSL4,SLC25A5,UCP2,ACSL1,SLC7A1,SLC38A9,SLC23A2,SLC25A44,SLC35B4,SLC5A6,SLC38A5,SLC25A39,CPT1A,SLC38A7,SLC35B2,SLC16A1,LYPLA1,SLC36A1,SLC66A1,SLC6A6,SLC25A24,CTNS,SLC15A4,SLC25A23,SLC25A15,CEACAM1,SLC26A6,SLC1A5,PANX1,SLC25A20,SLC1A4,SPX,SLC27A4,TNFRSF11A,SLC4A11
GO:0002683	negative regulation of immune system process	0.03314399262862017	0.03314399262862017	1	HSPA8,NPLOC4,NLRC3,ARRB2,AHR,JAK3,SAMHD1,WDR41,SEC14L1,NCKAP1L,PIM1,LGALS9,CUEDC2,CD59,FURIN,SPN,PARP3,TNF,LGALS1,TNFAIP8L2,LGALS3,TWSG1,TTLL12,HAVCR2,GRAMD4,CD80,DPP4,TNFSF4,HMOX1,ZBTB7B,GRN,PHPT1,CEACAM1,CDK6,AURKB,CX3CR1,LDLR,CR2,GPNMB,LOXL3,CD33
GO:0071705	nitrogen compound transport	0.03337744948507956	0.03337744948507956	1	DHX9,HDAC3,VPS41,HSPA8,VCP,VPS33A,NPLOC4,ARF5,CMTM6,DENND10,NCOA4,IPO5,ACSL4,SLC25A5,RAB1B,TSG101,AIFM1,DESI1,MFSD1,VPS25,E2F3,NSF,SLC7A1,COPG1,SLC38A9,FLOT1,CPSF6,SEC61A1,SLC25A44,CHP1,SEC16A,SAMM50,PGRMC1,CLTC,SLC35B4,TMED3,PTTG1IP,SLC5A6,SLC38A5,SEC14L1,SLC25A39,NOL6,MTX1,MYH9,TFRC,ACTB,PEX10,STX3,PPM1F,MTCH2,ATP2C1,SLC38A7,SLC35B2,INSIG1,XPO5,ARHGAP1,THOC6,MYO18A,AP1B1,RIPOR1,MCOLN1,PRF1,SLC3…
GO:0002381	immunoglobulin production involved in immunoglobulin-mediated immune response	0.03396601816424639	0.03396601816424639	1	PCYT1A,LIG4,TFRC,SHLD2,PARP3,SANBR,SLC15A4,TNFSF4
GO:0006739	NADP metabolic process	0.03396601816424639	0.03396601816424639	1	DERA,TP53,ME2,TALDO1,TKT,PGD,IDH1,G6PD
GO:0051453	regulation of intracellular pH	0.03396601816424639	0.03396601816424639	1	ATP5F1B,VPS33A,BCL2,SLC9A9,CHP1,ATP6V0D1,ATP6V1A,ATP6V0E2,CLCN3,ATP6V0A1,TPCN2,GRN,SLC26A6
GO:0120162	positive regulation of cold-induced thermogenesis	0.03464782591484527	0.03464782591484527	1	HDAC3,UCP2,ADIPOR2,ACSL1,IL4R,FH,IRF4,LEPR,TSHR,ZBTB7B,TRPV2,EPAS1,IL13,SCD,ELOVL6
GO:0019220	regulation of phosphate metabolic process	0.03464782591484527	0.03464782591484527	1	PTPN11,HDAC3,IQGAP1,SIRT2,VCP,PRDX3,GSTP1,DNAJC10,ITGB1BP1,IPO5,KCTD20,TSG101,MTMR2,TRIB2,VPS25,GPD1L,FLOT1,MTMR1,CHP1,WARS1,TNFRSF10B,TFRC,ACTB,NCKAP1L,HTT,CCND2,QARS1,GBA1,PPM1F,PIK3R5,CHMP6,TP53,SESN2,TAB1,NF2,RAP2A,MOB1B,PDK2,ME2,RALB,ABCA2,YWHAG,MVP,PAK1,TNF,LEPR,TXN,HDAC6,CAMKK2,RASSF2,STRADB,PYCARD,CD80,TRIB3,CORO1C,SLC8A1,CEACAM1,NOS3,CDK2AP1,TRIB1,PDGFA,CX3CR1,TPX2,ROPN1L,TNFRSF11A,LDLR,…
GO:0051174	regulation of phosphorus metabolic process	0.03464782591484527	0.03464782591484527	1	PTPN11,HDAC3,IQGAP1,SIRT2,VCP,PRDX3,GSTP1,DNAJC10,ITGB1BP1,IPO5,KCTD20,TSG101,MTMR2,TRIB2,VPS25,GPD1L,FLOT1,MTMR1,CHP1,WARS1,TNFRSF10B,TFRC,ACTB,NCKAP1L,HTT,CCND2,QARS1,GBA1,PPM1F,PIK3R5,CHMP6,TP53,SESN2,TAB1,NF2,RAP2A,MOB1B,PDK2,ME2,RALB,ABCA2,YWHAG,MVP,PAK1,TNF,LEPR,TXN,HDAC6,CAMKK2,RASSF2,STRADB,PYCARD,CD80,TRIB3,CORO1C,SLC8A1,CEACAM1,NOS3,CDK2AP1,TRIB1,PDGFA,CX3CR1,TPX2,ROPN1L,TNFRSF11A,LDLR,…
GO:0016042	lipid catabolic process	0.03464782591484527	0.03464782591484527	1	ACAA1,ETFA,ASAH1,ACOT8,ETFB,HSD17B10,HSD17B4,GDE1,PCCA,PNPLA4,FUCA1,CPT1A,NAGA,GBA1,ACAT2,ACAD10,ACAA2,PNPLA6,ACOX1,GLB1,ILVBL,TNF,GM2A,DECR2,PLPP1,NUDT8,EHHADH,LDLR,CYP1B1
GO:0046651	lymphocyte proliferation	0.03466545780370906	0.03466545780370906	1	BCL2,CD28,PCYT1A,SLC7A1,AHR,TFRC,NCKAP1L,PNP,LGALS9,SASH3,TNFRSF1B,HELLS,SPN,LGALS3,TWSG1,PYCARD,CD80,TNFSF4,CTPS1,TNFRSF4,ZBTB7B,CD79A,CR2,GPNMB,CD86
GO:0002292	T cell differentiation involved in immune response	0.034751110214882495	0.034751110214882495	1	JAK3,LGALS9,IRF4,SPN,MYB,LGALS1,FCER1G,CD80,TNFSF4,RORC,LOXL3,CD86
GO:0104004	cellular response to environmental stimulus	0.035787846543103706	0.035787846543103706	1	AKR1B1,CHP1,EIF2AK4,LIG4,TNFRSF10B,DDB1,CNN2,ERCC1,MYD88,RCSD1,DDB2,TP53,TIMP1,MCOLN1,TNF,CHEK1,PIEZO1,BMF,PYCARD,SLC25A23,GPR68,TNFRSF8,OPN3,GRK4,AURKB,MAP3K20,HYAL3,TSPYL5,SLC4A11
GO:0071214	cellular response to abiotic stimulus	0.035787846543103706	0.035787846543103706	1	AKR1B1,CHP1,EIF2AK4,LIG4,TNFRSF10B,DDB1,CNN2,ERCC1,MYD88,RCSD1,DDB2,TP53,TIMP1,MCOLN1,TNF,CHEK1,PIEZO1,BMF,PYCARD,SLC25A23,GPR68,TNFRSF8,OPN3,GRK4,AURKB,MAP3K20,HYAL3,TSPYL5,SLC4A11
GO:0072593	reactive oxygen species metabolic process	0.03600969602779591	0.03600969602779591	1	CAT,SIRT2,PRDX3,GSTP1,PRDX5,MPV17,UCP2,DHRS4,NCF4,GPX1,TP53,SESN2,ACOX1,TNF,TXN,HDAC6,PRDX1,NOS3,NCF2,NQO1,CYP1B1,ITGAM
GO:0001932	regulation of protein phosphorylation	0.03622905337706107	0.03622905337706107	1	PTPN11,HDAC3,IQGAP1,SIRT2,GSTP1,DNAJC10,ITGB1BP1,IPO5,TSG101,TRIB2,VPS25,GPD1L,FLOT1,CHP1,WARS1,TNFRSF10B,TFRC,ACTB,HTT,CCND2,QARS1,GBA1,PPM1F,PIK3R5,CHMP6,TP53,SESN2,TAB1,NF2,RAP2A,MOB1B,RALB,YWHAG,MVP,PAK1,TNF,LEPR,TXN,HDAC6,CAMKK2,RASSF2,STRADB,PYCARD,CD80,TRIB3,CORO1C,SLC8A1,CEACAM1,CDK2AP1,TRIB1,PDGFA,CX3CR1,TPX2,ROPN1L,TNFRSF11A,PTPN13,OSM,GPNMB,CDKN2B,PLXNB2
GO:0006721	terpenoid metabolic process	0.03625265145787678	0.03625265145787678	1	PECR,AKR1B1,DHRS4,FDFT1,DHRS4L2,FDPS,HMGCS1,SCPEP1,RETSAT,RDH10,LRP8,CYP1B1,CYP1A1
GO:0046632	alpha-beta T cell differentiation	0.037107383589758895	0.037107383589758895	1	JAK3,NCKAP1L,PNP,LGALS9,IRF4,SPN,MYB,LGALS1,CD80,TNFSF4,ZBTB7B,RORC,LOXL3,CD86
GO:0022407	regulation of cell-cell adhesion	0.03737226011228886	0.03737226011228886	1	PTPN11,VAV1,CD28,SLC7A1,FLOT1,JAK3,RDX,SPINT2,TFRC,ACTB,NCKAP1L,ZAP70,PNP,LGALS9,PPM1F,NF2,SPN,YWHAG,FERMT3,TNF,PIEZO1,AFDN,LGALS1,TNFAIP8L2,LGALS3,TWSG1,HAVCR2,MINK1,ZDHHC21,PYCARD,CD80,DPP4,TNFSF4,ZBTB7B,CEACAM1,ZMIZ1,ADAM19,FUT7,GPNMB,LOXL3,CD86
GO:1902850	microtubule cytoskeleton organization involved in mitosis	0.03775555437139385	0.03775555437139385	1	STMN1,HDAC3,VCP,CLTC,DCTN2,HTT,CHMP6,TUBG1,KIF11,RACGAP1,PARP3,PTPA,MAP4,FLNA,BIRC5,AURKB,KIF23,TPX2,NEK6,DLGAP5
GO:0097242	amyloid-beta clearance	0.03775555437139385	0.03775555437139385	1	IDE,CLTC,HMGCR,TNF,ABCA7,CYP51A1,LDLR,ITGAM
GO:0046636	negative regulation of alpha-beta T cell activation	0.03775555437139385	0.03775555437139385	1	JAK3,LGALS9,LGALS1,LGALS3,TWSG1,TNFSF4,ZBTB7B,LOXL3
GO:0046777	protein autophosphorylation	0.03775555437139385	0.03775555437139385	1	CHP1,EIF2AK4,STK16,PIM1,STK10,RAP2A,MOB1B,PEAK1,MVP,PAK1,CAD,CAMKK2,EEF2K,RASSF2,MINK1,ULK3,PDGFA,MEX3B,NEK6,MAP3K20,GPNMB,MELK
GO:0002377	immunoglobulin production	0.03775555437139385	0.03775555437139385	1	PCYT1A,LIG4,SAMHD1,TFRC,SASH3,SHLD2,PARP3,SANBR,SLC15A4,TNFSF4,TNFRSF4,CD86
GO:0070228	regulation of lymphocyte apoptotic process	0.03775555437139385	0.03775555437139385	1	JAK3,LGALS9,PERP,TP53,ORMDL3,LGALS3,AURKB,RORC
GO:0006740	NADPH regeneration	0.03775555437139385	0.03775555437139385	1	DERA,TP53,TALDO1,TKT,PGD,G6PD
GO:0006749	glutathione metabolic process	0.03775555437139385	0.03775555437139385	1	GSTP1,GSTM4,GPX1,GCLM,GSR,CTNS,G6PD,GSTA4
GO:0090200	positive regulation of release of cytochrome c from mitochondria	0.03775555437139385	0.03775555437139385	1	BID,MLLT11,TP53,BAX,BMF,PYCARD
GO:0070527	platelet aggregation	0.03816239155042651	0.03816239155042651	1	UBASH3B,MYH9,ACTB,ACTG1,CSRP1,CLIC1,FERMT3,FLNA,CEACAM1,STXBP1,VCL
GO:2000514	regulation of CD4-positive, alpha-beta T cell activation	0.03816239155042651	0.03816239155042651	1	JAK3,NCKAP1L,LGALS9,IRF4,LGALS1,TWSG1,CD80,TNFSF4,ZBTB7B,LOXL3,CD86
GO:0033572	transferrin transport	0.03825871611547401	0.03825871611547401	1	CLTC,TFRC,ARHGAP1,MCOLN1
GO:0030641	regulation of cellular pH	0.03825871611547401	0.03825871611547401	1	ATP5F1B,VPS33A,BCL2,SLC9A9,CHP1,ATP6V0D1,ATP6V1A,ATP6V0E2,CLCN3,ATP6V0A1,TPCN2,GRN,SLC26A6
GO:0009220	pyrimidine ribonucleotide biosynthetic process	0.03825871611547401	0.03825871611547401	1	AK5,CAD,CTPS1,UCK2
GO:0032943	mononuclear cell proliferation	0.038750473388271665	0.038750473388271665	1	BCL2,CD28,PCYT1A,SLC7A1,AHR,TFRC,NCKAP1L,PNP,LGALS9,SASH3,TNFRSF1B,HELLS,SPN,LGALS3,TWSG1,PYCARD,CD80,TNFSF4,CTPS1,TNFRSF4,ZBTB7B,CD79A,CR2,GPNMB,CD86
GO:1901699	cellular response to nitrogen compound	0.03937495331064139	0.03937495331064139	1	DHX9,PTPN11,GNG2,ARRB2,PKM,ATP2B4,AHR,FLOT1,JAK3,IDE,BLVRB,CDK2,PIP4K2C,PIP4K2B,ACTB,STING1,LEPROT,SHMT1,INSIG1,LDOC1,KAT2B,TP53,SESN2,MAT2A,PDK2,RALB,TSHR,SLC5A5,CDK5,TRIB3,SLC39A14,CASTOR2,FLNA,ZBTB7B,SLC8A1,ICAM1,CEACAM1,CACNB1,SLC26A6,CHRNA6,SLC27A4,FUT7,EGR1,SOCS2,RAB31
GO:2001237	negative regulation of extrinsic apoptotic signaling pathway	0.04035758480660425	0.04035758480660425	1	GSTP1,BCL2,PSME3,GPX1,HTT,FAIM,TNF,LGALS3,BCL2L1,HMOX1,ICAM1,NOS3
GO:0042325	regulation of phosphorylation	0.04035758480660425	0.04035758480660425	1	PTPN11,HDAC3,IQGAP1,SIRT2,PRDX3,GSTP1,DNAJC10,ITGB1BP1,IPO5,KCTD20,TSG101,TRIB2,VPS25,GPD1L,FLOT1,CHP1,WARS1,TNFRSF10B,TFRC,ACTB,NCKAP1L,HTT,CCND2,QARS1,GBA1,PPM1F,PIK3R5,CHMP6,TP53,SESN2,TAB1,NF2,RAP2A,MOB1B,RALB,YWHAG,MVP,PAK1,TNF,LEPR,TXN,HDAC6,CAMKK2,RASSF2,STRADB,PYCARD,CD80,TRIB3,CORO1C,SLC8A1,CEACAM1,CDK2AP1,TRIB1,PDGFA,CX3CR1,TPX2,ROPN1L,TNFRSF11A,PTPN13,OSM,GPNMB,CDKN2B,PLXNB2
GO:0015802	basic amino acid transport	0.042213865904506924	0.042213865904506924	1	SLC7A1,SLC38A9,SLC66A1,SLC15A4,SLC25A15
GO:0044088	regulation of vacuole organization	0.042606296926270534	0.042606296926270534	1	RAB1B,PIP4K2C,PIP4K2B,MCOLN1,RALB,ANXA2,LAPTM4B,WIPI1,SNX18,GRN
GO:0046631	alpha-beta T cell activation	0.043792537870868474	0.043792537870868474	1	STOML2,JAK3,NCKAP1L,PNP,LGALS9,IRF4,SPN,MYB,LGALS1,LGALS3,TWSG1,CD80,TNFSF4,ZBTB7B,RORC,NCR3,LOXL3,CD86
GO:0042113	B cell activation	0.044085659150967425	0.044085659150967425	1	BCL2,SLC25A5,PCYT1A,AHR,JAK3,NOTCH2,LIG4,TFRC,NCKAP1L,PIK3CD,ZAP70,SASH3,SHLD2,THEMIS2,CD79B,PARP3,SANBR,SLC15A4,TNFSF4,CTPS1,TNFRSF4,CD79A,CR2,CD86
GO:2001236	regulation of extrinsic apoptotic signaling pathway	0.044085659150967425	0.044085659150967425	1	GSTP1,BCL2,PSME3,BID,GPX1,HTT,FAIM,TNF,TNFSF12,LGALS3,TMC8,PYCARD,BCL2L1,HMOX1,ICAM1,NOS3
GO:0065009	regulation of molecular function	0.044085659150967425	0.044085659150967425	1	FKBP1A,DHX9,STMN1,IQGAP1,HDAC2,TINF2,SIRT2,CAP1,VCP,PRDX3,GSTP1,BCL2,DNAJC10,NLRC3,MMUT,ITGB1BP1,ARRB2,IPO5,TSG101,VAV1,TRIB2,VPS25,GPD1L,TRIM22,ATP2B4,FLOT1,CHP1,IDE,EIF2AK4,HDAC1,BAG2,RDX,WARS1,TNFRSF10B,TFRC,ACTB,RSU1,STIM1,STING1,PIM1,HTT,CCND2,IKBKE,QARS1,GBA1,LGALS9,MYD88,PPM1F,PIK3R5,KAT2B,ATP1B3,EIF3C,PPP1R3F,CHMP6,GZMA,RGP1,TP53,FURIN,TIMP1,RIPOR1,TAB1,EVI5,PPIF,RALB,ABCA2,YWHAG,MVP,BAX,…
GO:0043254	regulation of protein-containing complex assembly	0.045211557250945396	0.045211557250945396	1	PTPN11,STMN1,VPS41,HSPA8,VCP,VPS33A,NLRC3,CAPZB,SEC16A,FLII,WARS1,BID,TFRC,NCKAP1L,GBA1,MYD88,TWF2,TP53,NCLN,RALB,BAX,PAK1,TNF,PIEZO1,GBP5,HDAC6,LGALS3,BMF,TMC8,PYCARD,EML2,STXBP1,HJURP,CAPG,AJUBA,TUBB4A
GO:0031342	negative regulation of cell killing	0.045211557250945396	0.045211557250945396	1	ARRB2,NCKAP1L,LGALS9,CEACAM1,CX3CR1,IL13
GO:0046519	sphingoid metabolic process	0.045211557250945396	0.045211557250945396	1	ASAH1,KDSR,GBA1,ABCA2,SPTLC2,PLPP1
GO:0043065	positive regulation of apoptotic process	0.045369392325517933	0.045369392325517933	1	VDAC1,SIRT2,BCL2,TRIM35,AIFM1,UBE2Z,E2F3,ANO6,TNFRSF10B,BID,PIK3CD,HTT,MLLT11,LGALS9,PERP,MTCH2,TNFRSF1B,TRAF7,GZMA,TP53,BAX,TNF,PTPA,LGALS1,TNFSF12,BMF,RASSF2,TMC8,CDK5,PYCARD,GRN,TNFRSF8,IRF5,CTSH,TOP2A,SLC27A4,DUSP6,MAP3K20,CYP1B1,MELK
GO:0045862	positive regulation of proteolysis	0.047545884874609104	0.047545884874609104	1	HDAC2,SIRT2,VCP,CYFIP2,HSPBP1,TRIB2,BBS7,BAG2,MYH9,KEAP1,PERP,CTSC,TNFRSF1B,TRAF7,FURIN,TNF,ANXA2,USP5,TRIB3,GRN,TRIB1,CDC20,CTSH
GO:0046434	organophosphate catabolic process	0.047545884874609104	0.047545884874609104	1	VCP,PFKP,NUDT5,PKM,NT5C2,SMUG1,UCP2,SUCLA2,GDE1,DERA,ITPA,SAMHD1,ENTPD6,NUDT16,HK1,PNP,PNPLA6,PFKM,NTHL1,OGG1,NUDT8,NUDT11,LDLR
GO:0051099	positive regulation of binding	0.048880557255489544	0.048880557255489544	1	FKBP1A,STMN1,SIRT2,FLOT1,IDE,STING1,EIF3C,RIPOR1,RALB,TXN,ANXA2,TRIB3,IL32,NIBAN2,CLDN5
GO:0031667	response to nutrient levels	0.04963112217633845	0.04963112217633845	1	VPS41,HSPA8,SIRT2,XPR1,MEAK7,DELE1,YARS1,EIF2AK4,GCN1,SEH1L,PIM1,IMPACT,TP53,SESN2,RIPOR1,MAT2A,PDK2,RALB,YWHAG,HLCS,WIPI1,AQP3,ULK3,KPTN,SREBF2,SPX,LDLR,CDKN2B,FADS1
GO:0007159	leukocyte cell-cell adhesion	0.04963112217633845	0.04963112217633845	1	PTPN11,VAV1,CD28,SLC7A1,JAK3,SELPLG,TFRC,ACTB,NCKAP1L,ZAP70,PNP,LGALS9,SPN,YWHAG,FERMT3,TNF,LGALS1,TNFAIP8L2,LGALS3,TWSG1,HAVCR2,ZDHHC21,PYCARD,CD80,DPP4,TNFSF4,ITGAL,ZBTB7B,ICAM1,ZMIZ1,CX3CR1,FUT7,GPNMB,LOXL3,CD86
GO:0008283	cell population proliferation	0.04966320611771334	0.04966320611771334	1	DHX9,DDX41,HDAC2,TINF2,SIRT2,PRDX3,GSTP1,CERS2,BCL2,MRPS27,NLRC3,ITGB1BP1,SMYD2,IFI35,SLC25A5,MEAK7,CD28,S100A11,PCYT1A,E2F3,SLC7A1,AHR,NOTCH2,LIG4,HDAC1,CDK2,WARS1,TFRC,ACTB,FPGS,NCKAP1L,PIK3CD,GPX1,PIM1,CCND2,STX3,PNP,LGALS9,SASH3,LDOC1,TNFRSF1B,KAT2B,MAGED1,SOS1,TP53,HAPLN3,TIMP1,NF2,HELLS,RACGAP1,SPN,PTGIR,FBXW8,MVD,PAK1,TNF,CDC25B,SSTR3,RPS6KA1,TSHR,TNFSF12,TSPO,LGALS3,TWSG1,GLUL,PRDX1,PARP1…
GO:0009240	isopentenyl diphosphate biosynthetic process	0.04989293384069667	0.04989293384069667	1	PMVK,MVD,MVK
GO:0046490	isopentenyl diphosphate metabolic process	0.04989293384069667	0.04989293384069667	1	PMVK,MVD,MVK
GO:0009209	pyrimidine ribonucleoside triphosphate biosynthetic process	0.04989293384069667	0.04989293384069667	1	CAD,CTPS1,UCK2
GO:0032799	low-density lipoprotein receptor particle metabolic process	0.04989293384069667	0.04989293384069667	1	FURIN,ABCA2,ANXA2
GO:0032803	regulation of low-density lipoprotein particle receptor catabolic process	0.04989293384069667	0.04989293384069667	1	FURIN,ABCA2,ANXA2
GO:0032802	low-density lipoprotein particle receptor catabolic process	0.04989293384069667	0.04989293384069667	1	FURIN,ABCA2,ANXA2
GO:2001188	regulation of T cell activation via T cell receptor contact with antigen bound to MHC molecule on antigen presenting cell	0.04989293384069667	0.04989293384069667	1	LGALS9,LGALS3,HAVCR2
GO:1990544	mitochondrial ATP transmembrane transport	0.04989293384069667	0.04989293384069667	1	SLC25A5,SLC25A24,SLC25A23
GO:0032055	negative regulation of translation in response to stress	0.04989293384069667	0.04989293384069667	1	EIF2AK4,SESN2,MAP3K20
GO:0045338	farnesyl diphosphate metabolic process	0.04989293384069667	0.04989293384069667	1	FDFT1,FDPS,HMGCS1
GO:0080144	intracellular amino acid homeostasis	0.04989293384069667	0.04989293384069667	1	TPP2,KCTD7,SLC66A1
GO:0089709	L-histidine transmembrane transport	0.04989293384069667	0.04989293384069667	1	SLC7A1,SLC38A5,SLC66A1
GO:0090118	receptor-mediated endocytosis involved in cholesterol transport	0.04989293384069667	0.04989293384069667	1	ABCA2,ANXA2,LDLR
GO:0097191	extrinsic apoptotic signaling pathway	0.04989293384069667	0.04989293384069667	1	GSTP1,BCL2,PSME3,DELE1,TNFRSF10B,BID,GPX1,HTT,MLLT11,TNFRSF1B,FAIM,BAX,TNF,TNFSF12,LGALS3,TMC8,PYCARD,BCL2L1,HMOX1,ICAM1,NOS3
GO:0002294	CD4-positive, alpha-beta T cell differentiation involved in immune response	0.04989293384069667	0.04989293384069667	1	JAK3,LGALS9,IRF4,SPN,MYB,LGALS1,CD80,TNFSF4,RORC,LOXL3,CD86
GO:0019240	citrulline biosynthetic process	0.04989293384069667	0.04989293384069667	1	ATP2B4,ALDH18A1,CAD
KEGG:01100	Metabolic pathways	2.431247759783297e-16	2.431247759783297e-16	1	CAT,ATP5F1B,B4GALT4,PTDSS1,ALG3,ESD,COX10,SIRT2,CERS5,GSTP1,CERS2,PFKP,ACAA1,MMUT,GMPPA,EXT2,NUDT5,PKM,SMYD2,CNDP2,MTMR14,PDHB,GLO1,NT5C2,ASAH1,GOT2,KDSR,ALAS1,ACSL4,ATP5MC3,ACOT8,MCCC2,ACO1,MTMR2,PCYT1A,NIT2,ELOVL1,PAICS,ACSL1,HMOX2,SUCLA2,UROD,GSTM4,AKR1B1,ALG1,HSD17B10,COX5A,HSD17B4,MTMR1,ATIC,PIGF,COQ5,MTHFD1,HACD4,SYNJ2,DERA,STT3A,ITPA,PCCA,BLVRB,LAP3,MTAP,GANC,AGPS,DHRS4,PIP4K2C,ATP6V0D1,AG…
KEGG:01200	Carbon metabolism	0.0000018565398239542308	0.0000018565398239542308	1	CAT,ESD,PFKP,MMUT,PKM,PDHB,GOT2,ACO1,SUCLA2,PCCA,CS,FH,HK1,SHMT1,ACAT2,ME2,ACOX1,PFKM,PSPH,TALDO1,OGDH,PSAT1,TKT,PGD,IDH1,ACSS2,PHGDH,G6PD
KEGG:01212	Fatty acid metabolism	0.0000018565398239542308	0.0000018565398239542308	1	ACAA1,ACSL4,ELOVL1,ACSL1,HSD17B4,HACD4,CPT1A,ACAT2,ACAA2,ACOX1,ACACA,FASN,ELOVL4,CPT1C,EHHADH,SCD,FADS1,ELOVL6,FADS2
KEGG:04142	Lysosome	0.00002709730151363875	0.00002709730151363875	1	NPC1,LIPA,ASAH1,CTSO,CLTC,ATP6V0D1,FUCA1,NPC2,NAGA,GBA1,ACP2,CTSC,AP1B1,GALNS,MCOLN1,GLB1,ABCA2,CD63,GM2A,CTSA,ACP5,CTNS,ATP6V0A1,LAPTM4B,AP1S1,MAN2B1,CTSH,HYAL3
KEGG:00100	Steroid biosynthesis	0.00002938439240307747	0.00002938439240307747	1	LIPA,FDFT1,NSDHL,MSMO1,DHCR7,CYP51A1,TM7SF2,LSS,SQLE,DHCR24
KEGG:04146	Peroxisome	0.00002938439240307747	0.00002938439240307747	1	CAT,PRDX5,ACAA1,PECR,MPV17,ACSL4,ACOT8,ACSL1,HSD17B4,MPV17L2,AGPS,DHRS4,PEX10,PMVK,ACOX1,PRDX1,MVK,IDH1,DECR2,PEX11A,EHHADH
KEGG:01230	Biosynthesis of amino acids	0.00006901560242689158	0.00006901560242689158	1	PFKP,PKM,GOT2,ACO1,CS,ALDH18A1,SHMT1,MAT2A,PFKM,ASL,PSPH,TALDO1,PSAT1,TKT,GLUL,IDH1,BCAT2,PHGDH,PYCR1
KEGG:04115	p53 signaling pathway	0.00026303677517302404	0.00026303677517302404	1	BCL2,CDK2,TNFRSF10B,BID,CCND2,PERP,DDB2,TP53,SESN2,BAX,ZMAT3,CHEK1,CD82,CCNE1,BCL2L1,CCNB2,CDK6,RRM2
KEGG:01040	Biosynthesis of unsaturated fatty acids	0.000506681913452139	0.000506681913452139	1	ACAA1,ELOVL1,HSD17B4,HACD4,ACOX1,ELOVL4,SCD,FADS1,ELOVL6,FADS2
KEGG:00900	Terpenoid backbone biosynthesis	0.000506681913452139	0.000506681913452139	1	DHDDS,ICMT,ACAT2,PMVK,FDPS,HMGCS1,HMGCR,MVD,MVK
KEGG:00280	Valine, leucine and isoleucine degradation	0.005130650818634288	0.005130650818634288	1	ACAA1,MMUT,MCCC2,HSD17B10,PCCA,ACAT2,ACAA2,HMGCS1,AACS,BCAT2,ALDH1B1,EHHADH
KEGG:00630	Glyoxylate and dicarboxylate metabolism	0.00703696988386829	0.00703696988386829	1	CAT,MMUT,ACO1,PCCA,CS,SHMT1,ACAT2,GLUL,ACSS2
KEGG:01240	Biosynthesis of cofactors	0.011156250151115791	0.011156250151115791	1	COX10,GMPPA,ALAS1,UROD,COQ5,MTHFD1,VKORC1L1,FPGS,AKR1A1,SHMT1,AK5,UROS,GCLM,HMBS,GGH,MAT2A,PNPO,PSAT1,CAD,CTPS1,BCAT2,ALDH1B1,NQO1,PANK1
KEGG:04110	Cell cycle	0.015224742248924629	0.015224742248924629	1	ANAPC5,PPP2R5D,HDAC2,PPP2R1A,E2F3,HDAC1,CDK2,CCND2,BUB1,TP53,YWHAG,CHEK1,CDC25B,PPP2R5B,CCNE1,TFDP1,ESCO2,CDC20,CCNB2,CDK6,AURKB,CDCA5,CDKN2B,E2F2
KEGG:00480	Glutathione metabolism	0.01731909114025244	0.01731909114025244	1	GSTP1,GSTM4,LAP3,GPX1,GCLM,GSR,PGD,IDH1,G6PD,GSTA4,RRM2,ANPEP
KEGG:04210	Apoptosis	0.020221806190774953	0.020221806190774953	1	BCL2,AIFM1,CAPN2,CTSO,TNFRSF10B,BID,ACTB,PIK3CD,ACTG1,CTSC,TP53,PRF1,PARP3,TUBA1C,BAX,TNF,CAPN1,BCL2L1,BIRC5,CTSH,PTPN13
KEGG:00270	Cysteine and methionine metabolism	0.020221806190774953	0.020221806190774953	1	GOT2,MTAP,AHCY,GCLM,AHCYL2,MAT2A,PSAT1,BCAT2,PHGDH,MPST,TST
KEGG:00071	Fatty acid degradation	0.020221806190774953	0.020221806190774953	1	ACAA1,ACSL4,ACSL1,CPT1A,ACAT2,ACAA2,ACOX1,ALDH1B1,CPT1C,EHHADH
KEGG:00020	Citrate cycle (TCA cycle)	0.02335055734672919	0.02335055734672919	1	PDHB,ACO1,SUCLA2,CS,FH,ACLY,OGDH,IDH1
KEGG:00620	Pyruvate metabolism	0.0373361084980903	0.0373361084980903	1	PKM,PDHB,GLO1,FH,AKR1A1,ACAT2,ME2,ACACA,ACSS2,ALDH1B1
KEGG:01524	Platinum drug resistance	0.03915367363716386	0.03915367363716386	1	GSTP1,BCL2,GSTM4,BID,PIK3CD,POLH,ERCC1,TP53,BAX,BCL2L1,BIRC5,GSTA4,TOP2A
KEGG:01210	2-Oxocarboxylic acid metabolism	0.03915367363716386	0.03915367363716386	1	PDHB,GOT2,ACO1,CS,DHTKD1,OGDH,IDH1,BCAT2
