# Supplementary material for: Selection and Characterisation of Minor Histocompatibility Antigen‐Specific Regulatory T Cells in Fully HLA‐Matched Setting for GVHD Therapy
Source: Eur J Immunol. 2025 Dec 18;55(12):e70096. doi: 10.1002/eji.70096 (PMC12712890; doi:10.1002/eji.70096)
Supplement: Supplementary file 4 — Supporting file 4: eji70096‐sup‐0004‐TableS4.xlsx [file EJI-55-e70096-s004.xlsx]

## Sheet: Supplemental Table S4
Supplemental Table S4: Enrichment pathways within downregulated genes
GO.ID	Description	p.Val	FDR	Phenotype	Genes
GO:0010558	negative regulation of macromolecule biosynthetic process	1.0229680959270386e-11	1.0229680959270386e-11	1	BCL11A,THBS1,CMKLR1,HEY1,HSPA1B,BOLL,AXL,IRF8,TCF7L2,CD200,BCL3,DDIT3,CENPV,NOG,CDK5R1,ANXA1,CREM,BCL6,GFI1,HSPA1A,ZEB1,DKK3,NMB,BACH1,SKIL,DNAJB1,NR4A2,PDGFB,TGIF1,TNFAIP3,OAS1,FCRL3,SCML1,PER2,NR3C1,HABP4,PER1,ARID5B,BAZ1A,ZBTB49,RBMS3,JAZF1,ZFP36L1,PTBP2,ZC3HAV1,ARID4B,NR1D1,GBP1,MPHOSPH8,FOXO3,ZC3H8,MXI1,HIVEP1,TUT4,EIF2AK2,EXOSC8,N4BP1,ZMYM5,SMURF2,SCML4,SFMBT2,ZBTB21,ZC3H12D,HMGB2,PHF12,ZC3…
GO:0009890	negative regulation of biosynthetic process	1.5416521360496034e-11	1.5416521360496034e-11	1	BCL11A,THBS1,CMKLR1,HEY1,HSPA1B,BOLL,AXL,IRF8,TCF7L2,CD200,BCL3,DDIT3,CENPV,NOG,CDK5R1,ANXA1,CREM,BCL6,GFI1,HSPA1A,ZEB1,DKK3,NMB,BACH1,SKIL,DNAJB1,NR4A2,PDGFB,FYN,TGIF1,TNFAIP3,OAS1,FCRL3,SCML1,PER2,NR3C1,HABP4,PER1,ARID5B,BAZ1A,ZBTB49,RBMS3,C7ORF50,JAZF1,ZFP36L1,PTBP2,ZC3HAV1,ARID4B,NR1D1,GBP1,MPHOSPH8,FOXO3,ZC3H8,MXI1,HIVEP1,TUT4,EIF2AK2,EXOSC8,N4BP1,ZMYM5,SMURF2,SCML4,SFMBT2,ZBTB21,ZC3H12D,HMG…
GO:0051253	negative regulation of RNA metabolic process	4.7948289235577026e-11	4.7948289235577026e-11	1	BCL11A,HEY1,BOLL,IRF8,TCF7L2,BCL3,DDIT3,NOG,CDK5R1,CREM,BCL6,GFI1,HSPA1A,ZEB1,DKK3,BACH1,SKIL,DNAJB1,NR4A2,PDGFB,TGIF1,SCML1,PER2,NR3C1,PER1,ARID5B,ZBTB49,JAZF1,ARID4B,NR1D1,MPHOSPH8,FOXO3,ZC3H8,MXI1,HIVEP1,ZMYM5,SMURF2,SCML4,SFMBT2,ZBTB21,HMGB2,PHF12,HNRNPL,RSF1,CREBRF,CIR1,TENT4B,ZNF350,TENT5A,CDKN1B,ZBTB10,FOXO1,MDM4,DRAP1,SIRT1,ZNF136,PIAS1,ZNF675,ZNF345,ZNF253,SETDB2,ZNF568,ZBTB20,CTCF,IKZF5…
GO:0045892	negative regulation of DNA-templated transcription	1.9001134063054918e-10	1.9001134063054918e-10	1	BCL11A,HEY1,IRF8,TCF7L2,BCL3,DDIT3,NOG,CDK5R1,CREM,BCL6,GFI1,HSPA1A,ZEB1,DKK3,BACH1,SKIL,DNAJB1,NR4A2,PDGFB,TGIF1,SCML1,PER2,NR3C1,PER1,ARID5B,ZBTB49,JAZF1,ARID4B,NR1D1,FOXO3,ZC3H8,MXI1,HIVEP1,ZMYM5,SMURF2,SCML4,SFMBT2,ZBTB21,HMGB2,PHF12,HNRNPL,RSF1,CREBRF,CIR1,ZNF350,CDKN1B,ZBTB10,FOXO1,MDM4,DRAP1,SIRT1,ZNF136,PIAS1,ZNF675,ZNF345,ZNF253,SETDB2,ZNF568,ZBTB20,CTCF,IKZF5,DNAJB4,N4BP2L2,ZNF639,EPC1,…
GO:1902679	negative regulation of RNA biosynthetic process	1.9817365516568202e-10	1.9817365516568202e-10	1	BCL11A,HEY1,IRF8,TCF7L2,BCL3,DDIT3,NOG,CDK5R1,CREM,BCL6,GFI1,HSPA1A,ZEB1,DKK3,BACH1,SKIL,DNAJB1,NR4A2,PDGFB,TGIF1,SCML1,PER2,NR3C1,PER1,ARID5B,ZBTB49,JAZF1,ARID4B,NR1D1,MPHOSPH8,FOXO3,ZC3H8,MXI1,HIVEP1,ZMYM5,SMURF2,SCML4,SFMBT2,ZBTB21,HMGB2,PHF12,HNRNPL,RSF1,CREBRF,CIR1,ZNF350,CDKN1B,ZBTB10,FOXO1,MDM4,DRAP1,SIRT1,ZNF136,PIAS1,ZNF675,ZNF345,ZNF253,SETDB2,ZNF568,ZBTB20,CTCF,IKZF5,DNAJB4,N4BP2L2,ZNF…
GO:0045934	negative regulation of nucleobase-containing compound metabolic process	3.9825450011822167e-10	3.9825450011822167e-10	1	BCL11A,HEY1,BOLL,IRF8,TCF7L2,BCL3,DDIT3,NOG,CDK5R1,CREM,BCL6,GFI1,HSPA1A,ZEB1,DKK3,BACH1,SKIL,DNAJB1,NR4A2,PDGFB,TGIF1,SCML1,PER2,NR3C1,PER1,ARID5B,ZBTB49,JAZF1,ARID4B,NR1D1,MPHOSPH8,FOXO3,ZC3H8,MXI1,HIVEP1,ZMYM5,SMURF2,SCML4,SFMBT2,ZBTB21,HMGB2,PHF12,HNRNPL,RSF1,CREBRF,CIR1,TENT4B,SMCHD1,ZNF350,TENT5A,TSPYL2,SLFN11,CDKN1B,ZBTB10,FOXO1,MDM4,SHLD3,DRAP1,SIRT1,ZNF136,PIAS1,ZNF675,TERF2,ZNF345,ZNF25…
GO:0008380	RNA splicing	5.211491565057849e-9	5.211491565057849e-9	1	HSPA1A,PIK3R1,HABP4,PTBP2,CLK1,CENATAC,RSRP1,CWF19L2,SNRPA1,HNRNPL,DYRK1A,PPIG,ZNF638,RBMXL1,DDX39B,RNPC3,MPHOSPH10,CLK4,CLK2,BCAS2,ATXN7,DDX42,CIRBP,PNN,CWC22,C9ORF78,LUC7L,GEMIN2,PRPF39,RBMX2,METTL14,SYF2,COIL,YTHDC1,SRSF7,FAM98B,RBM25,RBM39,MAGOHB,SNRNP27,SRRM1,CDK13,WTAP,RBM5,LUC7L3,SCAF11,IVNS1ABP,HNRNPC,RNF113A,CWC25,ZCCHC8,CWC15,RBM4,SRSF11,SRSF4,SUPT20H,PRPF4B
GO:0006396	RNA processing	1.1643663494474773e-8	1.1643663494474773e-8	1	HSPA1A,PIK3R1,HABP4,ZFP36L1,PTBP2,TMT1A,CLK1,CENATAC,RSRP1,CWF19L2,TUT4,EXOSC8,ZC3H7A,SNRPA1,HNRNPL,DYRK1A,PPIG,TENT4B,ZNF638,NOL7,RBMXL1,DDX39B,ALKBH1,RNPC3,MPHOSPH10,DUSP11,CLK4,SBDS,CLK2,BCAS2,ATXN7,RPS27,METTL18,DDX42,CIRBP,PNN,CWC22,C9ORF78,LUC7L,GEMIN2,PRPF39,RBMX2,INTS6,METTL14,SYF2,RNMT,COIL,YTHDC1,SRSF7,EXOSC9,TRMT10B,FAM98B,RNASEL,NOP58,RPL7,RBM25,PRMT9,RBM39,MAGOHB,SNRNP27,SRRM1,RBM34,…
GO:0051607	defense response to virus	5.1069583917326646e-8	5.1069583917326646e-8	1	IFIT3,OASL,IFIT1,IFIT2,HERC5,RSAD2,DDX60,IFI44L,USP18,AIM2,ISG15,PMAIP1,NMB,RIGI,TNFAIP3,OAS1,IFIH1,RTP4,ZBP1,BNIP3,MX1,EIF2AK2,HSP90AA1,DHX58,SLFN11,ISG20,IFIT5,LYST,SENP7,NT5C3A,TRAF6,TRIM52,RNASEL,MID2,MORC3,BNIP3L,SETD2,MX2,NCK1
GO:0000122	negative regulation of transcription by RNA polymerase II	5.881003772701328e-8	5.881003772701328e-8	1	BCL11A,HEY1,IRF8,TCF7L2,DDIT3,NOG,CREM,BCL6,GFI1,HSPA1A,ZEB1,BACH1,SKIL,DNAJB1,NR4A2,TGIF1,PER2,NR3C1,PER1,ARID5B,ZBTB49,JAZF1,ARID4B,NR1D1,FOXO3,MXI1,HIVEP1,ZMYM5,SMURF2,ZBTB21,HMGB2,PHF12,CREBRF,CIR1,ZNF350,ZBTB10,MDM4,DRAP1,SIRT1,ZNF136,PIAS1,ZNF675,ZNF345,ZNF568,ZBTB20,CTCF,IKZF5,DNAJB4,N4BP2L2,EPC1,SDCBP,NIPBL,TRAF6,ING1,RIF1,ZNF431,BMI1,NCOR1,MCPH1,MIER1,SP100,ARID4A,TAF3,MORC3,CNBP,TBL1X,L…
GO:0009615	response to virus	6.880868019688902e-8	6.880868019688902e-8	1	IFIT3,OASL,IFIT1,IFIT2,HERC5,RSAD2,DDX60,IFI44L,USP18,IFI44,BCL3,AIM2,CXCR4,ISG15,PMAIP1,NMB,RIGI,TNFAIP3,OAS1,IFIH1,RTP4,PYDC5,ZBP1,BNIP3,ZC3HAV1,MX1,HSPB1,EIF2AK2,HSP90AA1,DHX58,SLFN11,ISG20,IFIT5,LYST,SENP7,NT5C3A,TRAF6,TRIM52,RNASEL,MID2,CREBZF,MORC3,BNIP3L,SAP30BP,SETD2,MX2,HIF1A,IVNS1ABP,NCK1
GO:0016071	mRNA metabolic process	3.6909486210049213e-7	3.6909486210049213e-7	1	HSPA1B,BOLL,HSPA1A,ZFP36L1,ZC3HAV1,CENATAC,RSRP1,CWF19L2,TUT4,EXOSC8,ZC3H12D,SNRPA1,HNRNPL,TENT4B,TENT5A,RBMXL1,DDX39B,RNPC3,TAF4,CNOT6L,BCAS2,DDX42,CIRBP,PNN,CWC22,UPF3B,NCOA1,C9ORF78,UPF1,LUC7L,GEMIN2,PRPF39,RBMX2,METTL14,SYF2,RNMT,COIL,YTHDC1,UPF2,SRSF7,EXOSC9,DCP1A,RBM25,PRMT9,RBM39,MAGOHB,SNRNP27,TAF3,SRRM1,CDK13,WTAP,KIN,RBM5,LUC7L3,SCAF11,HNRNPC,RNF113A,PNRC2,CWC25,ZCCHC8,TRMT10C,CWC15,RBM…
GO:0006397	mRNA processing	7.468331811028e-7	7.468331811028e-7	1	ZFP36L1,CENATAC,RSRP1,CWF19L2,SNRPA1,HNRNPL,TENT4B,RBMXL1,DDX39B,RNPC3,BCAS2,DDX42,CIRBP,PNN,CWC22,C9ORF78,LUC7L,GEMIN2,PRPF39,RBMX2,METTL14,SYF2,RNMT,COIL,YTHDC1,SRSF7,RBM25,PRMT9,RBM39,MAGOHB,SNRNP27,SRRM1,CDK13,WTAP,KIN,RBM5,LUC7L3,SCAF11,HNRNPC,RNF113A,CWC25,ZCCHC8,TRMT10C,CWC15,RBM4,SRSF11,SRSF4,SLBP,PRPF4B
GO:0000375	RNA splicing, via transesterification reactions	0.0000014681052607868457	0.0000014681052607868457	1	CENATAC,RSRP1,CWF19L2,SNRPA1,HNRNPL,RBMXL1,DDX39B,RNPC3,MPHOSPH10,BCAS2,DDX42,CIRBP,PNN,CWC22,C9ORF78,LUC7L,GEMIN2,PRPF39,RBMX2,METTL14,SYF2,COIL,YTHDC1,SRSF7,RBM25,RBM39,MAGOHB,SNRNP27,SRRM1,CDK13,WTAP,RBM5,LUC7L3,SCAF11,HNRNPC,RNF113A,CWC25,ZCCHC8,CWC15,RBM4,SRSF4,PRPF4B
GO:0140374	antiviral innate immune response	0.0000018902179059678257	0.0000018902179059678257	1	IFIT3,IFIT1,IFIT2,USP18,NMB,RIGI,OAS1,IFIH1,ZBP1,MX1,EIF2AK2,DHX58,SENP7,TRAF6,MORC3,NCK1
GO:0000377	RNA splicing, via transesterification reactions with bulged adenosine as nucleophile	0.000002761884553240002	0.000002761884553240002	1	CENATAC,RSRP1,CWF19L2,SNRPA1,HNRNPL,RBMXL1,DDX39B,RNPC3,BCAS2,DDX42,CIRBP,PNN,CWC22,C9ORF78,LUC7L,GEMIN2,PRPF39,RBMX2,METTL14,SYF2,COIL,YTHDC1,SRSF7,RBM25,RBM39,MAGOHB,SNRNP27,SRRM1,CDK13,WTAP,RBM5,LUC7L3,SCAF11,HNRNPC,RNF113A,CWC25,ZCCHC8,CWC15,RBM4,SRSF4,PRPF4B
GO:0000398	mRNA splicing, via spliceosome	0.000002761884553240002	0.000002761884553240002	1	CENATAC,RSRP1,CWF19L2,SNRPA1,HNRNPL,RBMXL1,DDX39B,RNPC3,BCAS2,DDX42,CIRBP,PNN,CWC22,C9ORF78,LUC7L,GEMIN2,PRPF39,RBMX2,METTL14,SYF2,COIL,YTHDC1,SRSF7,RBM25,RBM39,MAGOHB,SNRNP27,SRRM1,CDK13,WTAP,RBM5,LUC7L3,SCAF11,HNRNPC,RNF113A,CWC25,ZCCHC8,CWC15,RBM4,SRSF4,PRPF4B
GO:0045935	positive regulation of nucleobase-containing compound metabolic process	0.000009533014790072873	0.000009533014790072873	1	BCL11A,HEY1,SPIRE2,IRF8,TCF7L2,BCL3,DDIT3,HSPA1A,PBX4,RIGI,NR4A2,PIK3R1,PELI1,PDGFB,NFKBIA,WWTR1,NR3C1,PER1,BAZ1A,ZBTB49,RLF,ZNF395,ZFP36L1,ZC3HAV1,CEP290,NR1D1,FOXO3,PTMA,ELF1,ZC3H8,RIPK2,KANSL2,SLF1,HIVEP1,NFIA,TUT4,HSP90AA1,EXOSC8,KMT2E,F2R,FOSL2,ZC3H12D,HMGB2,RSF1,DYRK1A,CREBRF,TENT4B,SMCHD1,PAXBP1,CDKN1B,PLAC8,RBMXL1,FOXO1,ANKRD31,NFE2L2,SHLD3,SIRT1,TERF2,TAF4,LMO7,DNAJC2,MSL1,CNOT6L,HSF2,HS…
GO:0009266	response to temperature stimulus	0.00004419264642738554	0.00004419264642738554	1	HSPA6,THBS1,HSPA1B,METRNL,HSPA1A,PDCD6,HSBP1L1,DNAJB1,NFKBIA,HSPB1,HSP90AA1,FOXO1,SIRT1,DNAJC2,DNAJB6,CIRBP,DNAJB4,CHORDC1,HSPD1,HSP90AB1
GO:0033554	cellular response to stress	0.0001134281182877396	0.0001134281182877396	1	HSPA6,THBS1,HERC5,HSPA1B,SPIRE2,BCL3,ZNF365,DDIT3,AIM2,PMAIP1,BCL6,GFI1,HSPA1A,RASGRF2,PDCD6,VAV3,HSBP1L1,BACH1,DNAJB1,HILPDA,PIK3R1,PELI1,DDIAS,FYN,NFKBIA,TNFAIP3,SESN1,BCL2L11,ZFP36L1,BNIP3,RHBDD2,RAD52,FOXO3,SLF1,JMY,EIF2AK2,HSP90AA1,HMGB2,DYRK1A,CREBRF,RNF175,BOD1L1,SMCHD1,SLFN11,CDKN1B,FOXO1,CDKN2AIP,NFE2L2,MDM4,SHLD3,MBD4,SIRT1,FAM162A,USP3,ALKBH1,PIAS1,UBE2B,SELENOK,TERF2,LONP1,TAF4,DNAJC2…
GO:0002682	regulation of immune system process	0.00011820800639143402	0.00011820800639143402	1	OASL,THBS1,CMKLR1,H4C11,RSAD2,DDX60,MS4A1,HSPA1B,USP18,CCL20,AXL,ARG1,CD200,AIM2,ISG15,ANXA1,MAP3K8,BCL6,GFI1,HSPA1A,TSC22D3,VAV3,TNFRSF13C,PTK2,A2M,RIGI,CEACAM4,PIK3R1,FYN,NFKBIA,TNFAIP3,OAS1,IRS2,FCRL3,HSPH1,IFIH1,TLR5,PYDC5,GCSAM,ZBTB49,ZBP1,DCAF15,ZFP36L1,ZC3HAV1,BIRC3,TGFBR2,NR1D1,GBP1,MIA3,IKZF3,FOXO3,SAMSN1,ZC3H8,USP15,RIPK2,MAP3K1,EIF2AK2,HSP90AA1,HLA-DPB1,IL6ST,N4BP1,HMGB2,DHX58,BTN3A2,B…
GO:0045071	negative regulation of viral genome replication	0.00011859990036558602	0.00011859990036558602	1	OASL,IFIT1,RSAD2,ISG15,OAS1,IFIH1,ZC3HAV1,MPHOSPH8,MX1,EIF2AK2,N4BP1,ISG20,IFIT5,RNASEL
GO:0051254	positive regulation of RNA metabolic process	0.00016406858382375116	0.00016406858382375116	1	BCL11A,HEY1,IRF8,TCF7L2,BCL3,DDIT3,PBX4,RIGI,NR4A2,PIK3R1,PDGFB,NFKBIA,WWTR1,NR3C1,PER1,ZBTB49,RLF,ZNF395,ZFP36L1,ZC3HAV1,CEP290,NR1D1,FOXO3,PTMA,ELF1,ZC3H8,RIPK2,KANSL2,HIVEP1,NFIA,TUT4,EXOSC8,KMT2E,F2R,FOSL2,ZC3H12D,HMGB2,RSF1,DYRK1A,CREBRF,TENT4B,PAXBP1,PLAC8,RBMXL1,FOXO1,NFE2L2,SIRT1,TAF4,LMO7,DNAJC2,MSL1,CNOT6L,HSF2,HSPA5,ATXN7,PYHIN1,CTCF,RORA,CIRBP,NCOA1,UPF1,THAP3,ZNF639,EPC1,METTL14,ATF7…
GO:0034605	cellular response to heat	0.0001649170163083765	0.0001649170163083765	1	HSPA6,THBS1,HSPA1B,HSPA1A,PDCD6,HSBP1L1,DNAJB1,HSP90AA1,SIRT1,DNAJC2,DNAJB6,CHORDC1,HSP90AB1
GO:0030522	intracellular receptor signaling pathway	0.00016941583445301582	0.00016941583445301582	1	OASL,RSAD2,DDX60,HSPA1B,PMEPA1,HSPA1A,RIGI,TNFAIP3,OAS1,FCRL3,IFIH1,NR3C1,PER1,PYDC5,NR3C2,ZC3HAV1,BIRC3,RHOXF1,USP15,RIPK2,EIF2AK2,DHX58,SIRT1,RORA,NCOA1,TRAF6,UFSP2,NCOR1,SP100,BIRC2,TMF1,OTULIN,DHRS3,KDM3A,HMGB1,BMAL1,ERBIN,TIFA,CNOT2
GO:0002218	activation of innate immune response	0.0004018868119181069	0.0004018868119181069	1	OASL,RSAD2,DDX60,HSPA1B,AIM2,GFI1,HSPA1A,RIGI,PIK3R1,FYN,NFKBIA,TNFAIP3,OAS1,FCRL3,IFIH1,TLR5,PYDC5,ZBP1,ZC3HAV1,BIRC3,NR1D1,USP15,RIPK2,EIF2AK2,HSP90AA1,DHX58,RAB11FIP2,PYHIN1,TRAF6,BIRC2,OTULIN,HSPD1,HMGB1,ERBIN,TIFA
GO:0080134	regulation of response to stress	0.00045395178805612135	0.00045395178805612135	1	OASL,THBS1,HERC5,RSAD2,DDX60,HSPA1B,SPIRE2,CLDN1,USP18,METRNL,ARG1,CD200,ZNF365,DDIT3,AIM2,ISG15,PMAIP1,ANXA1,MAP3K8,BCL6,GFI1,HSPA1A,PTK2,A2M,RIGI,DNAJB1,PIK3R1,PELI1,PDGFB,DDIAS,FYN,NFKBIA,TNFAIP3,OAS1,FCRL3,SH2B3,IFIH1,TLR5,PYDC5,ZBP1,GBP3,BCL2L11,ZC3HAV1,BIRC3,NR1D1,GBP1,RAD52,USP15,RIPK2,SLF1,EIF2AK2,HSP90AA1,IL6ST,N4BP1,F2R,DHX58,DYRK1A,CREBRF,SMCHD1,FOXO1,NFE2L2,SHLD3,SIRT1,RAB11FIP2,TERF2…
GO:0006986	response to unfolded protein	0.0004645929800268688	0.0004645929800268688	1	HSPA6,DDIT3,HSPA1A,DNAJB1,PIK3R1,HSPH1,BCL2L11,RHBDD2,HSPB1,HSP90AA1,HSPE1,CREBRF,NFE2L2,HSPA5,DNAJB4,CREBZF,HSPD1,HSP90AB1,NCK1
GO:0045088	regulation of innate immune response	0.0005369748946613436	0.0005369748946613436	1	OASL,RSAD2,DDX60,HSPA1B,USP18,ARG1,AIM2,ISG15,GFI1,HSPA1A,A2M,RIGI,PIK3R1,FYN,NFKBIA,TNFAIP3,OAS1,FCRL3,IFIH1,TLR5,PYDC5,ZBP1,ZC3HAV1,BIRC3,NR1D1,USP15,RIPK2,EIF2AK2,HSP90AA1,N4BP1,DHX58,NFE2L2,RAB11FIP2,PYHIN1,RASGRP1,TRAF6,LYAR,HLA-E,BIRC2,OTULIN,HSPD1,HMGB1,SERPINB9,ERBIN,TIFA
GO:0009408	response to heat	0.0005461063742404523	0.0005461063742404523	1	HSPA6,THBS1,HSPA1B,HSPA1A,PDCD6,HSBP1L1,DNAJB1,HSPB1,HSP90AA1,SIRT1,DNAJC2,DNAJB6,DNAJB4,CHORDC1,HSP90AB1
GO:0048525	negative regulation of viral process	0.0005659995203086987	0.0005659995203086987	1	OASL,IFIT1,RSAD2,ISG15,OAS1,IFIH1,ZC3HAV1,MPHOSPH8,MX1,EIF2AK2,N4BP1,ISG20,IFIT5,RNASEL,MID2,SP100
GO:0045069	regulation of viral genome replication	0.0006597635679073048	0.0006597635679073048	1	OASL,IFIT1,RSAD2,ISG15,OAS1,IFIH1,ZC3HAV1,MPHOSPH8,MX1,EIF2AK2,N4BP1,ISG20,IFIT5,RNASEL,PKN2,TOP2B
GO:0006259	DNA metabolic process	0.0007381690871953196	0.0007381690871953196	1	SPIRE2,TCF7L2,ZNF365,BCL6,BACH1,PELI1,PDGFB,BAZ1A,IL7R,RAD52,SLF1,HSP90AA1,HMGB2,BOD1L1,TENT4B,SMCHD1,TSPYL2,SLFN11,CDKN1B,ANKRD31,SHLD3,MBD4,SIRT1,ISG20,USP3,ALKBH1,UBE2B,TERF2,LONP1,TAF4,ESCO1,ATXN7,MRNIP,UPF1,RBBP6,PRIM1,EPC1,NIPBL,EID3,RIF1,CIB1,CD40LG,JADE1,ERCC5,SP100,ATRX,CNBP,SMC5,XPA,EPC2,SETD2,RNF138,KIN,RPA3,ZNF830,HNRNPC,HELQ,OBI1,WDR33,BRD7,MEAF6,HSPD1,PHF10,HELB,HMGB1,RFC1,HSP90AB1,…
GO:0002757	immune response-activating signaling pathway	0.0007590367452429463	0.0007590367452429463	1	OASL,CMKLR1,RSAD2,DDX60,MS4A1,HSPA1B,AIM2,GFI1,HSPA1A,VAV3,PTK2,RIGI,PIK3R1,FYN,NFKBIA,TNFAIP3,OAS1,FCRL3,IFIH1,TLR5,PYDC5,GCSAM,ZC3HAV1,BIRC3,NR1D1,GBP1,USP15,RIPK2,EIF2AK2,HLA-DPB1,DHX58,BTN3A2,BTN3A1,RAB11FIP2,TRAT1,FYB1,BTN2A2,TRAF6,PDE4D,BIRC2,OTULIN,BTN3A3,HSPD1,HMGB1,PDE4B,ERBIN,TIFA
GO:0002221	pattern recognition receptor signaling pathway	0.0008391443965598304	0.0008391443965598304	1	OASL,RSAD2,DDX60,HSPA1B,AIM2,GFI1,HSPA1A,RIGI,PIK3R1,NFKBIA,TNFAIP3,OAS1,FCRL3,IFIH1,TLR5,PYDC5,ZC3HAV1,BIRC3,NR1D1,USP15,RIPK2,EIF2AK2,DHX58,RAB11FIP2,TRAF6,BIRC2,OTULIN,HSPD1,HMGB1,ERBIN,TIFA
GO:0035966	response to topologically incorrect protein	0.0010849666396548603	0.0010849666396548603	1	HSPA6,DDIT3,HSPA1A,DNAJB1,PIK3R1,HSPH1,BCL2L11,RHBDD2,HSPB1,HSP90AA1,HSPE1,CREBRF,NFE2L2,HSPA5,DNAJB4,CREBZF,CUL3,HSPD1,HSP90AB1,NCK1
GO:0002253	activation of immune response	0.001103615355954337	0.001103615355954337	1	OASL,CMKLR1,RSAD2,DDX60,MS4A1,HSPA1B,AIM2,GFI1,HSPA1A,VAV3,PTK2,A2M,RIGI,PIK3R1,FYN,NFKBIA,TNFAIP3,OAS1,FCRL3,IFIH1,TLR5,PYDC5,GCSAM,ZBP1,ZC3HAV1,BIRC3,NR1D1,GBP1,USP15,RIPK2,EIF2AK2,HSP90AA1,HLA-DPB1,DHX58,BTN3A2,BTN3A1,RAB11FIP2,PYHIN1,TRAT1,FYB1,BTN2A2,TRAF6,PDE4D,BIRC2,OTULIN,BTN3A3,HSPD1,HMGB1,PDE4B,ERBIN,TIFA
GO:0002758	innate immune response-activating signaling pathway	0.0011516080785386271	0.0011516080785386271	1	OASL,RSAD2,DDX60,HSPA1B,AIM2,GFI1,HSPA1A,RIGI,PIK3R1,FYN,NFKBIA,TNFAIP3,OAS1,FCRL3,IFIH1,TLR5,PYDC5,ZC3HAV1,BIRC3,NR1D1,USP15,RIPK2,EIF2AK2,DHX58,RAB11FIP2,TRAF6,BIRC2,OTULIN,HSPD1,HMGB1,ERBIN,TIFA
GO:0002684	positive regulation of immune system process	0.0013774168401414794	0.0013774168401414794	1	OASL,THBS1,CMKLR1,RSAD2,DDX60,MS4A1,HSPA1B,CCL20,AXL,ARG1,AIM2,ANXA1,MAP3K8,BCL6,GFI1,HSPA1A,VAV3,TNFRSF13C,PTK2,A2M,RIGI,PIK3R1,FYN,NFKBIA,TNFAIP3,OAS1,IRS2,FCRL3,HSPH1,IFIH1,TLR5,PYDC5,GCSAM,ZBP1,ZFP36L1,ZC3HAV1,BIRC3,TGFBR2,NR1D1,GBP1,MIA3,FOXO3,USP15,RIPK2,EIF2AK2,HSP90AA1,HLA-DPB1,IL6ST,DHX58,BTN3A2,BTN3A1,SHLD3,SIRT1,RAB11FIP2,DUSP10,PYHIN1,RASGRP1,TRAT1,FYB1,BTN2A2,TRAF6,RIF1,CD40LG,GPR183…
GO:0002764	immune response-regulating signaling pathway	0.0016747725306938094	0.0016747725306938094	1	OASL,CMKLR1,RSAD2,DDX60,MS4A1,HSPA1B,AIM2,GFI1,HSPA1A,VAV3,PTK2,RIGI,PIK3R1,FYN,NFKBIA,TNFAIP3,OAS1,FCRL3,IFIH1,TLR5,PYDC5,GCSAM,ZC3HAV1,BIRC3,NR1D1,GBP1,USP15,RIPK2,MAP3K1,EIF2AK2,HLA-DPB1,DHX58,BTN3A2,BTLA,BTN3A1,RAB11FIP2,TRAT1,FYB1,BTN2A2,TRAF6,PDE4D,BIRC2,OTULIN,BTN3A3,HSPD1,HMGB1,PDE4B,ERBIN,TIFA
GO:1902680	positive regulation of RNA biosynthetic process	0.0018776425668907716	0.0018776425668907716	1	BCL11A,HEY1,IRF8,TCF7L2,BCL3,DDIT3,PBX4,RIGI,NR4A2,PIK3R1,PDGFB,NFKBIA,WWTR1,NR3C1,PER1,ZBTB49,RLF,ZNF395,CEP290,NR1D1,FOXO3,PTMA,ELF1,ZC3H8,RIPK2,KANSL2,HIVEP1,NFIA,KMT2E,F2R,FOSL2,HMGB2,RSF1,DYRK1A,CREBRF,PAXBP1,PLAC8,FOXO1,NFE2L2,SIRT1,TAF4,LMO7,DNAJC2,MSL1,HSF2,HSPA5,ATXN7,PYHIN1,CTCF,RORA,NCOA1,THAP3,ZNF639,EPC1,ATF7IP,TRAF6,ING1,MLLT10,PITHD1,RFX3,KMT2A,ANKRD49,RNASEL,MED21,PHF20,CEBPZ,SP10…
GO:0002753	cytoplasmic pattern recognition receptor signaling pathway	0.0018776425668907716	0.0018776425668907716	1	OASL,RSAD2,DDX60,HSPA1B,HSPA1A,RIGI,TNFAIP3,OAS1,FCRL3,IFIH1,PYDC5,ZC3HAV1,BIRC3,USP15,RIPK2,EIF2AK2,DHX58,TRAF6,BIRC2,OTULIN,HMGB1,ERBIN,TIFA
GO:0050792	regulation of viral process	0.0020095936525859016	0.0020095936525859016	1	OASL,IFIT1,RSAD2,AXL,ISG15,LAMP3,OAS1,IFIH1,ZC3HAV1,MPHOSPH8,MX1,EIF2AK2,N4BP1,RSF1,ISG20,IFIT5,RNASEL,MID2,SP100,HMGB1,PKN2,TOP2B
GO:0019079	viral genome replication	0.0020698338218000335	0.0020698338218000335	1	OASL,IFIT1,RSAD2,ISG15,OAS1,IFIH1,ZC3HAV1,MPHOSPH8,MX1,NFIA,EIF2AK2,N4BP1,ISG20,IFIT5,RNASEL,SMC5,PKN2,VAPA,TOP2B
GO:0051052	regulation of DNA metabolic process	0.0022358344885396388	0.0022358344885396388	1	SPIRE2,ZNF365,BCL6,PELI1,PDGFB,BAZ1A,IL7R,RAD52,SLF1,HSP90AA1,TENT4B,SMCHD1,TSPYL2,SLFN11,CDKN1B,ANKRD31,SHLD3,SIRT1,TERF2,TAF4,ESCO1,ATXN7,MRNIP,UPF1,RBBP6,EPC1,EID3,RIF1,JADE1,ATRX,SMC5,EPC2,SETD2,HNRNPC,HELQ,OBI1,BRD7,MEAF6,PHF10,HELB,HMGB1,SMC3,SUPT20H,PTGES3,JADE2,TAF7
GO:0070647	protein modification by small protein conjugation or removal	0.0022501986072520296	0.0022501986072520296	1	BCL11A,HERC5,OTUD7A,HSPA1B,USP18,SH3RF3,ISG15,OTUD3,HSPA1A,PDCD6,PELI1,TNFAIP3,PER2,IFIH1,MYLIP,DCAF15,BIRC3,ARRDC3,HERC6,USP15,RIPK2,SLF1,HSP90AA1,N4BP1,SMURF2,HERC3,UHRF2,NFE2L2,MDM4,SIRT1,TRIM23,PIAS1,USPL1,UBE2B,LMO7,FBXW7,SENP7,UBE2H,RNF103,CDC26,RBBP6,TRAF6,TRIM52,EID3,BMI1,SMC5,JOSD1,KLHL24,USP25,RNF138,PCNP,OTUD1,HIF1A,IVNS1ABP,MSL2,COPS2,RNF113A,BIRC2,OTULIN,OBI1,CUL3,TOPORS,FBXL3,SHPRH,…
GO:0006974	DNA damage response	0.0023003962715552008	0.0023003962715552008	1	SPIRE2,BCL3,ZNF365,DDIT3,AIM2,PMAIP1,BCL6,GFI1,VAV3,BACH1,PELI1,DDIAS,BCL2L11,RAD52,SLF1,HMGB2,DYRK1A,BOD1L1,SMCHD1,SLFN11,FOXO1,CDKN2AIP,MDM4,SHLD3,MBD4,SIRT1,USP3,ALKBH1,PIAS1,UBE2B,TERF2,TAF4,FBXW7,ATXN7,MRNIP,UPF1,RBBP6,EPC1,NIPBL,EID3,RIF1,CIB1,ERCC5,SP100,ATRX,SMC5,XPA,EPC2,PPP4R3A,SETD2,RNF138,KIN,RPA3,ZNF830,RBBP5,MSL2,HELQ,WDR33,BRD7,TOPORS,MEAF6,TLK2,PHF10,HELB,HMGB1,SHPRH,ASTE1,MLH3,RA…
GO:0043484	regulation of RNA splicing	0.0023506860698629386	0.0023506860698629386	1	HSPA1A,PIK3R1,HABP4,PTBP2,CLK1,HNRNPL,DYRK1A,ZNF638,RBMXL1,CLK4,CLK2,ATXN7,CIRBP,CWC22,YTHDC1,SRSF7,RBM25,RBM39,SRRM1,WTAP,RBM5,RBM4,SRSF4,SUPT20H
GO:0045893	positive regulation of DNA-templated transcription	0.0024955890542731913	0.0024955890542731913	1	BCL11A,HEY1,IRF8,TCF7L2,BCL3,DDIT3,PBX4,RIGI,NR4A2,PIK3R1,PDGFB,NFKBIA,WWTR1,NR3C1,PER1,ZBTB49,RLF,ZNF395,CEP290,NR1D1,FOXO3,PTMA,ELF1,ZC3H8,RIPK2,KANSL2,HIVEP1,NFIA,KMT2E,F2R,FOSL2,HMGB2,RSF1,DYRK1A,CREBRF,PAXBP1,PLAC8,FOXO1,NFE2L2,SIRT1,TAF4,LMO7,DNAJC2,MSL1,HSF2,HSPA5,ATXN7,PYHIN1,CTCF,RORA,NCOA1,THAP3,ZNF639,EPC1,ATF7IP,TRAF6,ING1,MLLT10,PITHD1,RFX3,KMT2A,ANKRD49,RNASEL,MED21,PHF20,CEBPZ,SP10…
GO:0043207	response to external biotic stimulus	0.002597474800540136	0.002597474800540136	1	IFIT3,OASL,IFIT1,IFIT2,HERC5,RSAD2,DDX60,IFI44L,HSPA1B,JCHAIN,USP18,IFI44,CCL20,AXL,IRF8,ARG1,BCL3,AIM2,CXCR4,ISG15,PMAIP1,GFI1,HSPA1A,NMB,A2M,RIGI,PIK3R1,PELI1,FYN,NFKBIA,TNFAIP3,OAS1,FCRL3,IFIH1,TLR5,RTP4,PYDC5,ZBP1,GBP3,BNIP3,ZC3HAV1,BIRC3,NR1D1,GBP1,MX1,USP15,RIPK2,HSPB1,EIF2AK2,HSP90AA1,N4BP1,F2R,HMGB2,DHX58,SLFN11,NFE2L2,ISG20,RAB11FIP2,IFIT5,LYST,SENP7,PYHIN1,NT5C3A,TRAV6,RASGRP1,UPF1,TRAF…
GO:0051707	response to other organism	0.002597474800540136	0.002597474800540136	1	IFIT3,OASL,IFIT1,IFIT2,HERC5,RSAD2,DDX60,IFI44L,HSPA1B,JCHAIN,USP18,IFI44,CCL20,AXL,IRF8,ARG1,BCL3,AIM2,CXCR4,ISG15,PMAIP1,GFI1,HSPA1A,NMB,A2M,RIGI,PIK3R1,PELI1,FYN,NFKBIA,TNFAIP3,OAS1,FCRL3,IFIH1,TLR5,RTP4,PYDC5,ZBP1,GBP3,BNIP3,ZC3HAV1,BIRC3,NR1D1,GBP1,MX1,USP15,RIPK2,HSPB1,EIF2AK2,HSP90AA1,N4BP1,F2R,HMGB2,DHX58,SLFN11,NFE2L2,ISG20,RAB11FIP2,IFIT5,LYST,SENP7,PYHIN1,NT5C3A,TRAV6,RASGRP1,UPF1,TRAF…
GO:0042026	protein refolding	0.002597474800540136	0.002597474800540136	1	HSPA6,HSPA1B,HSPA1A,DNAJA4,HSPB1,HSP90AA1,HSPA5,HSPD1
GO:0048872	homeostasis of number of cells	0.0029033199009737194	0.0029033199009737194	1	HSPA1B,AIM2,PMAIP1,ANXA1,HSPA1A,TSC22D3,TNFAIP3,SH2B3,ZFP36L1,FOXO3,ZC3H8,KMT2E,F2R,HMGB2,GPR183,OCIAD2,LYAR,HIF1A,HMGB1,PDE4B,STAT5B
GO:0060759	regulation of response to cytokine stimulus	0.0029033199009737194	0.0029033199009737194	1	HSPA1B,USP18,AXL,ARG1,CXCR4,ISG15,GFI1,HSPA1A,RIGI,TNFAIP3,OAS1,SH2B3,IFIH1,ZBP1,IL6ST,ZNF675,CARD16,USP25,HIF1A,RNF113A,OTULIN
GO:0044419	biological process involved in interspecies interaction between organisms	0.0031098187456764315	0.0031098187456764315	1	IFIT3,OASL,IFIT1,IFIT2,HERC5,RSAD2,DDX60,IFI44L,HSPA1B,JCHAIN,USP18,IFI44,CCL20,AXL,IRF8,ARG1,BCL3,AIM2,CXCR4,ISG15,PMAIP1,GFI1,HSPA1A,NMB,A2M,RIGI,PIK3R1,PELI1,FYN,NFKBIA,TNFAIP3,OAS1,FCRL3,IFIH1,TLR5,RTP4,PYDC5,ZBP1,GBP3,BNIP3,ZC3HAV1,BIRC3,NR1D1,GBP1,MX1,USP15,RIPK2,HSPB1,EIF2AK2,SLC3A2,HSP90AA1,N4BP1,F2R,HMGB2,DHX58,SLFN11,NFE2L2,ISG20,RAB11FIP2,IFIT5,LYST,SENP7,PYHIN1,NT5C3A,TRAV6,RASGRP1,UP…
GO:0039529	RIG-I signaling pathway	0.0032579288238918907	0.0032579288238918907	1	OASL,DDX60,RIGI,ZC3HAV1,BIRC3,USP15,DHX58,BIRC2
GO:0009607	response to biotic stimulus	0.0032579288238918907	0.0032579288238918907	1	IFIT3,OASL,IFIT1,IFIT2,HERC5,RSAD2,DDX60,IFI44L,HSPA1B,JCHAIN,USP18,IFI44,CCL20,AXL,IRF8,ARG1,BCL3,DDIT3,AIM2,CXCR4,ISG15,PMAIP1,GFI1,HSPA1A,NMB,A2M,RIGI,PIK3R1,PELI1,FYN,NFKBIA,TNFAIP3,OAS1,FCRL3,IFIH1,TLR5,RTP4,PYDC5,ZBP1,RBMS3,GBP3,BNIP3,ZC3HAV1,BIRC3,NR1D1,GBP1,MX1,USP15,RIPK2,HSPB1,EIF2AK2,HSP90AA1,N4BP1,F2R,HMGB2,DHX58,SLFN11,NFE2L2,ISG20,RAB11FIP2,IFIT5,LYST,SENP7,PYHIN1,NT5C3A,TRAV6,RASGR…
GO:0045089	positive regulation of innate immune response	0.0032579288238918907	0.0032579288238918907	1	OASL,RSAD2,DDX60,HSPA1B,AIM2,GFI1,HSPA1A,RIGI,PIK3R1,FYN,NFKBIA,TNFAIP3,OAS1,FCRL3,IFIH1,TLR5,PYDC5,ZBP1,ZC3HAV1,BIRC3,NR1D1,USP15,RIPK2,EIF2AK2,HSP90AA1,DHX58,RAB11FIP2,PYHIN1,RASGRP1,TRAF6,HLA-E,BIRC2,OTULIN,HSPD1,HMGB1,ERBIN,TIFA
GO:0051085	chaperone cofactor-dependent protein refolding	0.0032579288238918907	0.0032579288238918907	1	HSPA6,HSPA1B,HSPA1A,DNAJB1,HSPE1,HSPA5,DNAJB4,PTGES3
GO:0001817	regulation of cytokine production	0.003401305422911893	0.003401305422911893	1	THBS1,CMKLR1,RSAD2,HSPA1B,AXL,IRF8,CD200,BCL3,DDIT3,AIM2,ISG15,ANXA1,BCL6,HSPA1A,NMB,RIGI,HILPDA,TNFAIP3,OAS1,IFIH1,TLR5,PER1,ZBTB49,ZC3HAV1,GBP1,RIPK2,HSPB1,EIF2AK2,HSP90AA1,HLA-DPB1,IL6ST,N4BP1,F2R,DHX58,BTN3A2,BTN3A1,SIRT1,ZBTB20,RORA,GPR174,ATP2B1,PIBF1,BTN2A2,TRAF6,TIGIT,CD40LG,PDE4D,MORC3,CARD16,SETD2,HLA-E,HIF1A,BTN3A3,IL18R1,CUL3,HSPD1,SRGN,HMGB1,REL,PDE4B
GO:0050776	regulation of immune response	0.003691663193257998	0.003691663193257998	1	OASL,CMKLR1,RSAD2,DDX60,MS4A1,HSPA1B,USP18,ARG1,AIM2,ISG15,ANXA1,BCL6,GFI1,HSPA1A,VAV3,PTK2,A2M,RIGI,PIK3R1,FYN,NFKBIA,TNFAIP3,OAS1,FCRL3,IFIH1,TLR5,PYDC5,GCSAM,ZBP1,ZC3HAV1,BIRC3,NR1D1,GBP1,SAMSN1,USP15,RIPK2,MAP3K1,EIF2AK2,HSP90AA1,HLA-DPB1,IL6ST,N4BP1,DHX58,BTN3A2,BTLA,BTN3A1,NFE2L2,SHLD3,SIRT1,RAB11FIP2,PYHIN1,RASGRP1,TRAT1,FYB1,BTN2A2,TRAF6,RIF1,PDE4D,LYAR,GNAS,HLA-E,BIRC2,OTULIN,BTN3A3,IL18…
GO:0001816	cytokine production	0.003691663193257998	0.003691663193257998	1	THBS1,CMKLR1,RSAD2,HSPA1B,AXL,IRF8,CD200,BCL3,DDIT3,AIM2,ISG15,ANXA1,BCL6,HSPA1A,NMB,RIGI,HILPDA,TNFAIP3,OAS1,IFIH1,TLR5,PER1,ZBTB49,ZC3HAV1,GBP1,RIPK2,HSPB1,EIF2AK2,HSP90AA1,HLA-DPB1,IL6ST,N4BP1,F2R,DHX58,BTN3A2,BTN3A1,SIRT1,ZBTB20,RORA,GPR174,ATP2B1,PIBF1,BTN2A2,TRAF6,TIGIT,CD40LG,PDE4D,MORC3,CARD16,SETD2,HLA-E,HIF1A,BTN3A3,IL18R1,CUL3,HSPD1,SRGN,HMGB1,REL,PDE4B
GO:0009057	macromolecule catabolic process	0.003691663193257998	0.003691663193257998	1	HERC5,OTUD7A,HSPA1B,BOLL,DDIT3,SH3RF3,CHI3L2,ISG15,PMAIP1,HSPA1A,PTK2,FBXL13,GPRASP1,NKD1,PELI1,ZFAND2A,LAMP3,TNFAIP3,MYLIP,ZFP36L1,BNIP3,RHBDD2,ZC3HAV1,NR1D1,HERC6,CENATAC,TUT4,HSP90AA1,EXOSC8,N4BP1,SMURF2,HERC3,ZC3H12D,CREBRF,RNF175,TENT4B,TENT5A,SNX9,CDKN1B,FOXO1,NFE2L2,MDM4,BANP,SIRT1,ISG20,PIAS1,UBE2B,LONP1,CNOT6L,FBXW7,HSPA5,PYHIN1,NEMF,CIRBP,UBE2H,UPF3B,RNF103,CDC26,STAM,FBXW4,UPF1,RBBP6,M…
GO:0039535	regulation of RIG-I signaling pathway	0.003691663193257998	0.003691663193257998	1	OASL,DDX60,ZC3HAV1,BIRC3,USP15,DHX58,BIRC2
GO:1903900	regulation of viral life cycle	0.003691663193257998	0.003691663193257998	1	OASL,IFIT1,RSAD2,AXL,ISG15,LAMP3,OAS1,IFIH1,ZC3HAV1,MPHOSPH8,MX1,EIF2AK2,N4BP1,ISG20,IFIT5,RNASEL,HMGB1,PKN2,TOP2B
GO:0061077	chaperone-mediated protein folding	0.0037396432538584832	0.0037396432538584832	1	HSPA6,HSPA1B,HSPA1A,DNAJB1,HSPB1,PFDN2,HSPE1,HSPA5,DNAJB6,DNAJB4,CHORDC1,HSP90AB1,PTGES3
GO:0032446	protein modification by small protein conjugation	0.0037874230037340992	0.0037874230037340992	1	BCL11A,HERC5,HSPA1B,SH3RF3,ISG15,HSPA1A,PDCD6,PELI1,TNFAIP3,PER2,IFIH1,MYLIP,DCAF15,BIRC3,ARRDC3,HERC6,RIPK2,SLF1,HSP90AA1,N4BP1,SMURF2,HERC3,UHRF2,NFE2L2,MDM4,SIRT1,TRIM23,PIAS1,UBE2B,LMO7,FBXW7,UBE2H,RNF103,CDC26,RBBP6,TRAF6,TRIM52,EID3,BMI1,SMC5,KLHL24,RNF138,PCNP,HIF1A,IVNS1ABP,MSL2,COPS2,RNF113A,BIRC2,OTULIN,OBI1,CUL3,TOPORS,FBXL3,SHPRH,ANAPC16,HSP90AB1,WWP1,KBTBD2,RNF111,KLHL9,RNF38
GO:0035872	nucleotide-binding domain, leucine rich repeat containing receptor signaling pathway	0.004030788455801978	0.004030788455801978	1	HSPA1B,HSPA1A,TNFAIP3,BIRC3,RIPK2,BIRC2,OTULIN,ERBIN
GO:0002831	regulation of response to biotic stimulus	0.0040438967984697035	0.0040438967984697035	1	OASL,HERC5,RSAD2,DDX60,HSPA1B,USP18,ARG1,AIM2,ISG15,GFI1,HSPA1A,A2M,RIGI,PIK3R1,FYN,NFKBIA,TNFAIP3,OAS1,FCRL3,IFIH1,TLR5,PYDC5,ZBP1,ZC3HAV1,BIRC3,NR1D1,USP15,RIPK2,EIF2AK2,HSP90AA1,N4BP1,DHX58,NFE2L2,RAB11FIP2,PYHIN1,RASGRP1,TRAF6,LYAR,CARD16,HLA-E,BIRC2,OTULIN,HSPD1,HMGB1,SERPINB9,ERBIN,TIFA
GO:0071356	cellular response to tumor necrosis factor	0.004057637700217503	0.004057637700217503	1	HSPA1B,AIM2,HSPA1A,NFKBIA,TNFAIP3,GBP3,ZFP36L1,BIRC3,NR1D1,GBP1,FOXO3,NFE2L2,SIRT1,ZNF675,TRAF6,CIB1,CARD16,BIRC2,OTULIN,ERBIN
GO:0006458	'de novo' protein folding	0.004959841188910019	0.004959841188910019	1	HSPA6,HSPA1B,HSPA1A,DNAJB1,HSPE1,DNAJC2,HSPA5,DNAJB4,HSPD1,PTGES3
GO:0002833	positive regulation of response to biotic stimulus	0.005289956355679717	0.005289956355679717	1	OASL,RSAD2,DDX60,HSPA1B,ARG1,AIM2,GFI1,HSPA1A,RIGI,PIK3R1,FYN,NFKBIA,TNFAIP3,OAS1,FCRL3,IFIH1,TLR5,PYDC5,ZBP1,ZC3HAV1,BIRC3,NR1D1,USP15,RIPK2,EIF2AK2,HSP90AA1,DHX58,RAB11FIP2,PYHIN1,RASGRP1,TRAF6,HLA-E,BIRC2,OTULIN,HSPD1,HMGB1,ERBIN,TIFA
GO:0001776	leukocyte homeostasis	0.005991444866133659	0.005991444866133659	1	AIM2,PMAIP1,ANXA1,TSC22D3,TNFAIP3,SH2B3,ZC3H8,GPR183,HMGB1,PDE4B
GO:0043687	post-translational protein modification	0.006424100790147283	0.006424100790147283	1	BCL11A,HERC5,OTUD7A,HSPA1B,USP18,SH3RF3,ISG15,OTUD3,HSPA1A,PDCD6,PELI1,TNFAIP3,PER2,IFIH1,MYLIP,DCAF15,BIRC3,ARRDC3,HERC6,USP15,RIPK2,SLF1,HSP90AA1,N4BP1,SMURF2,HERC3,UHRF2,NFE2L2,MDM4,SIRT1,TRIM23,PIAS1,USPL1,UBE2B,LMO7,ESCO1,FBXW7,SENP7,UBE2H,RNF103,CDC26,RBBP6,TRAF6,TRIM52,EID3,BMI1,SMC5,JOSD1,KLHL24,USP25,RNF138,PCNP,OTUD1,HIF1A,IVNS1ABP,MSL2,COPS2,RNF113A,BIRC2,OTULIN,OBI1,CUL3,TOPORS,FBXL3,…
GO:0070106	interleukin-27-mediated signaling pathway	0.006424100790147283	0.006424100790147283	1	OASL,OAS1,MX1,IL6ST
GO:0001959	regulation of cytokine-mediated signaling pathway	0.006980306647200662	0.006980306647200662	1	HSPA1B,USP18,AXL,ARG1,CXCR4,ISG15,GFI1,HSPA1A,TNFAIP3,OAS1,SH2B3,ZBP1,IL6ST,ZNF675,CARD16,USP25,HIF1A,RNF113A,OTULIN
GO:0080135	regulation of cellular response to stress	0.007311686160490698	0.007311686160490698	1	SPIRE2,ZNF365,DDIT3,PMAIP1,HSPA1A,DNAJB1,PIK3R1,PELI1,DDIAS,BCL2L11,RAD52,SLF1,EIF2AK2,DYRK1A,CREBRF,SMCHD1,FOXO1,NFE2L2,SHLD3,SIRT1,TERF2,TAF4,DNAJC2,FBXW7,HSPA5,DNAJB6,ATXN7,MRNIP,EPC1,RIF1,CHORDC1,USP25,EPC2,SETD2,HELQ,BRD7,MEAF6,SVIP,PHF10,HELB,HMGB1,SUPT20H,TAF7,NCK1
GO:0006325	chromatin organization	0.00816743214939699	0.00816743214939699	1	H4C11,CENPV,PER2,PER1,BAZ1A,H3-3B,MPHOSPH8,USP15,SLF1,TUT4,KMT2E,HMGB2,RSF1,DYRK1A,UHRF2,CHD2,SMCHD1,SLFN11,SIRT1,KDM6A,USP3,ALKBH1,SETDB2,CTCF,EPC1,NIPBL,YTHDC1,EID3,RIF1,KMT2A,BMI1,PRMT9,MIER1,ATRX,CREBZF,SMC5,ANP32B,KAT6B,CHD1,SETD2,KDM6B,RBBP5,HNRNPC,MSL2,BRD7,HMGN2,TLK2,PHF10,BCOR,HMGB1,MECP2,CHD6,CHD7
GO:0050778	positive regulation of immune response	0.008293974927278428	0.008293974927278428	1	OASL,CMKLR1,RSAD2,DDX60,MS4A1,HSPA1B,AIM2,ANXA1,GFI1,HSPA1A,VAV3,PTK2,A2M,RIGI,PIK3R1,FYN,NFKBIA,TNFAIP3,OAS1,FCRL3,IFIH1,TLR5,PYDC5,GCSAM,ZBP1,ZC3HAV1,BIRC3,NR1D1,GBP1,USP15,RIPK2,EIF2AK2,HSP90AA1,HLA-DPB1,IL6ST,DHX58,BTN3A2,BTN3A1,SHLD3,SIRT1,RAB11FIP2,PYHIN1,RASGRP1,TRAT1,FYB1,BTN2A2,TRAF6,RIF1,PDE4D,HLA-E,BIRC2,OTULIN,BTN3A3,IL18R1,HSPD1,HMGB1,PDE4B,ERBIN,TIFA
GO:0032727	positive regulation of interferon-alpha production	0.008293974927278428	0.008293974927278428	1	NMB,RIGI,IFIH1,ZC3HAV1,RIPK2,SETD2,HSPD1
GO:0090084	negative regulation of inclusion body assembly	0.008298013303159626	0.008298013303159626	1	HSPA1B,HSPA1A,DNAJB1,DNAJA4,DNAJB6
GO:1900246	positive regulation of RIG-I signaling pathway	0.008298013303159626	0.008298013303159626	1	OASL,DDX60,ZC3HAV1,USP15,DHX58
GO:0051276	chromosome organization	0.00831734607451938	0.00831734607451938	1	H4C11,ARHGEF10,HSPA1B,TCF7L2,ZNF365,CENPV,GEM,HSPA1A,NCAPH,H3-3B,SLF1,HSP90AA1,HMGB2,TENT4B,ANKRD31,SHLD3,CENPC,TERF2,SPICE1,ESCO1,FBXW7,CTCF,UPF1,BUB3,PIBF1,NIPBL,EID3,MTERF1,RIF1,SP100,ATRX,STAG2,SMC5,XPA,CDK5RAP2,RPA3,HNRNPC,NUDC,CUL3,BRD7,PHF10,HMGB1,EML4,RFC1,HSP90AB1,TOP2B,SMC3,PRPF4B,PTGES3
GO:0031116	positive regulation of microtubule polymerization	0.009955715184046364	0.009955715184046364	1	HSPA1B,CDK5R1,HSPA1A,AKAP9,CLIP1,CDK5RAP2,PDE4DIP,MECP2
GO:0010629	negative regulation of gene expression	0.010692526543560843	0.010692526543560843	1	THBS1,CMKLR1,HSPA1B,BOLL,AXL,CD200,BCL3,DDIT3,CENPV,ANXA1,HSPA1A,NMB,PDGFB,TNFAIP3,OAS1,FCRL3,HABP4,BAZ1A,RBMS3,ZFP36L1,PTBP2,ZC3HAV1,GBP1,MPHOSPH8,TUT4,EIF2AK2,EXOSC8,N4BP1,SFMBT2,ZC3H12D,ZC3H7A,DHX58,DYRK1A,UHRF2,TENT4B,SMCHD1,TENT5A,SIRT1,TERF2,CNOT6L,SETDB2,FBXW7,CIRBP,GPR174,UPF3B,ATP2B1,UPF1,PIBF1,EPC1,METTL14,BTN2A2,YTHDC1,UPF2,TIGIT,RIF1,SRSF7,EXOSC9,KMT2A,DCP1A,BMI1,MAGOHB,ATRX,CREBZF,MO…
GO:0009968	negative regulation of signal transduction	0.010883694196214985	0.010883694196214985	1	THBS1,HEY1,HSPA1B,IGFBP3,SHISA2,USP18,ERRFI1,SPRY1,ADM,TCF7L2,ARG1,BCL3,DDIT3,AIM2,PMEPA1,NOG,ISG15,NPHP3,OTUD3,HSPA1A,PDCD6,DKK3,SKIL,NR4A2,GPRASP1,NKD1,PELI1,DDIAS,FYN,NFKBIA,TNFAIP3,WWTR1,OAS1,FCRL3,SH2B3,PER1,PYDC5,RBMS3,SESN1,MARK3,ARID4B,NR1D1,GBP1,C3ORF33,USP15,HSPB1,MORN3,IL6ST,SMURF2,HEG1,DHX58,DYRK1A,CREBRF,FOXO1,NFE2L2,SIRT1,DUSP16,ZNF675,UBE2B,DUSP10,FBXW7,HSPA5,RORA,PIBF1,ING1,TRABD2…
GO:0045087	innate immune response	0.012872554477111393	0.012872554477111393	1	IFIT3,OASL,IFIT1,IFIT2,HERC5,RSAD2,DDX60,HSPA1B,JCHAIN,USP18,IRF8,ARG1,AIM2,ISG15,GFI1,HSPA1A,NMB,A2M,RIGI,PIK3R1,FYN,NFKBIA,TNFAIP3,OAS1,FCRL3,IFIH1,TLR5,PYDC5,ZBP1,GBP3,ZC3HAV1,BIRC3,NR1D1,GBP1,MX1,USP15,RIPK2,EIF2AK2,HSP90AA1,N4BP1,DHX58,NFE2L2,RAB11FIP2,LYST,SENP7,PYHIN1,RASGRP1,TRAF6,MID2,SP100,MORC3,LYAR,SETD2,HLA-E,BIRC2,OTULIN,HSPD1,HMGB1,SERPINB9,REL,ERBIN,TIFA,NCK1
GO:0016567	protein ubiquitination	0.013064615110232167	0.013064615110232167	1	HERC5,HSPA1B,SH3RF3,ISG15,HSPA1A,PDCD6,PELI1,TNFAIP3,PER2,MYLIP,DCAF15,BIRC3,ARRDC3,HERC6,RIPK2,HSP90AA1,N4BP1,SMURF2,HERC3,UHRF2,NFE2L2,MDM4,SIRT1,TRIM23,UBE2B,LMO7,FBXW7,UBE2H,RNF103,CDC26,RBBP6,TRAF6,TRIM52,BMI1,KLHL24,RNF138,PCNP,IVNS1ABP,MSL2,RNF113A,BIRC2,OTULIN,OBI1,CUL3,TOPORS,FBXL3,SHPRH,ANAPC16,HSP90AB1,WWP1,KBTBD2,RNF111,KLHL9,RNF38
GO:0034612	response to tumor necrosis factor	0.015255404114158178	0.015255404114158178	1	HSPA1B,AIM2,HSPA1A,NFKBIA,TNFAIP3,GBP3,ZFP36L1,BIRC3,NR1D1,GBP1,FOXO3,NFE2L2,SIRT1,ZNF675,TRAF6,CIB1,CARD16,BIRC2,OTULIN,ERBIN
GO:0048585	negative regulation of response to stimulus	0.01526532621622011	0.01526532621622011	1	THBS1,HEY1,HSPA1B,IGFBP3,SHISA2,USP18,METRNL,ERRFI1,SPRY1,ADM,TCF7L2,ARG1,CD200,BCL3,DDIT3,AIM2,PMEPA1,NOG,ISG15,ANXA1,NPHP3,OTUD3,HSPA1A,PDCD6,DKK3,A2M,SKIL,NR4A2,GPRASP1,NKD1,PELI1,PDGFB,DDIAS,FYN,NFKBIA,TNFAIP3,WWTR1,OAS1,FCRL3,SH2B3,PER1,PYDC5,RBMS3,SESN1,MARK3,ARID4B,NR1D1,GBP1,C3ORF33,SAMSN1,USP15,HSPB1,MORN3,IL6ST,SMURF2,HEG1,DHX58,DYRK1A,CREBRF,SMCHD1,FOXO1,NFE2L2,SHLD3,SIRT1,DUSP16,ZNF67…
GO:0034097	response to cytokine	0.01526532621622011	0.01526532621622011	1	OASL,IFIT1,HSPA1B,USP18,IL20RB,CCL20,AXL,IRF8,ARG1,AIM2,CXCR4,ISG15,GFI1,HSPA1A,RIGI,PIK3R1,PDGFB,NFKBIA,LAMP3,TNFAIP3,OAS1,SH2B3,IFIH1,EDAR,PYDC5,ZBP1,GBP3,ZFP36L1,BIRC3,NR1D1,IL7R,GBP1,FOXO3,MX1,EIF2AK2,IL6ST,NFE2L2,SIRT1,ZNF675,PYHIN1,UPF1,TRAF6,CIB1,SP100,CARD16,USP25,SETD2,MX2,HIF1A,RNF113A,BIRC2,OTULIN,IL18R1,REL,ERBIN,STAT5B
GO:1901652	response to peptide	0.01526532621622011	0.01526532621622011	1	OASL,IFIT1,HSPA1B,USP18,IL20RB,CCL20,AXL,IRF8,ARG1,AIM2,CXCR4,ISG15,GFI1,HSPA1A,RIGI,PIK3R1,PDGFB,NFKBIA,LAMP3,TNFAIP3,OAS1,SH2B3,IFIH1,EDAR,PYDC5,ZBP1,GBP3,ZFP36L1,BIRC3,NR1D1,IL7R,GBP1,FOXO3,MX1,EIF2AK2,IL6ST,NFE2L2,SIRT1,ZNF675,PYHIN1,UPF1,TRAF6,CIB1,SP100,CARD16,USP25,SETD2,MX2,HIF1A,RNF113A,BIRC2,OTULIN,IL18R1,REL,ERBIN,STAT5B
GO:0001819	positive regulation of cytokine production	0.015465496311151175	0.015465496311151175	1	THBS1,RSAD2,HSPA1B,CD200,DDIT3,AIM2,ISG15,ANXA1,HSPA1A,NMB,RIGI,HILPDA,OAS1,IFIH1,TLR5,ZC3HAV1,RIPK2,HSPB1,EIF2AK2,HSP90AA1,HLA-DPB1,IL6ST,F2R,DHX58,BTN3A2,BTN3A1,SIRT1,RORA,PIBF1,TRAF6,TIGIT,CD40LG,PDE4D,SETD2,HLA-E,HIF1A,IL18R1,HSPD1,HMGB1,PDE4B
GO:0006338	chromatin remodeling	0.01615079110667857	0.01615079110667857	1	H4C11,CENPV,PER2,PER1,BAZ1A,H3-3B,MPHOSPH8,USP15,TUT4,KMT2E,HMGB2,RSF1,DYRK1A,UHRF2,CHD2,SMCHD1,SLFN11,SIRT1,KDM6A,USP3,ALKBH1,CTCF,EPC1,NIPBL,YTHDC1,RIF1,KMT2A,BMI1,PRMT9,MIER1,ATRX,CREBZF,ANP32B,KAT6B,CHD1,SETD2,KDM6B,RBBP5,HNRNPC,MSL2,BRD7,PHF10,BCOR,HMGB1,MECP2,CHD6,CHD7
GO:0006457	protein folding	0.016620665778036472	0.016620665778036472	1	HSPA6,HSPA1B,HSPA1A,DNAJB1,HSPH1,NKTR,DNAJA4,HSPB1,HSP90AA1,PFDN2,HSPE1,PPIG,DNAJC2,HSPA5,DNAJB6,DNAJB4,CHORDC1,CDC37L1,NUDC,HSPD1,HSP90AB1,PTGES3
GO:0009409	response to cold	0.017175756237094757	0.017175756237094757	1	METRNL,NFKBIA,HSP90AA1,FOXO1,CIRBP,HSPD1
GO:0043536	positive regulation of blood vessel endothelial cell migration	0.01741791057322026	0.01741791057322026	1	THBS1,ANXA1,PDGFB,FGFR1,HSPB1,SIRT1,CIB1,HIF1A,HMGB1,AKT3
GO:0032088	negative regulation of NF-kappaB transcription factor activity	0.01767923657742587	0.01767923657742587	1	CMKLR1,CD200,BCL3,AIM2,GFI1,NFKBIA,TNFAIP3,SIRT1,ZNF675,OTULIN,COMMD6,ERBIN
GO:0039531	regulation of cytoplasmic pattern recognition receptor signaling pathway	0.018277002026747483	0.018277002026747483	1	OASL,RSAD2,DDX60,HSPA1B,HSPA1A,TNFAIP3,FCRL3,PYDC5,ZC3HAV1,BIRC3,USP15,EIF2AK2,DHX58,BIRC2,HMGB1,ERBIN
GO:0006310	DNA recombination	0.018277002026747483	0.018277002026747483	1	ZNF365,PELI1,IL7R,RAD52,SLF1,HMGB2,SMCHD1,ANKRD31,SHLD3,TERF2,MRNIP,EPC1,NIPBL,EID3,RIF1,CD40LG,ERCC5,SMC5,EPC2,SETD2,RNF138,RPA3,HELQ,MEAF6,HSPD1,HELB,HMGB1,ASTE1,TOP2B,MLH3,RAD51B
GO:0070424	regulation of nucleotide-binding domain, leucine rich repeat containing receptor signaling pathway	0.018277002026747483	0.018277002026747483	1	HSPA1B,HSPA1A,BIRC3,BIRC2,ERBIN
GO:2000781	positive regulation of double-strand break repair	0.018853021864896787	0.018853021864896787	1	SPIRE2,PELI1,SLF1,SMCHD1,SHLD3,SIRT1,MRNIP,EPC1,RIF1,EPC2,HELQ,BRD7,MEAF6,PHF10
GO:0031349	positive regulation of defense response	0.019814184883113203	0.019814184883113203	1	OASL,RSAD2,DDX60,HSPA1B,ARG1,AIM2,MAP3K8,GFI1,HSPA1A,RIGI,PIK3R1,FYN,NFKBIA,TNFAIP3,OAS1,FCRL3,IFIH1,TLR5,PYDC5,ZBP1,GBP3,ZC3HAV1,BIRC3,NR1D1,GBP1,USP15,RIPK2,EIF2AK2,HSP90AA1,IL6ST,DHX58,RAB11FIP2,PYHIN1,RASGRP1,TRAF6,HLA-E,BIRC2,OTULIN,HSPD1,HMGB1,ERBIN,TIFA
GO:0030163	protein catabolic process	0.019814184883113203	0.019814184883113203	1	HERC5,OTUD7A,HSPA1B,DDIT3,SH3RF3,ISG15,PMAIP1,HSPA1A,PTK2,FBXL13,NKD1,PELI1,ZFAND2A,LAMP3,TNFAIP3,MYLIP,BNIP3,RHBDD2,NR1D1,HERC6,CENATAC,HSP90AA1,N4BP1,SMURF2,HERC3,CREBRF,RNF175,SNX9,CDKN1B,FOXO1,NFE2L2,MDM4,BANP,SIRT1,PIAS1,UBE2B,LONP1,FBXW7,HSPA5,PYHIN1,NEMF,UBE2H,RNF103,CDC26,STAM,FBXW4,RBBP6,PSMB9,ABHD10,CASP7,UFSP2,BNIP3L,TBL1X,L3MBTL3,USP25,PCNP,BIRC2,TMF1,OMA1,CUL3,TOPORS,TLK2,SVIP,FBXL3,…
GO:0051090	regulation of DNA-binding transcription factor activity	0.019814184883113203	0.019814184883113203	1	CMKLR1,HSPA1B,TCF7L2,CD200,BCL3,DDIT3,AIM2,GFI1,HSPA1A,SGK3,NFKBIA,TNFAIP3,ARID5B,RHEBL1,C3ORF33,RIPK2,EIF2AK2,SIRT1,ZNF675,TRAF6,TRIM52,CIB1,ZNF431,CD40LG,MID2,SP100,CREBZF,TAF3,CARD16,OTULIN,IL18R1,COMMD6,ERBIN
GO:0098542	defense response to other organism	0.020385192720013993	0.020385192720013993	1	IFIT3,OASL,IFIT1,IFIT2,HERC5,RSAD2,DDX60,IFI44L,HSPA1B,JCHAIN,USP18,CCL20,IRF8,ARG1,AIM2,ISG15,PMAIP1,GFI1,HSPA1A,NMB,A2M,RIGI,PIK3R1,FYN,NFKBIA,TNFAIP3,OAS1,FCRL3,IFIH1,TLR5,RTP4,PYDC5,ZBP1,GBP3,BNIP3,ZC3HAV1,BIRC3,NR1D1,GBP1,MX1,USP15,RIPK2,EIF2AK2,HSP90AA1,N4BP1,HMGB2,DHX58,SLFN11,NFE2L2,ISG20,RAB11FIP2,IFIT5,LYST,SENP7,PYHIN1,NT5C3A,RASGRP1,TRAF6,TRIM52,RNASEL,MID2,SP100,MORC3,BNIP3L,LYAR,SET…
GO:0090063	positive regulation of microtubule nucleation	0.020557484396396163	0.020557484396396163	1	HSPA1B,HSPA1A,PDE4DIP,MECP2
GO:0031112	positive regulation of microtubule polymerization or depolymerization	0.020557484396396163	0.020557484396396163	1	HSPA1B,CDK5R1,HSPA1A,AKAP9,CLIP1,CDK5RAP2,PDE4DIP,MECP2
GO:1902237	positive regulation of endoplasmic reticulum stress-induced intrinsic apoptotic signaling pathway	0.020557484396396163	0.020557484396396163	1	DDIT3,PMAIP1,BCL2L11,NCK1
GO:0019058	viral life cycle	0.021487187475018942	0.021487187475018942	1	OASL,IFIT1,RSAD2,AXL,ISG15,LAMP3,OAS1,IFIH1,ZC3HAV1,MPHOSPH8,MX1,NFIA,EIF2AK2,SLC3A2,N4BP1,ISG20,IFIT5,ZNF639,RNASEL,SMC5,HMGB1,PKN2,HSP90AB1,WWP1,VAPA,TOP2B
GO:0000724	double-strand break repair via homologous recombination	0.02176564556804013	0.02176564556804013	1	ZNF365,PELI1,RAD52,SLF1,SMCHD1,SHLD3,MRNIP,EPC1,NIPBL,EID3,RIF1,ERCC5,SMC5,EPC2,SETD2,RNF138,RPA3,HELQ,MEAF6,HELB,ASTE1,RAD51B
GO:0051249	regulation of lymphocyte activation	0.023774809318311916	0.023774809318311916	1	AXL,ARG1,ANXA1,MAP3K8,BCL6,VAV3,TNFRSF13C,FYN,TNFAIP3,IRS2,FCRL3,HSPH1,DCAF15,ZFP36L1,TGFBR2,IKZF3,FOXO3,SAMSN1,ZC3H8,HLA-DPB1,IL6ST,SHLD3,DUSP10,PIBF1,BTN2A2,TIGIT,RIF1,CD40LG,GPR183,RUNX3,HLA-E,BRD7,HSPD1,PHF10,HMGB1,RHOH,NCK1
GO:0032392	DNA geometric change	0.023774809318311916	0.023774809318311916	1	HMGB2,MTERF1,HMGB1
GO:0051240	positive regulation of multicellular organismal process	0.023963432031496756	0.023963432031496756	1	BCL11A,THBS1,CMKLR1,RSAD2,HSPA1B,AXL,ADM,TCF7L2,CD200,PLAAT4,ZNF365,DDIT3,AIM2,CXCR4,NOG,ISG15,ANXA1,MAP3K8,BCL6,HSPA1A,PDCD6,VAV3,TNFRSF13C,NMB,PTK2,RIGI,SKIL,HILPDA,PDGFB,FYN,FZD3,WWTR1,OAS1,IRS2,FCRL3,HSPH1,PER2,IFIH1,TLR5,ZFP36L1,ZC3HAV1,TGFBR2,ARID4B,FOXO3,RIPK2,HSPB1,EIF2AK2,HSP90AA1,CACNB2,HLA-DPB1,IL6ST,F2R,SMURF2,DHX58,BTN3A2,TENT5A,LMOD3,PLAC8,BTN3A1,SHLD3,SIRT1,DUSP10,RORA,NCOA1,ATP2B1…
GO:0002694	regulation of leukocyte activation	0.023963432031496756	0.023963432031496756	1	THBS1,AXL,ARG1,CD200,ANXA1,MAP3K8,BCL6,VAV3,TNFRSF13C,FYN,TNFAIP3,IRS2,FCRL3,HSPH1,DCAF15,ZFP36L1,TGFBR2,NR1D1,IKZF3,FOXO3,SAMSN1,ZC3H8,HLA-DPB1,IL6ST,SHLD3,DUSP10,PIBF1,BTN2A2,TIGIT,RIF1,CD40LG,GPR183,HAVCR1,RUNX3,HLA-E,BRD7,HSPD1,PHF10,HMGB1,RHOH,NCK1
GO:0032607	interferon-alpha production	0.024008862060071606	0.024008862060071606	1	NMB,RIGI,IFIH1,ZC3HAV1,RIPK2,SETD2,HSPD1
GO:0032647	regulation of interferon-alpha production	0.024008862060071606	0.024008862060071606	1	NMB,RIGI,IFIH1,ZC3HAV1,RIPK2,SETD2,HSPD1
GO:0090083	regulation of inclusion body assembly	0.0241689017251561	0.0241689017251561	1	HSPA1B,HSPA1A,DNAJB1,DNAJA4,DNAJB6
GO:0023057	negative regulation of signaling	0.024364801477875966	0.024364801477875966	1	THBS1,HEY1,HSPA1B,IGFBP3,SHISA2,USP18,ERRFI1,SPRY1,ADM,TCF7L2,ARG1,BCL3,DDIT3,AIM2,PMEPA1,NOG,ISG15,NPHP3,OTUD3,HSPA1A,PDCD6,DKK3,SKIL,NR4A2,GPRASP1,NKD1,PELI1,DDIAS,FYN,NFKBIA,TNFAIP3,WWTR1,OAS1,FCRL3,SH2B3,PER1,PYDC5,RBMS3,SESN1,MARK3,ARID4B,NR1D1,GBP1,C3ORF33,USP15,HSPB1,MORN3,IL6ST,SMURF2,HEG1,DHX58,DYRK1A,CREBRF,FOXO1,NFE2L2,SIRT1,DUSP16,ZNF675,UBE2B,DUSP10,FBXW7,HSPA5,RORA,TRAT1,PIBF1,ING1,…
GO:0000245	spliceosomal complex assembly	0.025664241663039846	0.025664241663039846	1	RSRP1,SNRPA1,DDX39B,DDX42,LUC7L,GEMIN2,PRPF39,RBMX2,YTHDC1,RBM5,LUC7L3,SCAF11
GO:0035455	response to interferon-alpha	0.026393877976371934	0.026393877976371934	1	AXL,LAMP3,OAS1,EIF2AK2,PYHIN1,MX2
GO:0000725	recombinational repair	0.027169665651055434	0.027169665651055434	1	ZNF365,PELI1,RAD52,SLF1,SMCHD1,SHLD3,MRNIP,EPC1,NIPBL,EID3,RIF1,ERCC5,SMC5,EPC2,SETD2,RNF138,RPA3,HELQ,MEAF6,HELB,ASTE1,RAD51B
GO:0071383	cellular response to steroid hormone stimulus	0.02864732838898504	0.02864732838898504	1	HSPA1B,PMEPA1,ANXA1,HSPA1A,NR3C1,PER1,BCL2L11,NR3C2,ZFP36L1,RHOXF1,SIRT1,NCOA1,UFSP2,NCOR1,TMF1,KDM3A,BMAL1,CNOT2
GO:0007064	mitotic sister chromatid cohesion	0.028863332651994093	0.028863332651994093	1	SLF1,ESCO1,NIPBL,ATRX,STAG2,SMC5,SMC3
GO:0051251	positive regulation of lymphocyte activation	0.028997913931826325	0.028997913931826325	1	AXL,ANXA1,MAP3K8,BCL6,VAV3,TNFRSF13C,FYN,IRS2,FCRL3,HSPH1,TGFBR2,FOXO3,HLA-DPB1,IL6ST,SHLD3,DUSP10,RIF1,CD40LG,GPR183,RUNX3,HLA-E,BRD7,HSPD1,PHF10,HMGB1,RHOH,NCK1
GO:0002696	positive regulation of leukocyte activation	0.03054789412845583	0.03054789412845583	1	THBS1,AXL,ANXA1,MAP3K8,BCL6,VAV3,TNFRSF13C,FYN,IRS2,FCRL3,HSPH1,TGFBR2,FOXO3,HLA-DPB1,IL6ST,SHLD3,DUSP10,RIF1,CD40LG,GPR183,HAVCR1,RUNX3,HLA-E,BRD7,HSPD1,PHF10,HMGB1,RHOH,NCK1
GO:1903311	regulation of mRNA metabolic process	0.03054789412845583	0.03054789412845583	1	BOLL,ZFP36L1,ZC3HAV1,TUT4,EXOSC8,ZC3H12D,HNRNPL,TENT4B,TENT5A,RBMXL1,CNOT6L,CIRBP,CWC22,UPF1,METTL14,YTHDC1,SRSF7,EXOSC9,DCP1A,RBM25,RBM39,MAGOHB,SRRM1,WTAP,RBM5,HNRNPC,RBM4,SRSF4,CNOT2
GO:0010648	negative regulation of cell communication	0.030555833005841686	0.030555833005841686	1	THBS1,HEY1,HSPA1B,IGFBP3,SHISA2,USP18,ERRFI1,SPRY1,ADM,TCF7L2,ARG1,BCL3,DDIT3,AIM2,PMEPA1,NOG,ISG15,NPHP3,OTUD3,HSPA1A,PDCD6,DKK3,SKIL,NR4A2,GPRASP1,NKD1,PELI1,DDIAS,FYN,NFKBIA,TNFAIP3,WWTR1,OAS1,FCRL3,SH2B3,PER1,PYDC5,RBMS3,SESN1,MARK3,ARID4B,NR1D1,GBP1,C3ORF33,USP15,HSPB1,MORN3,IL6ST,SMURF2,HEG1,DHX58,DYRK1A,CREBRF,FOXO1,NFE2L2,SIRT1,DUSP16,ZNF675,UBE2B,DUSP10,FBXW7,HSPA5,RORA,PIBF1,ING1,TRABD2…
GO:0051084	'de novo' post-translational protein folding	0.03209077944462365	0.03209077944462365	1	HSPA6,HSPA1B,HSPA1A,DNAJB1,HSPE1,HSPA5,DNAJB4,PTGES3
GO:0022613	ribonucleoprotein complex biogenesis	0.03338378716291714	0.03338378716291714	1	RSRP1,BRIX1,HSP90AA1,EXOSC8,SNRPA1,NOL7,DDX39B,C1ORF131,MPHOSPH10,SBDS,RPS27,METTL18,DDX42,LUC7L,GEMIN2,PRPF39,RBMX2,COIL,YTHDC1,EXOSC9,NOP58,RPL7,RBM34,LYAR,RBM5,LUC7L3,SCAF11,EIF5,EIF1AX,NGRN,NGDN,HSP90AB1,ZNHIT3,RPUSD2,TSR2,DDX18,PRPF4B,PTGES3
GO:0006282	regulation of DNA repair	0.03411690533461231	0.03411690533461231	1	SPIRE2,ZNF365,PELI1,RAD52,SLF1,SMCHD1,SHLD3,SIRT1,TERF2,TAF4,ATXN7,MRNIP,EPC1,RIF1,EPC2,SETD2,HELQ,BRD7,MEAF6,PHF10,HELB,HMGB1,SUPT20H,TAF7
GO:0031347	regulation of defense response	0.03740059997694172	0.03740059997694172	1	OASL,HERC5,RSAD2,DDX60,HSPA1B,USP18,METRNL,ARG1,CD200,AIM2,ISG15,ANXA1,MAP3K8,BCL6,GFI1,HSPA1A,A2M,RIGI,PIK3R1,FYN,NFKBIA,TNFAIP3,OAS1,FCRL3,IFIH1,TLR5,PYDC5,ZBP1,GBP3,ZC3HAV1,BIRC3,NR1D1,GBP1,USP15,RIPK2,EIF2AK2,HSP90AA1,IL6ST,N4BP1,DHX58,NFE2L2,RAB11FIP2,PYHIN1,RORA,RASGRP1,TRAF6,LYAR,CARD16,GNAS,HLA-E,BIRC2,OTULIN,HSPD1,HMGB1,SERPINB9,ERBIN,TIFA
GO:0017015	regulation of transforming growth factor beta receptor signaling pathway	0.038412001514383856	0.038412001514383856	1	THBS1,SPRY1,PMEPA1,HSPA1A,DKK3,SKIL,ARID4B,USP15,SMURF2,SIRT1,SDCBP,ING1,ARID4A,TSC22D1,HSP90AB1,RNF111
GO:0071345	cellular response to cytokine stimulus	0.03856261188517668	0.03856261188517668	1	OASL,IFIT1,HSPA1B,USP18,IL20RB,CCL20,AXL,IRF8,ARG1,AIM2,CXCR4,ISG15,GFI1,HSPA1A,PIK3R1,PDGFB,NFKBIA,TNFAIP3,OAS1,SH2B3,EDAR,PYDC5,ZBP1,GBP3,ZFP36L1,BIRC3,NR1D1,IL7R,GBP1,FOXO3,MX1,IL6ST,NFE2L2,SIRT1,ZNF675,PYHIN1,UPF1,TRAF6,CIB1,SP100,CARD16,USP25,HIF1A,RNF113A,BIRC2,OTULIN,IL18R1,ERBIN,STAT5B
GO:0032481	positive regulation of type I interferon production	0.039326046272368236	0.039326046272368236	1	ISG15,NMB,RIGI,OAS1,IFIH1,ZC3HAV1,RIPK2,HSP90AA1,DHX58,SETD2,HSPD1
GO:0062207	regulation of pattern recognition receptor signaling pathway	0.039791079816853	0.039791079816853	1	OASL,RSAD2,DDX60,HSPA1B,GFI1,HSPA1A,PIK3R1,TNFAIP3,FCRL3,PYDC5,ZC3HAV1,BIRC3,NR1D1,USP15,EIF2AK2,DHX58,BIRC2,HMGB1,ERBIN
GO:0045944	positive regulation of transcription by RNA polymerase II	0.039791079816853	0.039791079816853	1	BCL11A,HEY1,IRF8,TCF7L2,BCL3,DDIT3,RIGI,NR4A2,PIK3R1,NFKBIA,WWTR1,NR3C1,PER1,ZBTB49,RLF,ZNF395,NR1D1,FOXO3,PTMA,ELF1,RIPK2,HIVEP1,NFIA,FOSL2,HMGB2,CREBRF,PAXBP1,PLAC8,FOXO1,NFE2L2,SIRT1,TAF4,LMO7,HSF2,HSPA5,CTCF,RORA,NCOA1,THAP3,ZNF639,EPC1,TRAF6,MLLT10,RFX3,KMT2A,RNASEL,MED21,CEBPZ,SP100,CCNT2,ATRX,CREBZF,TAF3,CNBP,MED30,TBL1X,CDK13,KDM6B,HIF1A,NKRF,TMF1,MED28,HMGB1,REL,MED7,NRIP1,NPAT,PRDM2,CHD…
GO:0071824	protein-DNA complex organization	0.04112440153833246	0.04112440153833246	1	H4C11,CENPV,BAZ1A,H3-3B,HMGB2,RSF1,CHD2,CENPC,TAF4,MED21,ATRX,TAF3,MED30,ANP32B,KAT6B,CHD1,SETD2,MED28,BDP1,HMGB1,MED7,TAF7,MED6
GO:0032103	positive regulation of response to external stimulus	0.04112440153833246	0.04112440153833246	1	OASL,THBS1,CMKLR1,RSAD2,DDX60,HSPA1B,ARG1,AIM2,MAP3K8,GFI1,HSPA1A,PTK2,RIGI,PIK3R1,PDGFB,FYN,NFKBIA,TNFAIP3,OAS1,FCRL3,IFIH1,TLR5,PYDC5,ZBP1,GBP3,FGFR1,ZC3HAV1,BIRC3,NR1D1,GBP1,USP15,RIPK2,HSPB1,EIF2AK2,HSP90AA1,IL6ST,DHX58,RAB11FIP2,PYHIN1,RASGRP1,TRAF6,HLA-E,BIRC2,OTULIN,HSPD1,HMGB1,ERBIN,TIFA
GO:1900034	regulation of cellular response to heat	0.04196182941313063	0.04196182941313063	1	DNAJB1,SIRT1,DNAJC2,DNAJB6,CHORDC1
GO:0070431	nucleotide-binding oligomerization domain containing 2 signaling pathway	0.04196182941313063	0.04196182941313063	1	HSPA1B,HSPA1A,RIPK2,OTULIN,ERBIN
GO:0016032	viral process	0.042053136568397695	0.042053136568397695	1	OASL,IFIT1,RSAD2,AXL,ISG15,ST6GALNAC3,LAMP3,OAS1,IFIH1,ZC3HAV1,MPHOSPH8,MX1,NFIA,EIF2AK2,SLC3A2,N4BP1,RSF1,ISG20,IFIT5,ZNF639,RNASEL,MID2,SP100,CCNT2,SMC5,CHD1,HMGB1,PKN2,MGAT5,HSP90AB1,WWP1,VAPA,TOP2B
GO:1903844	regulation of cellular response to transforming growth factor beta stimulus	0.04322484325012982	0.04322484325012982	1	THBS1,SPRY1,PMEPA1,HSPA1A,DKK3,SKIL,ARID4B,USP15,SMURF2,SIRT1,SDCBP,ING1,ARID4A,TSC22D1,HSP90AB1,RNF111
GO:0050865	regulation of cell activation	0.043738301329363	0.043738301329363	1	THBS1,AXL,ARG1,CD200,ANXA1,MAP3K8,BCL6,VAV3,TNFRSF13C,PDGFB,FYN,TNFAIP3,IRS2,FCRL3,HSPH1,SH2B3,DCAF15,ZFP36L1,TGFBR2,NR1D1,IKZF3,FOXO3,SAMSN1,ZC3H8,HLA-DPB1,IL6ST,SHLD3,DUSP10,PIBF1,BTN2A2,TIGIT,RIF1,CD40LG,GPR183,HAVCR1,RUNX3,HLA-E,BRD7,HSPD1,PHF10,HMGB1,RHOH,NCK1
GO:0007049	cell cycle	0.043740610125053404	0.043740610125053404	1	ARHGEF10,HSPA1B,SPIRE2,BOLL,CENPV,BCL6,GEM,GADD45B,HSPA1A,PDGFB,FZD3,PER2,ZBTB49,CXCR5,BCL2L11,NCAPH,ZFP36L1,BIRC3,CENPM,CENATAC,SLF1,TUBD1,KMT2E,ZC3H12D,NTMT1,UHRF2,TSPYL2,SLFN11,SNX9,CDKN1B,HBP1,DYNLT3,ANKRD31,CEP120,SIRT1,CENPC,BTG3,TERF2,SPICE1,TUBE1,ESCO1,SBDS,SETDB2,FBXW7,MRNIP,CTCF,CCNG2,CLIP1,CDC26,NEDD1,C9ORF78,UPF1,BUB3,PIBF1,CEP295,EPC1,SDCBP,NIPBL,CIB1,CHORDC1,JADE1,CCNH,NCOR1,IQGAP2,…
GO:1902532	negative regulation of intracellular signal transduction	0.044031845616310905	0.044031845616310905	1	THBS1,SPRY1,DDIT3,AIM2,PMEPA1,NOG,OTUD3,HSPA1A,PDCD6,PELI1,DDIAS,FYN,NFKBIA,TNFAIP3,SH2B3,PER1,PYDC5,SESN1,MARK3,NR1D1,GBP1,C3ORF33,HSPB1,MORN3,HEG1,DHX58,DYRK1A,CREBRF,FOXO1,NFE2L2,SIRT1,DUSP16,ZNF675,UBE2B,DUSP10,FBXW7,HSPA5,RORA,CIB1,NCOR1,HIF1A,PIK3IP1,BMT2,CUL3,BMAL1,ERBIN,RHOH,CNOT2,NCK1
GO:0032273	positive regulation of protein polymerization	0.044031845616310905	0.044031845616310905	1	HSPA1B,CDK5R1,HSPA1A,AKAP9,HSP90AA1,SNX9,CLIP1,CDC42EP3,CDK5RAP2,PDE4DIP,MECP2,NCK1
GO:0001780	neutrophil homeostasis	0.044031845616310905	0.044031845616310905	1	ANXA1,SH2B3,HMGB1,PDE4B
GO:0032479	regulation of type I interferon production	0.044031845616310905	0.044031845616310905	1	IRF8,ISG15,NMB,RIGI,OAS1,IFIH1,ZC3HAV1,RIPK2,HSP90AA1,DHX58,MORC3,SETD2,CUL3,HSPD1,REL
GO:0032606	type I interferon production	0.044031845616310905	0.044031845616310905	1	IRF8,ISG15,NMB,RIGI,OAS1,IFIH1,ZC3HAV1,RIPK2,HSP90AA1,DHX58,MORC3,SETD2,CUL3,HSPD1,REL
GO:0035694	mitochondrial protein catabolic process	0.044031845616310905	0.044031845616310905	1	BNIP3,LONP1,BNIP3L,YME1L1
GO:0010286	heat acclimation	0.04497948229660619	0.04497948229660619	1	HSPA1B,HSPA1A,HSBP1L1
GO:0070370	cellular heat acclimation	0.04497948229660619	0.04497948229660619	1	HSPA1B,HSPA1A,HSBP1L1
GO:0051131	chaperone-mediated protein complex assembly	0.0471211260522548	0.0471211260522548	1	HSPA1A,HSP90AA1,LONP1,HSPD1,HSP90AB1,PTGES3
GO:0010569	regulation of double-strand break repair via homologous recombination	0.04755956971447411	0.04755956971447411	1	ZNF365,PELI1,SMCHD1,SHLD3,MRNIP,EPC1,RIF1,EPC2,SETD2,HELQ,MEAF6,HELB
KEGG:05168	Herpes simplex virus 1 infection	1.3558670674868027e-18	1.3558670674868027e-18	1	ZNF415,ZNF442,RIGI,ZNF14,PIK3R1,NFKBIA,ZNF331,ZNF433,OAS1,ZNF564,ZNF23,IFIH1,ZNF506,ZNF160,ZNF44,BIRC3,ZNF571,ZNF766,EIF2AK2,ZNF845,ZNF420,ZNF563,HLA-DPB1,ZNF273,ZNF222,ZNF211,ZNF350,ZNF527,ZNF626,ZNF519,ZNF136,ZNF525,ZNF675,ZNF253,ZNF814,ZNF529,ZNF26,ZNF568,ZNF441,ZNF551,ZNF597,ZNF701,ZNF320,ZNF383,ZFP82,ZNF84,ZNF737,ZNF430,ZNF230,ZNF829,ZNF25,TRAF6,SRSF7,ZNF431,ZNF875,ZNF566,ZNF615,RNASEL,ZNF62…
KEGG:05162	Measles	0.02034179468918805	0.02034179468918805	1	HSPA6,HSPA1B,HSPA1A,RIGI,PIK3R1,NFKBIA,TNFAIP3,OAS1,IFIH1,MX1,EIF2AK2,CDKN1B,TRAF6,MX2,RAB9A,CBLB,AKT3,STAT5B
KEGG:04068	FoxO signaling pathway	0.021979173842909785	0.021979173842909785	1	BCL6,GADD45B,SGK3,PIK3R1,IRS2,BCL2L11,BNIP3,TGFBR2,IL7R,FOXO3,CDKN1B,FOXO1,SIRT1,CCNG2,BRAF,GABARAPL1,AKT3
KEGG:05134	Legionellosis	0.02546338802008875	0.02546338802008875	1	HSPA6,HSPA1B,HSPA1A,NFKBIA,TLR5,BNIP3,CLK1,CLK4,CASP7,HSPD1
